# Supplementary material for: De novo assembly of transcriptomes, mining, and development of novel EST-SSR markers in Curcuma alismatifolia (Zingiberaceae family) through Illumina sequencing
Source: Sci Rep. 2019 Feb 28;9:3047. doi: 10.1038/s41598-019-39944-2 (PMC6395698; doi:10.1038/s41598-019-39944-2)
Supplement: Supplementary file 1 — Supplement Dataset 1 [file 41598_2019_39944_MOESM1_ESM.xlsx]

## Sheet: annotation
Unigene	Nr	Nt	Swissprot	KEGG	COG	GO
CL1.Contig1_All	gi|695004268|ref|XP_009388536.1|/0/PREDICTED: palmitoyl-acyl carrier protein thioesterase, chloroplastic-like [Musa acuminata subsp. malaccensis]	gi|695004267|ref|XM_009390261.1|/0.0/PREDICTED: Musa acuminata subsp. malaccensis palmitoyl-acyl carrier protein thioesterase, chloroplastic-like (LOC103975330), mRNA	sp|Q9SJE2|FATB_ARATH/3e-152/Palmitoyl-acyl carrier protein thioesterase, chloroplastic OS=Arabidopsis thaliana GN=FATB PE=1 SV=1	mus:103975330/0.0/palmitoyl-acyl carrier protein thioesterase, chloroplastic-like; K10781 fatty acyl-ACP thioesterase B [EC:3.1.2.14 3.1.2.21]	CAC3591/1e-19/---	NA
CL1.Contig2_All	gi|695004268|ref|XP_009388536.1|/0/PREDICTED: palmitoyl-acyl carrier protein thioesterase, chloroplastic-like [Musa acuminata subsp. malaccensis]	gi|695029467|ref|XM_009403882.1|/0.0/PREDICTED: Musa acuminata subsp. malaccensis palmitoyl-acyl carrier protein thioesterase, chloroplastic-like (LOC103986019), transcript variant X3, mRNA	sp|Q9SQI3|FATB_GOSHI/1e-149/Palmitoyl-acyl carrier protein thioesterase, chloroplastic OS=Gossypium hirsutum GN=FATB1 PE=1 SV=1	mus:103975330/0.0/palmitoyl-acyl carrier protein thioesterase, chloroplastic-like; K10781 fatty acyl-ACP thioesterase B [EC:3.1.2.14 3.1.2.21]	CAC3591/8e-21/---	NA
CL1.Contig3_All	gi|695029464|ref|XP_009402155.1|/0/PREDICTED: palmitoyl-acyl carrier protein thioesterase, chloroplastic-like [Musa acuminata subsp. malaccensis] &gt;gi|695029466|ref|XP_009402156.1| PREDICTED: palmitoyl-acyl carrier protein thioesterase, chloroplastic-like [Musa acuminata subsp. malaccensis] &gt;gi|695029468|ref|XP_009402157.1| PREDICTED: palmitoyl-acyl carrier protein thioesterase, chloroplasti…	gi|695030833|ref|XM_009404627.1|/1e-178/PREDICTED: Musa acuminata subsp. malaccensis palmitoyl-acyl carrier protein thioesterase, chloroplastic-like (LOC103986595), transcript variant X2, mRNA	sp|Q9SJE2|FATB_ARATH/2e-144/Palmitoyl-acyl carrier protein thioesterase, chloroplastic OS=Arabidopsis thaliana GN=FATB PE=1 SV=1	mus:103986019/0.0/palmitoyl-acyl carrier protein thioesterase, chloroplastic-like; K10781 fatty acyl-ACP thioesterase B [EC:3.1.2.14 3.1.2.21]	CAC3591/1e-20/---	NA
CL1.Contig4_All	gi|695029464|ref|XP_009402155.1|/0/PREDICTED: palmitoyl-acyl carrier protein thioesterase, chloroplastic-like [Musa acuminata subsp. malaccensis] &gt;gi|695029466|ref|XP_009402156.1| PREDICTED: palmitoyl-acyl carrier protein thioesterase, chloroplastic-like [Musa acuminata subsp. malaccensis] &gt;gi|695029468|ref|XP_009402157.1| PREDICTED: palmitoyl-acyl carrier protein thioesterase, chloroplasti…	gi|695029467|ref|XM_009403882.1|/0.0/PREDICTED: Musa acuminata subsp. malaccensis palmitoyl-acyl carrier protein thioesterase, chloroplastic-like (LOC103986019), transcript variant X3, mRNA	sp|Q9SQI3|FATB_GOSHI/3e-152/Palmitoyl-acyl carrier protein thioesterase, chloroplastic OS=Gossypium hirsutum GN=FATB1 PE=1 SV=1	mus:103986019/0.0/palmitoyl-acyl carrier protein thioesterase, chloroplastic-like; K10781 fatty acyl-ACP thioesterase B [EC:3.1.2.14 3.1.2.21]	CAC3591/4e-20/---	NA
CL1.Contig5_All	gi|695004268|ref|XP_009388536.1|/0/PREDICTED: palmitoyl-acyl carrier protein thioesterase, chloroplastic-like [Musa acuminata subsp. malaccensis]	gi|695004267|ref|XM_009390261.1|/0.0/PREDICTED: Musa acuminata subsp. malaccensis palmitoyl-acyl carrier protein thioesterase, chloroplastic-like (LOC103975330), mRNA	sp|Q9SJE2|FATB_ARATH/2e-145/Palmitoyl-acyl carrier protein thioesterase, chloroplastic OS=Arabidopsis thaliana GN=FATB PE=1 SV=1	mus:103975330/0.0/palmitoyl-acyl carrier protein thioesterase, chloroplastic-like; K10781 fatty acyl-ACP thioesterase B [EC:3.1.2.14 3.1.2.21]	CAC3591/1e-22/---	NA
CL1.Contig6_All	gi|695004268|ref|XP_009388536.1|/0/PREDICTED: palmitoyl-acyl carrier protein thioesterase, chloroplastic-like [Musa acuminata subsp. malaccensis]	gi|695029467|ref|XM_009403882.1|/0.0/PREDICTED: Musa acuminata subsp. malaccensis palmitoyl-acyl carrier protein thioesterase, chloroplastic-like (LOC103986019), transcript variant X3, mRNA	sp|Q9SQI3|FATB_GOSHI/3e-153/Palmitoyl-acyl carrier protein thioesterase, chloroplastic OS=Gossypium hirsutum GN=FATB1 PE=1 SV=1	mus:103975330/0.0/palmitoyl-acyl carrier protein thioesterase, chloroplastic-like; K10781 fatty acyl-ACP thioesterase B [EC:3.1.2.14 3.1.2.21]	CAC3591/1e-22/---	NA
CL2.Contig1_All	gi|695027027|ref|XP_009400837.1|/2.08289e-32/PREDICTED: protein TIME FOR COFFEE-like isoform X4 [Musa acuminata subsp. malaccensis]	gi|695027026|ref|XM_009402562.1|/2e-08/PREDICTED: Musa acuminata subsp. malaccensis protein TIME FOR COFFEE-like (LOC103984966), transcript variant X4, mRNA	sp|Q94KE2|TIC_ARATH/7e-10/Protein TIME FOR COFFEE OS=Arabidopsis thaliana GN=TIC PE=1 SV=2	NA	NA	NA
CL2.Contig2_All	gi|695022870|ref|XP_009398579.1|/0/PREDICTED: protein TIME FOR COFFEE-like [Musa acuminata subsp. malaccensis]	gi|695022869|ref|XM_009400304.1|/1e-69/PREDICTED: Musa acuminata subsp. malaccensis protein TIME FOR COFFEE-like (LOC103983132), mRNA	sp|Q94KE2|TIC_ARATH/1e-56/Protein TIME FOR COFFEE OS=Arabidopsis thaliana GN=TIC PE=1 SV=2	cre:CHLREDRAFT_17066/3e-06/TRF4; trf4 poly(A) polymerase; K03514 non-canonical poly(A) RNA polymerase PAPD5/7 [EC:2.7.7.19]	NA	NA
CL2.Contig3_All	gi|695022870|ref|XP_009398579.1|/0/PREDICTED: protein TIME FOR COFFEE-like [Musa acuminata subsp. malaccensis]	gi|695022869|ref|XM_009400304.1|/9e-56/PREDICTED: Musa acuminata subsp. malaccensis protein TIME FOR COFFEE-like (LOC103983132), mRNA	sp|Q94KE2|TIC_ARATH/3e-120/Protein TIME FOR COFFEE OS=Arabidopsis thaliana GN=TIC PE=1 SV=2	NA	NA	NA
CL2.Contig4_All	gi|695022870|ref|XP_009398579.1|/0/PREDICTED: protein TIME FOR COFFEE-like [Musa acuminata subsp. malaccensis]	gi|695022869|ref|XM_009400304.1|/2e-53/PREDICTED: Musa acuminata subsp. malaccensis protein TIME FOR COFFEE-like (LOC103983132), mRNA	sp|Q94KE2|TIC_ARATH/9e-127/Protein TIME FOR COFFEE OS=Arabidopsis thaliana GN=TIC PE=1 SV=2	NA	NA	NA
CL2.Contig5_All	gi|695022870|ref|XP_009398579.1|/0/PREDICTED: protein TIME FOR COFFEE-like [Musa acuminata subsp. malaccensis]	gi|695027026|ref|XM_009402562.1|/4e-44/PREDICTED: Musa acuminata subsp. malaccensis protein TIME FOR COFFEE-like (LOC103984966), transcript variant X4, mRNA	sp|Q94KE2|TIC_ARATH/4e-57/Protein TIME FOR COFFEE OS=Arabidopsis thaliana GN=TIC PE=1 SV=2	NA	NA	NA
CL2.Contig6_All	gi|695027027|ref|XP_009400837.1|/0/PREDICTED: protein TIME FOR COFFEE-like isoform X4 [Musa acuminata subsp. malaccensis]	gi|695027026|ref|XM_009402562.1|/4e-44/PREDICTED: Musa acuminata subsp. malaccensis protein TIME FOR COFFEE-like (LOC103984966), transcript variant X4, mRNA	sp|Q94KE2|TIC_ARATH/6e-47/Protein TIME FOR COFFEE OS=Arabidopsis thaliana GN=TIC PE=1 SV=2	NA	NA	NA
CL2.Contig7_All	gi|695022870|ref|XP_009398579.1|/0/PREDICTED: protein TIME FOR COFFEE-like [Musa acuminata subsp. malaccensis]	gi|695027026|ref|XM_009402562.1|/1e-100/PREDICTED: Musa acuminata subsp. malaccensis protein TIME FOR COFFEE-like (LOC103984966), transcript variant X4, mRNA	sp|Q94KE2|TIC_ARATH/1e-154/Protein TIME FOR COFFEE OS=Arabidopsis thaliana GN=TIC PE=1 SV=2	cam:101505282/5e-08/transcription initiation factor TFIID subunit 12b; K03126 transcription initiation factor TFIID subunit 12	NA	NA
CL2.Contig8_All	gi|695027027|ref|XP_009400837.1|/1.85323e-166/PREDICTED: protein TIME FOR COFFEE-like isoform X4 [Musa acuminata subsp. malaccensis]	gi|695027026|ref|XM_009402562.1|/1e-53/PREDICTED: Musa acuminata subsp. malaccensis protein TIME FOR COFFEE-like (LOC103984966), transcript variant X4, mRNA	sp|Q94KE2|TIC_ARATH/1e-27/Protein TIME FOR COFFEE OS=Arabidopsis thaliana GN=TIC PE=1 SV=2	bvg:104885038/4e-09/filaggrin-like; K12472 epidermal growth factor receptor substrate 15	NA	NA
CL2.Contig9_All	gi|695022870|ref|XP_009398579.1|/0/PREDICTED: protein TIME FOR COFFEE-like [Musa acuminata subsp. malaccensis]	gi|695022869|ref|XM_009400304.1|/4e-68/PREDICTED: Musa acuminata subsp. malaccensis protein TIME FOR COFFEE-like (LOC103983132), mRNA	sp|Q94KE2|TIC_ARATH/1e-153/Protein TIME FOR COFFEE OS=Arabidopsis thaliana GN=TIC PE=1 SV=2	bvg:104885038/3e-09/filaggrin-like; K12472 epidermal growth factor receptor substrate 15	YKL032c/4e-07/---	NA
CL2.Contig10_All	gi|695022870|ref|XP_009398579.1|/0/PREDICTED: protein TIME FOR COFFEE-like [Musa acuminata subsp. malaccensis]	gi|695027026|ref|XM_009402562.1|/8e-87/PREDICTED: Musa acuminata subsp. malaccensis protein TIME FOR COFFEE-like (LOC103984966), transcript variant X4, mRNA	sp|Q94KE2|TIC_ARATH/4e-126/Protein TIME FOR COFFEE OS=Arabidopsis thaliana GN=TIC PE=1 SV=2	gmx:100786132/6e-07/nucleolin 2-like; K11294 nucleolin	NA	NA
CL2.Contig11_All	gi|695022870|ref|XP_009398579.1|/0/PREDICTED: protein TIME FOR COFFEE-like [Musa acuminata subsp. malaccensis]	gi|695027026|ref|XM_009402562.1|/1e-105/PREDICTED: Musa acuminata subsp. malaccensis protein TIME FOR COFFEE-like (LOC103984966), transcript variant X4, mRNA	sp|Q94KE2|TIC_ARATH/6e-157/Protein TIME FOR COFFEE OS=Arabidopsis thaliana GN=TIC PE=1 SV=2	tcc:TCM_005306/3e-07/Chromatin remodeling complex subunit; K11647 SWI/SNF-related matrix-associated actin-dependent regulator of chromatin subfamily A member 2/4 [EC:3.6.4.-]	NA	NA
CL2.Contig12_All	gi|695027027|ref|XP_009400837.1|/3.05025e-28/PREDICTED: protein TIME FOR COFFEE-like isoform X4 [Musa acuminata subsp. malaccensis]	NA	NA	NA	NA	NA
CL2.Contig13_All	gi|695022870|ref|XP_009398579.1|/7.17293e-84/PREDICTED: protein TIME FOR COFFEE-like [Musa acuminata subsp. malaccensis]	gi|695022869|ref|XM_009400304.1|/6e-44/PREDICTED: Musa acuminata subsp. malaccensis protein TIME FOR COFFEE-like (LOC103983132), mRNA	sp|Q94KE2|TIC_ARATH/1e-28/Protein TIME FOR COFFEE OS=Arabidopsis thaliana GN=TIC PE=1 SV=2	NA	NA	NA
CL2.Contig14_All	gi|695027027|ref|XP_009400837.1|/2.25372e-98/PREDICTED: protein TIME FOR COFFEE-like isoform X4 [Musa acuminata subsp. malaccensis]	gi|695022869|ref|XM_009400304.1|/1e-57/PREDICTED: Musa acuminata subsp. malaccensis protein TIME FOR COFFEE-like (LOC103983132), mRNA	sp|Q94KE2|TIC_ARATH/1e-42/Protein TIME FOR COFFEE OS=Arabidopsis thaliana GN=TIC PE=1 SV=2	mpp:MICPUCDRAFT_56455/1e-06/snRNP; U1 small nuclear ribonucleoprotein; K11093 U1 small nuclear ribonucleoprotein 70kDa	NA	NA
CL2.Contig15_All	gi|695022877|ref|XP_009398582.1|/1.3684e-52/PREDICTED: protein TIME FOR COFFEE-like isoform X3 [Musa acuminata subsp. malaccensis]	gi|695022876|ref|XM_009400307.1|/9e-15/PREDICTED: Musa acuminata subsp. malaccensis protein TIME FOR COFFEE-like (LOC103983134), transcript variant X3, mRNA	sp|Q94KE2|TIC_ARATH/7e-08/Protein TIME FOR COFFEE OS=Arabidopsis thaliana GN=TIC PE=1 SV=2	NA	NA	NA
CL2.Contig16_All	gi|695027027|ref|XP_009400837.1|/3.71026e-21/PREDICTED: protein TIME FOR COFFEE-like isoform X4 [Musa acuminata subsp. malaccensis]	gi|695027026|ref|XM_009402562.1|/6e-13/PREDICTED: Musa acuminata subsp. malaccensis protein TIME FOR COFFEE-like (LOC103984966), transcript variant X4, mRNA	sp|Q94KE2|TIC_ARATH/4e-07/Protein TIME FOR COFFEE OS=Arabidopsis thaliana GN=TIC PE=1 SV=2	NA	NA	NA
CL3.Contig1_All	gi|695060667|ref|XP_009418733.1|/0/PREDICTED: probable 1-acylglycerol-3-phosphate O-acyltransferase [Musa acuminata subsp. malaccensis]	gi|695060666|ref|XM_009420458.1|/0.0/PREDICTED: Musa acuminata subsp. malaccensis probable 1-acylglycerol-3-phosphate O-acyltransferase (LOC103998853), mRNA	NA	csl:COCSUDRAFT_54313/3e-58/alpha/beta-hydrolase; K13698 abhydrolase domain-containing protein 4	SPAC6G10.03c/2e-39/---	NA
CL3.Contig2_All	gi|695060667|ref|XP_009418733.1|/6.40909e-34/PREDICTED: probable 1-acylglycerol-3-phosphate O-acyltransferase [Musa acuminata subsp. malaccensis]	gi|764545943|ref|XM_004291774.2|/1e-35/PREDICTED: Fragaria vesca subsp. vesca 1-acylglycerol-3-phosphate O-acyltransferase-like (LOC101307371), mRNA	NA	csl:COCSUDRAFT_54313/5e-08/alpha/beta-hydrolase; K13698 abhydrolase domain-containing protein 4	NA	NA
CL4.Contig1_All	NA	NA	NA	NA	NA	NA
CL4.Contig2_All	NA	NA	NA	NA	NA	NA
CL4.Contig3_All	NA	NA	NA	NA	NA	NA
CL4.Contig4_All	NA	NA	NA	NA	NA	NA
CL4.Contig5_All	NA	NA	NA	NA	NA	NA
CL5.Contig1_All	gi|695015087|ref|XP_009394396.1|/0/PREDICTED: zinc finger CCCH domain-containing protein 24-like isoform X1 [Musa acuminata subsp. malaccensis]	gi|695046857|ref|XM_009413007.1|/1e-105/PREDICTED: Musa acuminata subsp. malaccensis zinc finger CCCH domain-containing protein 24-like (LOC103993070), transcript variant X3, mRNA	sp|Q10EL1|C3H24_ORYSJ/0.0/Zinc finger CCCH domain-containing protein 24 OS=Oryza sativa subsp. japonica GN=Os03g0698800 PE=2 SV=1	vcn:VOLCADRAFT_106802/2e-31/hypothetical protein; K15172 transcription elongation factor SPT5	NA	NA
CL5.Contig2_All	gi|743791462|ref|XP_010923439.1|/5.70097e-54/PREDICTED: LOW QUALITY PROTEIN: zinc finger CCCH domain-containing protein 24-like [Elaeis guineensis]	gi|695053316|ref|XM_009416469.1|/9e-53/PREDICTED: Musa acuminata subsp. malaccensis zinc finger CCCH domain-containing protein 24-like (LOC103995773), mRNA	sp|P93755|C3H30_ARATH/4e-55/Zinc finger CCCH domain-containing protein 30 OS=Arabidopsis thaliana GN=At2g41900 PE=1 SV=2	vcn:VOLCADRAFT_106802/2e-21/hypothetical protein; K15172 transcription elongation factor SPT5	NA	NA
CL5.Contig3_All	gi|695015089|ref|XP_009394397.1|/0/PREDICTED: zinc finger CCCH domain-containing protein 24-like isoform X2 [Musa acuminata subsp. malaccensis]	gi|695017315|ref|XM_009397318.1|/1e-105/PREDICTED: Musa acuminata subsp. malaccensis zinc finger CCCH domain-containing protein 24-like (LOC103980808), transcript variant X3, mRNA	sp|Q10EL1|C3H24_ORYSJ/0.0/Zinc finger CCCH domain-containing protein 24 OS=Oryza sativa subsp. japonica GN=Os03g0698800 PE=2 SV=1	vcn:VOLCADRAFT_106802/7e-28/hypothetical protein; K15172 transcription elongation factor SPT5	NA	NA
CL5.Contig4_All	gi|695015089|ref|XP_009394397.1|/0/PREDICTED: zinc finger CCCH domain-containing protein 24-like isoform X2 [Musa acuminata subsp. malaccensis]	gi|695017315|ref|XM_009397318.1|/1e-105/PREDICTED: Musa acuminata subsp. malaccensis zinc finger CCCH domain-containing protein 24-like (LOC103980808), transcript variant X3, mRNA	sp|Q10EL1|C3H24_ORYSJ/0.0/Zinc finger CCCH domain-containing protein 24 OS=Oryza sativa subsp. japonica GN=Os03g0698800 PE=2 SV=1	vcn:VOLCADRAFT_106802/6e-28/hypothetical protein; K15172 transcription elongation factor SPT5	NA	NA
CL5.Contig5_All	gi|695015089|ref|XP_009394397.1|/0/PREDICTED: zinc finger CCCH domain-containing protein 24-like isoform X2 [Musa acuminata subsp. malaccensis]	gi|695017315|ref|XM_009397318.1|/1e-105/PREDICTED: Musa acuminata subsp. malaccensis zinc finger CCCH domain-containing protein 24-like (LOC103980808), transcript variant X3, mRNA	sp|Q10EL1|C3H24_ORYSJ/0.0/Zinc finger CCCH domain-containing protein 24 OS=Oryza sativa subsp. japonica GN=Os03g0698800 PE=2 SV=1	vcn:VOLCADRAFT_106802/6e-28/hypothetical protein; K15172 transcription elongation factor SPT5	NA	NA
CL5.Contig6_All	gi|695015089|ref|XP_009394397.1|/0/PREDICTED: zinc finger CCCH domain-containing protein 24-like isoform X2 [Musa acuminata subsp. malaccensis]	gi|695017315|ref|XM_009397318.1|/1e-105/PREDICTED: Musa acuminata subsp. malaccensis zinc finger CCCH domain-containing protein 24-like (LOC103980808), transcript variant X3, mRNA	sp|Q10EL1|C3H24_ORYSJ/0.0/Zinc finger CCCH domain-containing protein 24 OS=Oryza sativa subsp. japonica GN=Os03g0698800 PE=2 SV=1	vcn:VOLCADRAFT_106802/7e-28/hypothetical protein; K15172 transcription elongation factor SPT5	NA	NA
CL5.Contig7_All	gi|695018818|ref|XP_009396384.1|/9.66418e-30/PREDICTED: zinc finger CCCH domain-containing protein 24-like [Musa acuminata subsp. malaccensis]	gi|695015088|ref|XM_009396122.1|/2e-13/PREDICTED: Musa acuminata subsp. malaccensis zinc finger CCCH domain-containing protein 24-like (LOC103979883), transcript variant X2, mRNA	sp|P93755|C3H30_ARATH/1e-20/Zinc finger CCCH domain-containing protein 30 OS=Arabidopsis thaliana GN=At2g41900 PE=1 SV=2	NA	NA	NA
CL5.Contig8_All	gi|695015089|ref|XP_009394397.1|/0/PREDICTED: zinc finger CCCH domain-containing protein 24-like isoform X2 [Musa acuminata subsp. malaccensis]	gi|695046857|ref|XM_009413007.1|/2e-87/PREDICTED: Musa acuminata subsp. malaccensis zinc finger CCCH domain-containing protein 24-like (LOC103993070), transcript variant X3, mRNA	sp|Q10EL1|C3H24_ORYSJ/0.0/Zinc finger CCCH domain-containing protein 24 OS=Oryza sativa subsp. japonica GN=Os03g0698800 PE=2 SV=1	vcn:VOLCADRAFT_106802/3e-28/hypothetical protein; K15172 transcription elongation factor SPT5	NA	NA
CL5.Contig9_All	gi|695018818|ref|XP_009396384.1|/1.00952e-177/PREDICTED: zinc finger CCCH domain-containing protein 24-like [Musa acuminata subsp. malaccensis]	gi|695017315|ref|XM_009397318.1|/8e-94/PREDICTED: Musa acuminata subsp. malaccensis zinc finger CCCH domain-containing protein 24-like (LOC103980808), transcript variant X3, mRNA	sp|Q10EL1|C3H24_ORYSJ/6e-151/Zinc finger CCCH domain-containing protein 24 OS=Oryza sativa subsp. japonica GN=Os03g0698800 PE=2 SV=1	vcn:VOLCADRAFT_106802/3e-28/hypothetical protein; K15172 transcription elongation factor SPT5	NA	NA
CL5.Contig10_All	gi|695015089|ref|XP_009394397.1|/1.35808e-39/PREDICTED: zinc finger CCCH domain-containing protein 24-like isoform X2 [Musa acuminata subsp. malaccensis]	gi|695046857|ref|XM_009413007.1|/2e-14/PREDICTED: Musa acuminata subsp. malaccensis zinc finger CCCH domain-containing protein 24-like (LOC103993070), transcript variant X3, mRNA	sp|Q10EL1|C3H24_ORYSJ/3e-38/Zinc finger CCCH domain-containing protein 24 OS=Oryza sativa subsp. japonica GN=Os03g0698800 PE=2 SV=1	NA	NA	NA
CL6.Contig1_All	gi|695055388|ref|XP_009415869.1|/0/PREDICTED: uncharacterized protein LOC103996642 [Musa acuminata subsp. malaccensis]	gi|695055387|ref|XM_009417594.1|/1e-169/PREDICTED: Musa acuminata subsp. malaccensis uncharacterized LOC103996642 (LOC103996642), mRNA	NA	mus:103996642/0.0/uncharacterized protein LOC103996642; K17592 sacsin	NA	NA
CL6.Contig2_All	gi|695055388|ref|XP_009415869.1|/3.1362e-28/PREDICTED: uncharacterized protein LOC103996642 [Musa acuminata subsp. malaccensis]	gi|695055387|ref|XM_009417594.1|/9e-28/PREDICTED: Musa acuminata subsp. malaccensis uncharacterized LOC103996642 (LOC103996642), mRNA	NA	mus:103996642/4e-29/uncharacterized protein LOC103996642; K17592 sacsin	NA	NA
CL7.Contig1_All	gi|695042991|ref|XP_009409171.1|/4.03206e-125/PREDICTED: F-box protein FBX14-like [Musa acuminata subsp. malaccensis]	gi|695042994|ref|XR_672216.1|/5e-61/PREDICTED: Musa acuminata subsp. malaccensis F-box protein FBX14-like (LOC103991433), transcript variant X4, misc_RNA	sp|Q9LTX2|TIR1L_ARATH/8e-103/Transport inhibitor response 1-like protein OS=Arabidopsis thaliana GN=At5g49980 PE=2 SV=1	bvg:104900543/8e-76/protein TRANSPORT INHIBITOR RESPONSE 1-like; K14485 transport inhibitor response 1	NA	NA
CL7.Contig2_All	gi|695042991|ref|XP_009409171.1|/0/PREDICTED: F-box protein FBX14-like [Musa acuminata subsp. malaccensis]	gi|695042994|ref|XR_672216.1|/1e-121/PREDICTED: Musa acuminata subsp. malaccensis F-box protein FBX14-like (LOC103991433), transcript variant X4, misc_RNA	sp|Q9LTX2|TIR1L_ARATH/0.0/Transport inhibitor response 1-like protein OS=Arabidopsis thaliana GN=At5g49980 PE=2 SV=1	pda:103714767/8e-145/protein TRANSPORT INHIBITOR RESPONSE 1-like; K14485 transport inhibitor response 1	NA	NA
CL7.Contig3_All	gi|695042991|ref|XP_009409171.1|/0/PREDICTED: F-box protein FBX14-like [Musa acuminata subsp. malaccensis]	gi|695042994|ref|XR_672216.1|/0.0/PREDICTED: Musa acuminata subsp. malaccensis F-box protein FBX14-like (LOC103991433), transcript variant X4, misc_RNA	sp|Q9LTX2|TIR1L_ARATH/0.0/Transport inhibitor response 1-like protein OS=Arabidopsis thaliana GN=At5g49980 PE=2 SV=1	pda:103714767/3e-165/protein TRANSPORT INHIBITOR RESPONSE 1-like; K14485 transport inhibitor response 1	NA	NA
CL7.Contig4_All	gi|695042991|ref|XP_009409171.1|/2.18962e-83/PREDICTED: F-box protein FBX14-like [Musa acuminata subsp. malaccensis]	gi|695042994|ref|XR_672216.1|/3e-52/PREDICTED: Musa acuminata subsp. malaccensis F-box protein FBX14-like (LOC103991433), transcript variant X4, misc_RNA	sp|Q8RWQ8|FBX14_ARATH/8e-53/F-box protein FBX14 OS=Arabidopsis thaliana GN=FBX14 PE=2 SV=1	pda:103714767/3e-38/protein TRANSPORT INHIBITOR RESPONSE 1-like; K14485 transport inhibitor response 1	NA	cellular_component:GO:0005739//mitochondrion;
CL7.Contig5_All	gi|695042991|ref|XP_009409171.1|/0/PREDICTED: F-box protein FBX14-like [Musa acuminata subsp. malaccensis]	gi|695042994|ref|XR_672216.1|/1e-151/PREDICTED: Musa acuminata subsp. malaccensis F-box protein FBX14-like (LOC103991433), transcript variant X4, misc_RNA	sp|Q8RWQ8|FBX14_ARATH/0.0/F-box protein FBX14 OS=Arabidopsis thaliana GN=FBX14 PE=2 SV=1	pda:103714767/5e-164/protein TRANSPORT INHIBITOR RESPONSE 1-like; K14485 transport inhibitor response 1	NA	NA
CL7.Contig6_All	gi|695042991|ref|XP_009409171.1|/0/PREDICTED: F-box protein FBX14-like [Musa acuminata subsp. malaccensis]	gi|695042994|ref|XR_672216.1|/0.0/PREDICTED: Musa acuminata subsp. malaccensis F-box protein FBX14-like (LOC103991433), transcript variant X4, misc_RNA	sp|Q9LTX2|TIR1L_ARATH/0.0/Transport inhibitor response 1-like protein OS=Arabidopsis thaliana GN=At5g49980 PE=2 SV=1	pda:103714767/6e-162/protein TRANSPORT INHIBITOR RESPONSE 1-like; K14485 transport inhibitor response 1	DR2145/2e-06/---	NA
CL7.Contig7_All	gi|695042991|ref|XP_009409171.1|/0/PREDICTED: F-box protein FBX14-like [Musa acuminata subsp. malaccensis]	gi|695042994|ref|XR_672216.1|/9e-88/PREDICTED: Musa acuminata subsp. malaccensis F-box protein FBX14-like (LOC103991433), transcript variant X4, misc_RNA	sp|Q9LTX2|TIR1L_ARATH/1e-153/Transport inhibitor response 1-like protein OS=Arabidopsis thaliana GN=At5g49980 PE=2 SV=1	pmum:103324648/5e-112/protein TRANSPORT INHIBITOR RESPONSE 1-like; K14485 transport inhibitor response 1	NA	NA
CL7.Contig8_All	gi|695042991|ref|XP_009409171.1|/0/PREDICTED: F-box protein FBX14-like [Musa acuminata subsp. malaccensis]	gi|695042994|ref|XR_672216.1|/1e-87/PREDICTED: Musa acuminata subsp. malaccensis F-box protein FBX14-like (LOC103991433), transcript variant X4, misc_RNA	sp|Q9LTX2|TIR1L_ARATH/1e-152/Transport inhibitor response 1-like protein OS=Arabidopsis thaliana GN=At5g49980 PE=2 SV=1	pmum:103324648/2e-112/protein TRANSPORT INHIBITOR RESPONSE 1-like; K14485 transport inhibitor response 1	NA	NA
CL7.Contig9_All	gi|695042991|ref|XP_009409171.1|/0/PREDICTED: F-box protein FBX14-like [Musa acuminata subsp. malaccensis]	gi|695042994|ref|XR_672216.1|/0.0/PREDICTED: Musa acuminata subsp. malaccensis F-box protein FBX14-like (LOC103991433), transcript variant X4, misc_RNA	sp|Q8RWQ8|FBX14_ARATH/0.0/F-box protein FBX14 OS=Arabidopsis thaliana GN=FBX14 PE=2 SV=1	pda:103714767/2e-167/protein TRANSPORT INHIBITOR RESPONSE 1-like; K14485 transport inhibitor response 1	Cgl1939/1e-07/---	NA
CL7.Contig10_All	gi|695042991|ref|XP_009409171.1|/0/PREDICTED: F-box protein FBX14-like [Musa acuminata subsp. malaccensis]	gi|695042994|ref|XR_672216.1|/0.0/PREDICTED: Musa acuminata subsp. malaccensis F-box protein FBX14-like (LOC103991433), transcript variant X4, misc_RNA	sp|Q9LTX2|TIR1L_ARATH/0.0/Transport inhibitor response 1-like protein OS=Arabidopsis thaliana GN=At5g49980 PE=2 SV=1	pda:103714767/3e-165/protein TRANSPORT INHIBITOR RESPONSE 1-like; K14485 transport inhibitor response 1	NA	NA
CL7.Contig11_All	gi|695042991|ref|XP_009409171.1|/0/PREDICTED: F-box protein FBX14-like [Musa acuminata subsp. malaccensis]	gi|695042994|ref|XR_672216.1|/0.0/PREDICTED: Musa acuminata subsp. malaccensis F-box protein FBX14-like (LOC103991433), transcript variant X4, misc_RNA	sp|Q9LTX2|TIR1L_ARATH/0.0/Transport inhibitor response 1-like protein OS=Arabidopsis thaliana GN=At5g49980 PE=2 SV=1	pda:103714767/6e-173/protein TRANSPORT INHIBITOR RESPONSE 1-like; K14485 transport inhibitor response 1	NA	NA
CL7.Contig12_All	gi|695042991|ref|XP_009409171.1|/6.23723e-172/PREDICTED: F-box protein FBX14-like [Musa acuminata subsp. malaccensis]	gi|695042994|ref|XR_672216.1|/6e-89/PREDICTED: Musa acuminata subsp. malaccensis F-box protein FBX14-like (LOC103991433), transcript variant X4, misc_RNA	sp|Q9LTX2|TIR1L_ARATH/1e-140/Transport inhibitor response 1-like protein OS=Arabidopsis thaliana GN=At5g49980 PE=2 SV=1	egu:105032733/3e-104/protein TRANSPORT INHIBITOR RESPONSE 1-like; K14485 transport inhibitor response 1	NA	NA
CL7.Contig13_All	gi|695042991|ref|XP_009409171.1|/0/PREDICTED: F-box protein FBX14-like [Musa acuminata subsp. malaccensis]	gi|695042994|ref|XR_672216.1|/1e-167/PREDICTED: Musa acuminata subsp. malaccensis F-box protein FBX14-like (LOC103991433), transcript variant X4, misc_RNA	sp|Q9LTX2|TIR1L_ARATH/0.0/Transport inhibitor response 1-like protein OS=Arabidopsis thaliana GN=At5g49980 PE=2 SV=1	egu:105032733/1e-157/protein TRANSPORT INHIBITOR RESPONSE 1-like; K14485 transport inhibitor response 1	Cgl1939/7e-09/---	NA
CL8.Contig1_All	gi|695022829|ref|XP_009398558.1|/0/PREDICTED: 60S ribosomal protein L4-1-like [Musa acuminata subsp. malaccensis]	gi|695022828|ref|XM_009400283.1|/0.0/PREDICTED: Musa acuminata subsp. malaccensis 60S ribosomal protein L4-1-like (LOC103983114), mRNA	sp|Q9SF40|RL4A_ARATH/0.0/60S ribosomal protein L4-1 OS=Arabidopsis thaliana GN=RPL4A PE=2 SV=1	mus:103983114/0.0/60S ribosomal protein L4-1-like; K02930 large subunit ribosomal protein L4e	SPBP8B7.03c/1e-116/---	NA
CL8.Contig2_All	gi|695022829|ref|XP_009398558.1|/0/PREDICTED: 60S ribosomal protein L4-1-like [Musa acuminata subsp. malaccensis]	gi|695024297|ref|XM_009401082.1|/0.0/PREDICTED: Musa acuminata subsp. malaccensis 60S ribosomal protein L4-like (LOC103983798), mRNA	sp|Q9XF97|RL4_PRUAR/0.0/60S ribosomal protein L4 OS=Prunus armeniaca GN=RPL4 PE=1 SV=1	mus:103983114/0.0/60S ribosomal protein L4-1-like; K02930 large subunit ribosomal protein L4e	SPBC1711.06/2e-120/---	NA
CL9.Contig1_All	gi|674935101|emb|CDX98380.1|/3.03712e-28/BnaC06g17410D [Brassica napus]	gi|695074147|ref|XM_009385988.1|/1e-50/PREDICTED: Musa acuminata subsp. malaccensis 60S ribosomal protein L38-like (LOC103971854), transcript variant X2, mRNA	sp|O22860|RL38_ARATH/4e-28/60S ribosomal protein L38 OS=Arabidopsis thaliana GN=RPL38A PE=3 SV=1	sita:101764670/2e-28/60S ribosomal protein L38; K02923 large subunit ribosomal protein L38e	NA	NA
CL9.Contig2_All	gi|674935101|emb|CDX98380.1|/1.25977e-29/BnaC06g17410D [Brassica napus]	gi|695074147|ref|XM_009385988.1|/1e-51/PREDICTED: Musa acuminata subsp. malaccensis 60S ribosomal protein L38-like (LOC103971854), transcript variant X2, mRNA	sp|O22860|RL38_ARATH/8e-30/60S ribosomal protein L38 OS=Arabidopsis thaliana GN=RPL38A PE=3 SV=1	mus:103986399/6e-30/60S ribosomal protein L38-like; K02923 large subunit ribosomal protein L38e	NA	NA
CL10.Contig1_All	gi|695021345|ref|XP_009397758.1|/1.09008e-129/PREDICTED: polyadenylate-binding protein, cytoplasmic and nuclear-like isoform X3 [Musa acuminata subsp. malaccensis]	gi|695021348|ref|XM_009399486.1|/3e-76/PREDICTED: Musa acuminata subsp. malaccensis polyadenylate-binding protein, cytoplasmic and nuclear-like (LOC103982534), transcript variant X5, mRNA	NA	zma:100279765/4e-09/cl12347_2a; LOC100279765; K13161 heterogeneous nuclear ribonucleoprotein R	NA	NA
CL10.Contig2_All	gi|672175540|ref|XP_008807827.1|/0/PREDICTED: probable RNA-binding protein 46 [Phoenix dactylifera]	gi|695021348|ref|XM_009399486.1|/1e-148/PREDICTED: Musa acuminata subsp. malaccensis polyadenylate-binding protein, cytoplasmic and nuclear-like (LOC103982534), transcript variant X5, mRNA	sp|P42731|PABP2_ARATH/1e-15/Polyadenylate-binding protein 2 OS=Arabidopsis thaliana GN=PAB2 PE=1 SV=1	tcc:TCM_005051/3e-37/RNA-binding (RRM/RBD/RNP motifs) family protein isoform 3; K13161 heterogeneous nuclear ribonucleoprotein R	SPAC140.02/3e-06/---	NA
CL11.Contig1_All	NA	NA	NA	NA	NA	NA
CL11.Contig2_All	NA	NA	NA	NA	NA	NA
CL11.Contig3_All	NA	NA	NA	NA	NA	NA
CL11.Contig4_All	NA	NA	NA	NA	NA	NA
CL11.Contig5_All	NA	NA	NA	NA	NA	NA
CL12.Contig1_All	gi|695016544|ref|XP_009395184.1|/5.89698e-100/PREDICTED: E3 ubiquitin-protein ligase At3g02290-like [Musa acuminata subsp. malaccensis] &gt;gi|695016546|ref|XP_009395185.1| PREDICTED: E3 ubiquitin-protein ligase At3g02290-like [Musa acuminata subsp. malaccensis] &gt;gi|695016548|ref|XP_009395187.1| PREDICTED: E3 ubiquitin-protein ligase At3g02290-like [Musa acuminata subsp. malaccensis]	gi|695045565|ref|XM_009412306.1|/1e-104/PREDICTED: Musa acuminata subsp. malaccensis E3 ubiquitin-protein ligase At3g02290-like (LOC103992556), transcript variant X3, mRNA	sp|Q8LE94|RING3_ARATH/7e-48/E3 ubiquitin-protein ligase At3g02290 OS=Arabidopsis thaliana GN=At3g02290 PE=2 SV=1	pmum:103339565/6e-09/E3 ubiquitin-protein ligase RHF2A-like; K19043 E3 ubiquitin-protein ligase RHF [EC:2.3.2.27]	NA	NA
CL12.Contig2_All	gi|695016544|ref|XP_009395184.1|/9.06584e-74/PREDICTED: E3 ubiquitin-protein ligase At3g02290-like [Musa acuminata subsp. malaccensis] &gt;gi|695016546|ref|XP_009395185.1| PREDICTED: E3 ubiquitin-protein ligase At3g02290-like [Musa acuminata subsp. malaccensis] &gt;gi|695016548|ref|XP_009395187.1| PREDICTED: E3 ubiquitin-protein ligase At3g02290-like [Musa acuminata subsp. malaccensis]	gi|695016547|ref|XM_009396912.1|/6e-90/PREDICTED: Musa acuminata subsp. malaccensis E3 ubiquitin-protein ligase At3g02290-like (LOC103980471), transcript variant X3, mRNA	sp|Q8LE94|RING3_ARATH/4e-39/E3 ubiquitin-protein ligase At3g02290 OS=Arabidopsis thaliana GN=At3g02290 PE=2 SV=1	pmum:103339565/4e-09/E3 ubiquitin-protein ligase RHF2A-like; K19043 E3 ubiquitin-protein ligase RHF [EC:2.3.2.27]	NA	NA
CL12.Contig3_All	gi|695016544|ref|XP_009395184.1|/1.598e-32/PREDICTED: E3 ubiquitin-protein ligase At3g02290-like [Musa acuminata subsp. malaccensis] &gt;gi|695016546|ref|XP_009395185.1| PREDICTED: E3 ubiquitin-protein ligase At3g02290-like [Musa acuminata subsp. malaccensis] &gt;gi|695016548|ref|XP_009395187.1| PREDICTED: E3 ubiquitin-protein ligase At3g02290-like [Musa acuminata subsp. malaccensis]	gi|695016547|ref|XM_009396912.1|/2e-54/PREDICTED: Musa acuminata subsp. malaccensis E3 ubiquitin-protein ligase At3g02290-like (LOC103980471), transcript variant X3, mRNA	sp|Q8LE94|RING3_ARATH/3e-27/E3 ubiquitin-protein ligase At3g02290 OS=Arabidopsis thaliana GN=At3g02290 PE=2 SV=1	pmum:103339565/4e-10/E3 ubiquitin-protein ligase RHF2A-like; K19043 E3 ubiquitin-protein ligase RHF [EC:2.3.2.27]	YOL013c/3e-06/---	NA
CL12.Contig4_All	gi|695016544|ref|XP_009395184.1|/4.31762e-92/PREDICTED: E3 ubiquitin-protein ligase At3g02290-like [Musa acuminata subsp. malaccensis] &gt;gi|695016546|ref|XP_009395185.1| PREDICTED: E3 ubiquitin-protein ligase At3g02290-like [Musa acuminata subsp. malaccensis] &gt;gi|695016548|ref|XP_009395187.1| PREDICTED: E3 ubiquitin-protein ligase At3g02290-like [Musa acuminata subsp. malaccensis]	gi|695016547|ref|XM_009396912.1|/9e-81/PREDICTED: Musa acuminata subsp. malaccensis E3 ubiquitin-protein ligase At3g02290-like (LOC103980471), transcript variant X3, mRNA	sp|Q8LE94|RING3_ARATH/9e-45/E3 ubiquitin-protein ligase At3g02290 OS=Arabidopsis thaliana GN=At3g02290 PE=2 SV=1	ath:AT4G14220/3e-09/RHF1A; E3 ubiquitin-protein ligase RHF1A; K19043 E3 ubiquitin-protein ligase RHF [EC:2.3.2.27]	NA	NA
CL12.Contig5_All	gi|695016544|ref|XP_009395184.1|/1.15156e-95/PREDICTED: E3 ubiquitin-protein ligase At3g02290-like [Musa acuminata subsp. malaccensis] &gt;gi|695016546|ref|XP_009395185.1| PREDICTED: E3 ubiquitin-protein ligase At3g02290-like [Musa acuminata subsp. malaccensis] &gt;gi|695016548|ref|XP_009395187.1| PREDICTED: E3 ubiquitin-protein ligase At3g02290-like [Musa acuminata subsp. malaccensis]	gi|695016547|ref|XM_009396912.1|/1e-83/PREDICTED: Musa acuminata subsp. malaccensis E3 ubiquitin-protein ligase At3g02290-like (LOC103980471), transcript variant X3, mRNA	sp|Q8LE94|RING3_ARATH/6e-47/E3 ubiquitin-protein ligase At3g02290 OS=Arabidopsis thaliana GN=At3g02290 PE=2 SV=1	mus:103979786/2e-08/E3 ubiquitin-protein ligase RHF2A-like; K19043 E3 ubiquitin-protein ligase RHF [EC:2.3.2.27]	NA	NA
CL13.Contig1_All	gi|695004892|ref|XP_009388872.1|/0/PREDICTED: calcium-dependent protein kinase 2-like [Musa acuminata subsp. malaccensis] &gt;gi|695004894|ref|XP_009388873.1| PREDICTED: calcium-dependent protein kinase 2-like [Musa acuminata subsp. malaccensis] &gt;gi|695004896|ref|XP_009388874.1| PREDICTED: calcium-dependent protein kinase 2-like [Musa acuminata subsp. malaccensis]	gi|695004895|ref|XM_009390599.1|/0.0/PREDICTED: Musa acuminata subsp. malaccensis calcium-dependent protein kinase 2-like (LOC103975586), transcript variant X3, mRNA	sp|P53683|CDPK2_ORYSJ/0.0/Calcium-dependent protein kinase isoform 2 OS=Oryza sativa subsp. japonica GN=CPK2 PE=2 SV=2	mus:103975586/0.0/calcium-dependent protein kinase 2-like; K13412 calcium-dependent protein kinase [EC:2.7.11.1]	SPAC14C4.03/4e-36/---	NA
CL13.Contig2_All	gi|695004892|ref|XP_009388872.1|/0/PREDICTED: calcium-dependent protein kinase 2-like [Musa acuminata subsp. malaccensis] &gt;gi|695004894|ref|XP_009388873.1| PREDICTED: calcium-dependent protein kinase 2-like [Musa acuminata subsp. malaccensis] &gt;gi|695004896|ref|XP_009388874.1| PREDICTED: calcium-dependent protein kinase 2-like [Musa acuminata subsp. malaccensis]	gi|695004895|ref|XM_009390599.1|/0.0/PREDICTED: Musa acuminata subsp. malaccensis calcium-dependent protein kinase 2-like (LOC103975586), transcript variant X3, mRNA	sp|P53683|CDPK2_ORYSJ/0.0/Calcium-dependent protein kinase isoform 2 OS=Oryza sativa subsp. japonica GN=CPK2 PE=2 SV=2	mus:103975586/0.0/calcium-dependent protein kinase 2-like; K13412 calcium-dependent protein kinase [EC:2.7.11.1]	SPAC14C4.03/1e-38/---	NA
CL13.Contig3_All	gi|695004892|ref|XP_009388872.1|/0/PREDICTED: calcium-dependent protein kinase 2-like [Musa acuminata subsp. malaccensis] &gt;gi|695004894|ref|XP_009388873.1| PREDICTED: calcium-dependent protein kinase 2-like [Musa acuminata subsp. malaccensis] &gt;gi|695004896|ref|XP_009388874.1| PREDICTED: calcium-dependent protein kinase 2-like [Musa acuminata subsp. malaccensis]	gi|695004895|ref|XM_009390599.1|/0.0/PREDICTED: Musa acuminata subsp. malaccensis calcium-dependent protein kinase 2-like (LOC103975586), transcript variant X3, mRNA	sp|P53683|CDPK2_ORYSJ/0.0/Calcium-dependent protein kinase isoform 2 OS=Oryza sativa subsp. japonica GN=CPK2 PE=2 SV=2	mus:103975586/0.0/calcium-dependent protein kinase 2-like; K13412 calcium-dependent protein kinase [EC:2.7.11.1]	SPAC14C4.03/2e-38/---	NA
CL13.Contig4_All	gi|695004892|ref|XP_009388872.1|/0/PREDICTED: calcium-dependent protein kinase 2-like [Musa acuminata subsp. malaccensis] &gt;gi|695004894|ref|XP_009388873.1| PREDICTED: calcium-dependent protein kinase 2-like [Musa acuminata subsp. malaccensis] &gt;gi|695004896|ref|XP_009388874.1| PREDICTED: calcium-dependent protein kinase 2-like [Musa acuminata subsp. malaccensis]	gi|695004895|ref|XM_009390599.1|/0.0/PREDICTED: Musa acuminata subsp. malaccensis calcium-dependent protein kinase 2-like (LOC103975586), transcript variant X3, mRNA	sp|P53683|CDPK2_ORYSJ/0.0/Calcium-dependent protein kinase isoform 2 OS=Oryza sativa subsp. japonica GN=CPK2 PE=2 SV=2	mus:103975586/0.0/calcium-dependent protein kinase 2-like; K13412 calcium-dependent protein kinase [EC:2.7.11.1]	SPAC14C4.03/2e-38/---	biological_process:GO:0006468//protein phosphorylation;cellular_component:GO:0005886//plasma membrane;molecular_function:GO:0004674//protein serine/threonine kinase activity;GO:0005524//ATP binding;GO:0005509//calcium ion binding;
CL13.Contig5_All	gi|695004892|ref|XP_009388872.1|/0/PREDICTED: calcium-dependent protein kinase 2-like [Musa acuminata subsp. malaccensis] &gt;gi|695004894|ref|XP_009388873.1| PREDICTED: calcium-dependent protein kinase 2-like [Musa acuminata subsp. malaccensis] &gt;gi|695004896|ref|XP_009388874.1| PREDICTED: calcium-dependent protein kinase 2-like [Musa acuminata subsp. malaccensis]	gi|695004895|ref|XM_009390599.1|/0.0/PREDICTED: Musa acuminata subsp. malaccensis calcium-dependent protein kinase 2-like (LOC103975586), transcript variant X3, mRNA	sp|P53683|CDPK2_ORYSJ/0.0/Calcium-dependent protein kinase isoform 2 OS=Oryza sativa subsp. japonica GN=CPK2 PE=2 SV=2	mus:103975586/0.0/calcium-dependent protein kinase 2-like; K13412 calcium-dependent protein kinase [EC:2.7.11.1]	SPAC14C4.03/5e-36/---	biological_process:GO:0006468//protein phosphorylation;cellular_component:GO:0005886//plasma membrane;molecular_function:GO:0004674//protein serine/threonine kinase activity;GO:0005524//ATP binding;GO:0005509//calcium ion binding;
CL13.Contig6_All	gi|695004892|ref|XP_009388872.1|/0/PREDICTED: calcium-dependent protein kinase 2-like [Musa acuminata subsp. malaccensis] &gt;gi|695004894|ref|XP_009388873.1| PREDICTED: calcium-dependent protein kinase 2-like [Musa acuminata subsp. malaccensis] &gt;gi|695004896|ref|XP_009388874.1| PREDICTED: calcium-dependent protein kinase 2-like [Musa acuminata subsp. malaccensis]	gi|695004895|ref|XM_009390599.1|/0.0/PREDICTED: Musa acuminata subsp. malaccensis calcium-dependent protein kinase 2-like (LOC103975586), transcript variant X3, mRNA	sp|P53683|CDPK2_ORYSJ/0.0/Calcium-dependent protein kinase isoform 2 OS=Oryza sativa subsp. japonica GN=CPK2 PE=2 SV=2	mus:103975586/0.0/calcium-dependent protein kinase 2-like; K13412 calcium-dependent protein kinase [EC:2.7.11.1]	SPAC14C4.03/3e-37/---	biological_process:GO:0006468//protein phosphorylation;cellular_component:GO:0005886//plasma membrane;molecular_function:GO:0004674//protein serine/threonine kinase activity;GO:0005524//ATP binding;GO:0005509//calcium ion binding;
CL14.Contig1_All	gi|695033745|ref|XP_009404355.1|/0/PREDICTED: beta-fructofuranosidase, insoluble isoenzyme 4-like [Musa acuminata subsp. malaccensis]	gi|695065885|ref|XM_009381538.1|/7e-50/PREDICTED: Musa acuminata subsp. malaccensis uncharacterized protein At2g27730, mitochondrial-like (LOC103968364), mRNA	sp|Q5JJV0|INV4_ORYSJ/0.0/Beta-fructofuranosidase, insoluble isoenzyme 4 OS=Oryza sativa subsp. japonica GN=CIN4 PE=2 SV=1	mus:103987701/0.0/beta-fructofuranosidase, insoluble isoenzyme 4-like; K01193 beta-fructofuranosidase [EC:3.2.1.26]	BS_sacC/3e-39/---	biological_process:GO:0008152//metabolic process;cellular_component:GO:0016023//cytoplasmic, membrane-bounded vesicle;molecular_function:GO:0004553//hydrolase activity, hydrolyzing O-glycosyl compounds;
CL14.Contig2_All	gi|695065886|ref|XP_009379813.1|/1.60439e-24/PREDICTED: uncharacterized protein At2g27730, mitochondrial-like [Musa acuminata subsp. malaccensis]	gi|695065885|ref|XM_009381538.1|/9e-45/PREDICTED: Musa acuminata subsp. malaccensis uncharacterized protein At2g27730, mitochondrial-like (LOC103968364), mRNA	sp|Q9ZUX4|UMP2_ARATH/5e-06/Uncharacterized protein At2g27730, mitochondrial OS=Arabidopsis thaliana GN=At2g27730 PE=1 SV=1	NA	NA	NA
CL14.Contig3_All	NA	NA	NA	NA	NA	NA
CL14.Contig4_All	gi|695065886|ref|XP_009379813.1|/8.80284e-27/PREDICTED: uncharacterized protein At2g27730, mitochondrial-like [Musa acuminata subsp. malaccensis]	gi|695065885|ref|XM_009381538.1|/1e-51/PREDICTED: Musa acuminata subsp. malaccensis uncharacterized protein At2g27730, mitochondrial-like (LOC103968364), mRNA	NA	NA	NA	NA
CL14.Contig5_All	gi|695065886|ref|XP_009379813.1|/2.4686e-24/PREDICTED: uncharacterized protein At2g27730, mitochondrial-like [Musa acuminata subsp. malaccensis]	gi|695065885|ref|XM_009381538.1|/1e-44/PREDICTED: Musa acuminata subsp. malaccensis uncharacterized protein At2g27730, mitochondrial-like (LOC103968364), mRNA	sp|Q9ZUX4|UMP2_ARATH/7e-06/Uncharacterized protein At2g27730, mitochondrial OS=Arabidopsis thaliana GN=At2g27730 PE=1 SV=1	NA	NA	NA
CL14.Contig6_All	gi|695033745|ref|XP_009404355.1|/0/PREDICTED: beta-fructofuranosidase, insoluble isoenzyme 4-like [Musa acuminata subsp. malaccensis]	gi|695033744|ref|XM_009406080.1|/2e-42/PREDICTED: Musa acuminata subsp. malaccensis beta-fructofuranosidase, insoluble isoenzyme 4-like (LOC103987701), mRNA	sp|Q5JJV0|INV4_ORYSJ/3e-173/Beta-fructofuranosidase, insoluble isoenzyme 4 OS=Oryza sativa subsp. japonica GN=CIN4 PE=2 SV=1	mus:103987701/0.0/beta-fructofuranosidase, insoluble isoenzyme 4-like; K01193 beta-fructofuranosidase [EC:3.2.1.26]	SP1795/2e-34/---	NA
CL15.Contig1_All	gi|695036175|ref|XP_009405532.1|/1.37033e-98/PREDICTED: photosystem I reaction center subunit XI, chloroplastic-like [Musa acuminata subsp. malaccensis]	gi|695036174|ref|XM_009407257.1|/1e-121/PREDICTED: Musa acuminata subsp. malaccensis photosystem I reaction center subunit XI, chloroplastic-like (LOC103988657), mRNA	sp|Q39654|PSAL_CUCSA/8e-89/Photosystem I reaction center subunit XI, chloroplastic OS=Cucumis sativus GN=PSAL PE=2 SV=1	mus:103988657/2e-99/photosystem I reaction center subunit XI, chloroplastic-like; K02699 photosystem I subunit XI	NA	NA
CL15.Contig2_All	gi|695036175|ref|XP_009405532.1|/4.16079e-104/PREDICTED: photosystem I reaction center subunit XI, chloroplastic-like [Musa acuminata subsp. malaccensis]	gi|695054006|ref|XM_009416842.1|/1e-121/PREDICTED: Musa acuminata subsp. malaccensis photosystem I reaction center subunit XI, chloroplastic-like (LOC103996045), mRNA	sp|Q39654|PSAL_CUCSA/2e-92/Photosystem I reaction center subunit XI, chloroplastic OS=Cucumis sativus GN=PSAL PE=2 SV=1	mus:103988657/6e-105/photosystem I reaction center subunit XI, chloroplastic-like; K02699 photosystem I subunit XI	NA	NA
CL15.Contig3_All	gi|695036175|ref|XP_009405532.1|/2.01937e-104/PREDICTED: photosystem I reaction center subunit XI, chloroplastic-like [Musa acuminata subsp. malaccensis]	gi|695054006|ref|XM_009416842.1|/1e-150/PREDICTED: Musa acuminata subsp. malaccensis photosystem I reaction center subunit XI, chloroplastic-like (LOC103996045), mRNA	sp|Q39654|PSAL_CUCSA/1e-91/Photosystem I reaction center subunit XI, chloroplastic OS=Cucumis sativus GN=PSAL PE=2 SV=1	mus:103988657/3e-105/photosystem I reaction center subunit XI, chloroplastic-like; K02699 photosystem I subunit XI	NA	NA
CL16.Contig1_All	gi|695017266|ref|XP_009395568.1|/2.60988e-55/PREDICTED: proteasome assembly chaperone 3 [Musa acuminata subsp. malaccensis] &gt;gi|695017268|ref|XP_009395569.1| PREDICTED: proteasome assembly chaperone 3 [Musa acuminata subsp. malaccensis] &gt;gi|695017270|ref|XP_009395570.1| PREDICTED: proteasome assembly chaperone 3 [Musa acuminata subsp. malaccensis]	gi|695017269|ref|XM_009397295.1|/8e-90/PREDICTED: Musa acuminata subsp. malaccensis proteasome assembly chaperone 3 (LOC103980793), transcript variant X3, mRNA	NA	mus:103980793/4e-56/proteasome assembly chaperone 3; K11877 proteasome assembly chaperone 3	NA	NA
CL16.Contig2_All	gi|695017266|ref|XP_009395568.1|/2.42567e-55/PREDICTED: proteasome assembly chaperone 3 [Musa acuminata subsp. malaccensis] &gt;gi|695017268|ref|XP_009395569.1| PREDICTED: proteasome assembly chaperone 3 [Musa acuminata subsp. malaccensis] &gt;gi|695017270|ref|XP_009395570.1| PREDICTED: proteasome assembly chaperone 3 [Musa acuminata subsp. malaccensis]	gi|695017269|ref|XM_009397295.1|/7e-90/PREDICTED: Musa acuminata subsp. malaccensis proteasome assembly chaperone 3 (LOC103980793), transcript variant X3, mRNA	NA	mus:103980793/3e-56/proteasome assembly chaperone 3; K11877 proteasome assembly chaperone 3	NA	NA
CL16.Contig3_All	gi|695017266|ref|XP_009395568.1|/2.52933e-55/PREDICTED: proteasome assembly chaperone 3 [Musa acuminata subsp. malaccensis] &gt;gi|695017268|ref|XP_009395569.1| PREDICTED: proteasome assembly chaperone 3 [Musa acuminata subsp. malaccensis] &gt;gi|695017270|ref|XP_009395570.1| PREDICTED: proteasome assembly chaperone 3 [Musa acuminata subsp. malaccensis]	gi|695017269|ref|XM_009397295.1|/8e-90/PREDICTED: Musa acuminata subsp. malaccensis proteasome assembly chaperone 3 (LOC103980793), transcript variant X3, mRNA	NA	mus:103980793/4e-56/proteasome assembly chaperone 3; K11877 proteasome assembly chaperone 3	NA	NA
CL16.Contig4_All	gi|695017266|ref|XP_009395568.1|/2.24779e-55/PREDICTED: proteasome assembly chaperone 3 [Musa acuminata subsp. malaccensis] &gt;gi|695017268|ref|XP_009395569.1| PREDICTED: proteasome assembly chaperone 3 [Musa acuminata subsp. malaccensis] &gt;gi|695017270|ref|XP_009395570.1| PREDICTED: proteasome assembly chaperone 3 [Musa acuminata subsp. malaccensis]	gi|695017269|ref|XM_009397295.1|/7e-90/PREDICTED: Musa acuminata subsp. malaccensis proteasome assembly chaperone 3 (LOC103980793), transcript variant X3, mRNA	NA	mus:103980793/3e-56/proteasome assembly chaperone 3; K11877 proteasome assembly chaperone 3	NA	NA
CL17.Contig1_All	gi|695026843|ref|XP_009400736.1|/0/PREDICTED: probable protein phosphatase 2C 26 [Musa acuminata subsp. malaccensis]	gi|695026842|ref|XM_009402461.1|/1e-177/PREDICTED: Musa acuminata subsp. malaccensis probable protein phosphatase 2C 26 (LOC103984891), mRNA	sp|Q6ZGY0|P2C26_ORYSJ/4e-174/Probable protein phosphatase 2C 26 OS=Oryza sativa subsp. japonica GN=Os02g0690500 PE=2 SV=1	gmx:100794388/2e-103/probable protein phosphatase 2C 4-like; K01102 pyruvate dehydrogenase phosphatase [EC:3.1.3.43]	SPAC10F6.17c/1e-09/---	NA
CL17.Contig2_All	gi|695026843|ref|XP_009400736.1|/0/PREDICTED: probable protein phosphatase 2C 26 [Musa acuminata subsp. malaccensis]	gi|695026842|ref|XM_009402461.1|/1e-171/PREDICTED: Musa acuminata subsp. malaccensis probable protein phosphatase 2C 26 (LOC103984891), mRNA	sp|Q6ZGY0|P2C26_ORYSJ/9e-173/Probable protein phosphatase 2C 26 OS=Oryza sativa subsp. japonica GN=Os02g0690500 PE=2 SV=1	gmx:100794388/6e-104/probable protein phosphatase 2C 4-like; K01102 pyruvate dehydrogenase phosphatase [EC:3.1.3.43]	SPAC10F6.17c/3e-09/---	NA
CL17.Contig3_All	gi|695026843|ref|XP_009400736.1|/0/PREDICTED: probable protein phosphatase 2C 26 [Musa acuminata subsp. malaccensis]	gi|695026842|ref|XM_009402461.1|/1e-177/PREDICTED: Musa acuminata subsp. malaccensis probable protein phosphatase 2C 26 (LOC103984891), mRNA	sp|Q6ZGY0|P2C26_ORYSJ/4e-174/Probable protein phosphatase 2C 26 OS=Oryza sativa subsp. japonica GN=Os02g0690500 PE=2 SV=1	gmx:100794388/2e-103/probable protein phosphatase 2C 4-like; K01102 pyruvate dehydrogenase phosphatase [EC:3.1.3.43]	SPAC10F6.17c/1e-09/---	NA
CL17.Contig4_All	gi|695026843|ref|XP_009400736.1|/6.54923e-18/PREDICTED: probable protein phosphatase 2C 26 [Musa acuminata subsp. malaccensis]	gi|695026842|ref|XM_009402461.1|/1e-11/PREDICTED: Musa acuminata subsp. malaccensis probable protein phosphatase 2C 26 (LOC103984891), mRNA	sp|O82302|P2C29_ARATH/2e-09/Protein phosphatase 2C 29 OS=Arabidopsis thaliana GN=PLL1 PE=1 SV=2	sot:102587498/6e-08/probable protein phosphatase 2C 4-like; K01102 pyruvate dehydrogenase phosphatase [EC:3.1.3.43]	NA	molecular_function:GO:0016787//hydrolase activity;
CL17.Contig5_All	gi|695026843|ref|XP_009400736.1|/2.38453e-44/PREDICTED: probable protein phosphatase 2C 26 [Musa acuminata subsp. malaccensis]	gi|695026842|ref|XM_009402461.1|/3e-25/PREDICTED: Musa acuminata subsp. malaccensis probable protein phosphatase 2C 26 (LOC103984891), mRNA	NA	NA	NA	NA
CL18.Contig1_All	gi|695075588|ref|XP_009385037.1|/0/PREDICTED: UDP-N-acetylglucosamine diphosphorylase 2-like [Musa acuminata subsp. malaccensis]	gi|695075587|ref|XM_009386762.1|/0.0/PREDICTED: Musa acuminata subsp. malaccensis UDP-N-acetylglucosamine diphosphorylase 2-like (LOC103972424), mRNA	sp|Q940S3|UAP1_ARATH/0.0/UDP-N-acetylglucosamine diphosphorylase 1 OS=Arabidopsis thaliana GN=GLCNAC1PUT1 PE=1 SV=1	mus:103972424/0.0/UDP-N-acetylglucosamine diphosphorylase 2-like; K00972 UDP-N-acetylglucosamine/UDP-N-acetylgalactosamine diphosphorylase [EC:2.7.7.23 2.7.7.83]	YDL103c/4e-82/---	NA
CL18.Contig2_All	gi|695075588|ref|XP_009385037.1|/9.81085e-87/PREDICTED: UDP-N-acetylglucosamine diphosphorylase 2-like [Musa acuminata subsp. malaccensis]	gi|695075587|ref|XM_009386762.1|/1e-122/PREDICTED: Musa acuminata subsp. malaccensis UDP-N-acetylglucosamine diphosphorylase 2-like (LOC103972424), mRNA	sp|Q940S3|UAP1_ARATH/3e-79/UDP-N-acetylglucosamine diphosphorylase 1 OS=Arabidopsis thaliana GN=GLCNAC1PUT1 PE=1 SV=1	mus:103972424/2e-87/UDP-N-acetylglucosamine diphosphorylase 2-like; K00972 UDP-N-acetylglucosamine/UDP-N-acetylgalactosamine diphosphorylase [EC:2.7.7.23 2.7.7.83]	YDL103c/4e-33/---	biological_process:GO:0008152//metabolic process;molecular_function:GO:0016779//nucleotidyltransferase activity;
CL18.Contig3_All	gi|695075588|ref|XP_009385037.1|/0/PREDICTED: UDP-N-acetylglucosamine diphosphorylase 2-like [Musa acuminata subsp. malaccensis]	gi|695075587|ref|XM_009386762.1|/0.0/PREDICTED: Musa acuminata subsp. malaccensis UDP-N-acetylglucosamine diphosphorylase 2-like (LOC103972424), mRNA	sp|Q940S3|UAP1_ARATH/0.0/UDP-N-acetylglucosamine diphosphorylase 1 OS=Arabidopsis thaliana GN=GLCNAC1PUT1 PE=1 SV=1	mus:103972424/0.0/UDP-N-acetylglucosamine diphosphorylase 2-like; K00972 UDP-N-acetylglucosamine/UDP-N-acetylgalactosamine diphosphorylase [EC:2.7.7.23 2.7.7.83]	YDL103c/2e-81/---	NA
CL19.Contig1_All	NA	NA	NA	NA	NA	NA
CL19.Contig2_All	NA	NA	NA	NA	NA	NA
CL19.Contig3_All	NA	NA	NA	NA	NA	NA
CL20.Contig1_All	gi|695035520|ref|XP_009405180.1|/3.47171e-126/PREDICTED: WD repeat-containing protein DDB_G0290555-like [Musa acuminata subsp. malaccensis]	gi|695035519|ref|XM_009406905.1|/3e-53/PREDICTED: Musa acuminata subsp. malaccensis WD repeat-containing protein DDB_G0290555-like (LOC103988365), mRNA	NA	mus:103988365/5e-127/WD repeat-containing protein DDB_G0290555-like; K14841 ribosome biogenesis protein NSA1	NA	NA
CL20.Contig2_All	gi|672199535|ref|XP_008777637.1|/1.37103e-07/PREDICTED: uncharacterized protein LOC103697538, partial [Phoenix dactylifera]	NA	NA	NA	NA	NA
CL20.Contig3_All	NA	NA	NA	NA	NA	NA
CL21.Contig1_All	gi|672143743|ref|XP_008795751.1|/4.71287e-98/PREDICTED: squamosa promoter-binding-like protein 14 isoform X1 [Phoenix dactylifera]	gi|743808857|ref|XM_010930141.1|/3e-53/PREDICTED: Elaeis guineensis squamosa promoter-binding-like protein 14 (LOC105050210), mRNA	sp|Q7EXZ2|SPL14_ORYSJ/2e-68/Squamosa promoter-binding-like protein 14 OS=Oryza sativa subsp. japonica GN=SPL14 PE=2 SV=1	mdm:103401427/2e-17/uncharacterized LOC103401427; K13415 protein brassinosteroid insensitive 1 [EC:2.7.10.1 2.7.11.1]	NA	NA
CL21.Contig2_All	gi|672119289|ref|XP_008782879.1|/7.94368e-08/PREDICTED: squamosa promoter-binding-like protein 17 [Phoenix dactylifera]	NA	NA	NA	NA	NA
CL21.Contig3_All	gi|743808858|ref|XP_010928443.1|/1.52142e-07/PREDICTED: LOW QUALITY PROTEIN: squamosa promoter-binding-like protein 14 [Elaeis guineensis]	NA	NA	NA	NA	NA
CL21.Contig4_All	gi|695045100|ref|XP_009410332.1|/3.38121e-14/PREDICTED: squamosa promoter-binding-like protein 14 [Musa acuminata subsp. malaccensis]	NA	sp|A3C057|SPL17_ORYSJ/4e-06/Squamosa promoter-binding-like protein 17 OS=Oryza sativa subsp. japonica GN=SPL17 PE=2 SV=2	NA	NA	NA
CL21.Contig5_All	gi|672143743|ref|XP_008795751.1|/1.03344e-52/PREDICTED: squamosa promoter-binding-like protein 14 isoform X1 [Phoenix dactylifera]	gi|695041654|ref|XM_009410167.1|/2e-13/PREDICTED: Musa acuminata subsp. malaccensis squamosa promoter-binding-like protein 17 (LOC103990879), transcript variant X2, mRNA	sp|A3C057|SPL17_ORYSJ/2e-30/Squamosa promoter-binding-like protein 17 OS=Oryza sativa subsp. japonica GN=SPL17 PE=2 SV=2	NA	NA	NA
CL21.Contig6_All	gi|695036459|ref|XP_009405687.1|/5.42877e-107/PREDICTED: G patch domain-containing protein 11 isoform X1 [Musa acuminata subsp. malaccensis]	gi|695036460|ref|XM_009407413.1|/2e-96/PREDICTED: Musa acuminata subsp. malaccensis G patch domain-containing protein 11 (LOC103988782), transcript variant X2, mRNA	sp|Q7EXZ2|SPL14_ORYSJ/2e-68/Squamosa promoter-binding-like protein 14 OS=Oryza sativa subsp. japonica GN=SPL14 PE=2 SV=1	mdm:103401427/8e-17/uncharacterized LOC103401427; K13415 protein brassinosteroid insensitive 1 [EC:2.7.10.1 2.7.11.1]	Rv3876/1e-06/---	NA
CL21.Contig7_All	gi|695036459|ref|XP_009405687.1|/2.84132e-105/PREDICTED: G patch domain-containing protein 11 isoform X1 [Musa acuminata subsp. malaccensis]	gi|695036460|ref|XM_009407413.1|/6e-99/PREDICTED: Musa acuminata subsp. malaccensis G patch domain-containing protein 11 (LOC103988782), transcript variant X2, mRNA	sp|Q7EXZ2|SPL14_ORYSJ/1e-72/Squamosa promoter-binding-like protein 14 OS=Oryza sativa subsp. japonica GN=SPL14 PE=2 SV=1	mdm:103401427/7e-17/uncharacterized LOC103401427; K13415 protein brassinosteroid insensitive 1 [EC:2.7.10.1 2.7.11.1]	Rv3876/9e-07/---	NA
CL22.Contig1_All	gi|695040021|ref|XP_009407568.1|/0/PREDICTED: probable amino-acid acetyltransferase NAGS2, chloroplastic [Musa acuminata subsp. malaccensis]	gi|695040020|ref|XM_009409293.1|/0.0/PREDICTED: Musa acuminata subsp. malaccensis probable amino-acid acetyltransferase NAGS2, chloroplastic (LOC103990218), mRNA	sp|Q84JF4|NAGS1_ARATH/0.0/Probable amino-acid acetyltransferase NAGS1, chloroplastic OS=Arabidopsis thaliana GN=NAGS1 PE=2 SV=1	mus:103990218/0.0/probable amino-acid acetyltransferase NAGS2, chloroplastic; K14682 amino-acid N-acetyltransferase [EC:2.3.1.1]	PM0828_1/3e-35/---	NA
CL22.Contig2_All	gi|695040021|ref|XP_009407568.1|/0/PREDICTED: probable amino-acid acetyltransferase NAGS2, chloroplastic [Musa acuminata subsp. malaccensis]	gi|695040020|ref|XM_009409293.1|/1e-176/PREDICTED: Musa acuminata subsp. malaccensis probable amino-acid acetyltransferase NAGS2, chloroplastic (LOC103990218), mRNA	sp|Q84JF4|NAGS1_ARATH/0.0/Probable amino-acid acetyltransferase NAGS1, chloroplastic OS=Arabidopsis thaliana GN=NAGS1 PE=2 SV=1	mus:103990218/0.0/probable amino-acid acetyltransferase NAGS2, chloroplastic; K14682 amino-acid N-acetyltransferase [EC:2.3.1.1]	PM0828_1/3e-35/---	NA
CL23.Contig1_All	gi|695001719|ref|XP_009417787.1|/1.62692e-138/PREDICTED: alkaline ceramidase 3-like [Musa acuminata subsp. malaccensis] &gt;gi|695001721|ref|XP_009417794.1| PREDICTED: alkaline ceramidase 3-like [Musa acuminata subsp. malaccensis] &gt;gi|695001723|ref|XP_009417801.1| PREDICTED: alkaline ceramidase 3-like [Musa acuminata subsp. malaccensis] &gt;gi|695001725|ref|XP_009417806.1| PREDICTED: alkaline …	gi|695001724|ref|XM_009419531.1|/0.0/PREDICTED: Musa acuminata subsp. malaccensis alkaline ceramidase 3-like (LOC103998114), transcript variant X4, mRNA	NA	mus:103998114/2e-139/alkaline ceramidase 3-like; K04711 dihydroceramidase [EC:3.5.1.-]	NA	biological_process:GO:0006672//ceramide metabolic process;cellular_component:GO:0005783//endoplasmic reticulum;GO:0016021//integral component of membrane;molecular_function:GO:0016811//hydrolase activity, acting on carbon-nitrogen (but not peptide) bonds, in linear amides;
CL23.Contig2_All	gi|695001719|ref|XP_009417787.1|/3.28068e-135/PREDICTED: alkaline ceramidase 3-like [Musa acuminata subsp. malaccensis] &gt;gi|695001721|ref|XP_009417794.1| PREDICTED: alkaline ceramidase 3-like [Musa acuminata subsp. malaccensis] &gt;gi|695001723|ref|XP_009417801.1| PREDICTED: alkaline ceramidase 3-like [Musa acuminata subsp. malaccensis] &gt;gi|695001725|ref|XP_009417806.1| PREDICTED: alkaline …	gi|695001724|ref|XM_009419531.1|/0.0/PREDICTED: Musa acuminata subsp. malaccensis alkaline ceramidase 3-like (LOC103998114), transcript variant X4, mRNA	NA	mus:103998114/5e-136/alkaline ceramidase 3-like; K04711 dihydroceramidase [EC:3.5.1.-]	NA	NA
CL23.Contig3_All	gi|695001719|ref|XP_009417787.1|/1.57961e-136/PREDICTED: alkaline ceramidase 3-like [Musa acuminata subsp. malaccensis] &gt;gi|695001721|ref|XP_009417794.1| PREDICTED: alkaline ceramidase 3-like [Musa acuminata subsp. malaccensis] &gt;gi|695001723|ref|XP_009417801.1| PREDICTED: alkaline ceramidase 3-like [Musa acuminata subsp. malaccensis] &gt;gi|695001725|ref|XP_009417806.1| PREDICTED: alkaline …	gi|695001724|ref|XM_009419531.1|/0.0/PREDICTED: Musa acuminata subsp. malaccensis alkaline ceramidase 3-like (LOC103998114), transcript variant X4, mRNA	NA	mus:103998114/2e-137/alkaline ceramidase 3-like; K04711 dihydroceramidase [EC:3.5.1.-]	NA	biological_process:GO:0006672//ceramide metabolic process;cellular_component:GO:0005783//endoplasmic reticulum;GO:0016021//integral component of membrane;molecular_function:GO:0016811//hydrolase activity, acting on carbon-nitrogen (but not peptide) bonds, in linear amides;
CL23.Contig4_All	gi|695001719|ref|XP_009417787.1|/1.50812e-139/PREDICTED: alkaline ceramidase 3-like [Musa acuminata subsp. malaccensis] &gt;gi|695001721|ref|XP_009417794.1| PREDICTED: alkaline ceramidase 3-like [Musa acuminata subsp. malaccensis] &gt;gi|695001723|ref|XP_009417801.1| PREDICTED: alkaline ceramidase 3-like [Musa acuminata subsp. malaccensis] &gt;gi|695001725|ref|XP_009417806.1| PREDICTED: alkaline …	gi|695001724|ref|XM_009419531.1|/0.0/PREDICTED: Musa acuminata subsp. malaccensis alkaline ceramidase 3-like (LOC103998114), transcript variant X4, mRNA	NA	mus:103998114/2e-140/alkaline ceramidase 3-like; K04711 dihydroceramidase [EC:3.5.1.-]	NA	biological_process:GO:0006672//ceramide metabolic process;cellular_component:GO:0005783//endoplasmic reticulum;GO:0016021//integral component of membrane;molecular_function:GO:0016811//hydrolase activity, acting on carbon-nitrogen (but not peptide) bonds, in linear amides;
CL24.Contig1_All	gi|380849743|gb|AFE85505.1|/7.54847e-20/putative CC-NBS-LRR disease resistance protein, partial [Zingiber zerumbet]	gi|449075597|gb|JX083851.1|/2e-20/Zingiber officinale NBS-LRR disease resistance protein gene, partial cds	sp|Q8L3R3|RFL1_ARATH/5e-06/Disease resistance protein RFL1 OS=Arabidopsis thaliana GN=RFL1 PE=3 SV=2	egu:105056172/9e-09/probable disease resistance protein At1g61300; K13459 disease resistance protein RPS2	NA	NA
CL24.Contig2_All	gi|380849743|gb|AFE85505.1|/2.90511e-20/putative CC-NBS-LRR disease resistance protein, partial [Zingiber zerumbet]	gi|449075597|gb|JX083851.1|/1e-15/Zingiber officinale NBS-LRR disease resistance protein gene, partial cds	sp|Q9C8K0|DRL5_ARATH/6e-07/Probable disease resistance protein At1g51480 OS=Arabidopsis thaliana GN=At1g51480 PE=3 SV=2	egu:105036066/1e-10/probable disease resistance protein At5g63020; K13459 disease resistance protein RPS2	NA	NA
CL24.Contig3_All	gi|380849743|gb|AFE85505.1|/5.59484e-48/putative CC-NBS-LRR disease resistance protein, partial [Zingiber zerumbet]	gi|58919560|gb|AY864989.1|/3e-23/Zingiber zerumbet clone ZzP226 CC-NBS-LRR disease resistance protein-like gene, partial sequence	sp|Q8L3R3|RFL1_ARATH/2e-13/Disease resistance protein RFL1 OS=Arabidopsis thaliana GN=RFL1 PE=3 SV=2	obr:102719252/1e-17/disease resistance protein RPS2-like; K13459 disease resistance protein RPS2	NA	NA
CL24.Contig4_All	gi|380849743|gb|AFE85505.1|/4.15915e-25/putative CC-NBS-LRR disease resistance protein, partial [Zingiber zerumbet]	gi|449075597|gb|JX083851.1|/2e-19/Zingiber officinale NBS-LRR disease resistance protein gene, partial cds	sp|Q8L3R3|RFL1_ARATH/1e-07/Disease resistance protein RFL1 OS=Arabidopsis thaliana GN=RFL1 PE=3 SV=2	egu:105036066/1e-12/probable disease resistance protein At5g63020; K13459 disease resistance protein RPS2	NA	NA
CL24.Contig5_All	gi|380849743|gb|AFE85505.1|/4.03876e-25/putative CC-NBS-LRR disease resistance protein, partial [Zingiber zerumbet]	gi|449075597|gb|JX083851.1|/2e-19/Zingiber officinale NBS-LRR disease resistance protein gene, partial cds	sp|Q8L3R3|RFL1_ARATH/1e-07/Disease resistance protein RFL1 OS=Arabidopsis thaliana GN=RFL1 PE=3 SV=2	egu:105036066/1e-12/probable disease resistance protein At5g63020; K13459 disease resistance protein RPS2	NA	NA
CL25.Contig1_All	gi|695025044|ref|XP_009399759.1|/3.37502e-88/PREDICTED: uncharacterized protein LOC103984069 [Musa acuminata subsp. malaccensis]	gi|695025043|ref|XM_009401484.1|/2e-84/PREDICTED: Musa acuminata subsp. malaccensis uncharacterized LOC103984069 (LOC103984069), mRNA	sp|Q9FPQ6|GP1_CHLRE/8e-11/Vegetative cell wall protein gp1 OS=Chlamydomonas reinhardtii GN=GP1 PE=1 SV=1	brp:103834927/9e-08/DNA-directed RNA polymerase II subunit 1; K03006 DNA-directed RNA polymerase II subunit RPB1 [EC:2.7.7.6]	ML0048/9e-06/---	NA
CL25.Contig2_All	gi|695025044|ref|XP_009399759.1|/4.43818e-89/PREDICTED: uncharacterized protein LOC103984069 [Musa acuminata subsp. malaccensis]	gi|695025043|ref|XM_009401484.1|/2e-84/PREDICTED: Musa acuminata subsp. malaccensis uncharacterized LOC103984069 (LOC103984069), mRNA	sp|Q9FPQ6|GP1_CHLRE/7e-11/Vegetative cell wall protein gp1 OS=Chlamydomonas reinhardtii GN=GP1 PE=1 SV=1	brp:103834927/8e-08/DNA-directed RNA polymerase II subunit 1; K03006 DNA-directed RNA polymerase II subunit RPB1 [EC:2.7.7.6]	ML0048/8e-06/---	NA
CL26.Contig1_All	gi|695020498|ref|XP_009397298.1|/9.53789e-27/PREDICTED: uncharacterized protein LOC103982185 isoform X1 [Musa acuminata subsp. malaccensis]	gi|189011747|gb|AC226043.1|/4e-26/Musa acuminata clone BAC MA4-57L19, complete sequence	NA	NA	NA	NA
CL26.Contig2_All	gi|695020498|ref|XP_009397298.1|/8.78982e-27/PREDICTED: uncharacterized protein LOC103982185 isoform X1 [Musa acuminata subsp. malaccensis]	gi|189011747|gb|AC226043.1|/1e-23/Musa acuminata clone BAC MA4-57L19, complete sequence	NA	NA	NA	NA
CL27.Contig1_All	gi|573913237|ref|XP_006644304.1|/2.6975e-14/PREDICTED: protein ROOT HAIR DEFECTIVE 3-like [Oryza brachyantha]	NA	sp|Q0JLS6|RHD3_ORYSJ/4e-16/Protein ROOT HAIR DEFECTIVE 3 OS=Oryza sativa subsp. japonica GN=RHD3 PE=2 SV=1	NA	NA	biological_process:GO:0044763//single-organism cellular process;GO:0071840//cellular component organization or biogenesis;cellular_component:GO:0016020//membrane;GO:0005737//cytoplasm;
CL27.Contig2_All	NA	gi|645238657|ref|XM_008227558.1|/6e-11/PREDICTED: Prunus mume protein ROOT HAIR DEFECTIVE 3-like (LOC103325404), mRNA	NA	NA	NA	NA
CL28.Contig1_All	gi|695053227|ref|XP_009414694.1|/3.86619e-65/PREDICTED: phosphoenolpyruvate/phosphate translocator 1, chloroplastic-like [Musa acuminata subsp. malaccensis]	gi|695053226|ref|XM_009416419.1|/4e-79/PREDICTED: Musa acuminata subsp. malaccensis phosphoenolpyruvate/phosphate translocator 1, chloroplastic-like (LOC103995738), mRNA	sp|Q84QU8|PPT2_ORYSJ/9e-44/Phosphoenolpyruvate/phosphate translocator 2, chloroplastic OS=Oryza sativa subsp. japonica GN=PPT2 PE=2 SV=1	mus:103995738/6e-66/phosphoenolpyruvate/phosphate translocator 1, chloroplastic-like; K15283 solute carrier family 35, member E1	NA	NA
CL28.Contig2_All	gi|695053227|ref|XP_009414694.1|/1.88916e-177/PREDICTED: phosphoenolpyruvate/phosphate translocator 1, chloroplastic-like [Musa acuminata subsp. malaccensis]	gi|695053226|ref|XM_009416419.1|/0.0/PREDICTED: Musa acuminata subsp. malaccensis phosphoenolpyruvate/phosphate translocator 1, chloroplastic-like (LOC103995738), mRNA	sp|Q69VR7|PPT1_ORYSJ/3e-150/Phosphoenolpyruvate/phosphate translocator 1, chloroplastic OS=Oryza sativa subsp. japonica GN=PPT1 PE=2 SV=1	mus:103995738/3e-178/phosphoenolpyruvate/phosphate translocator 1, chloroplastic-like; K15283 solute carrier family 35, member E1	ECU06g1290/7e-09/---	NA
CL28.Contig3_All	gi|695053227|ref|XP_009414694.1|/3.26519e-178/PREDICTED: phosphoenolpyruvate/phosphate translocator 1, chloroplastic-like [Musa acuminata subsp. malaccensis]	gi|695001625|ref|XM_009418908.1|/0.0/PREDICTED: Musa acuminata subsp. malaccensis phosphoenolpyruvate/phosphate translocator 1, chloroplastic-like (LOC103997624), mRNA	sp|Q69VR7|PPT1_ORYSJ/3e-150/Phosphoenolpyruvate/phosphate translocator 1, chloroplastic OS=Oryza sativa subsp. japonica GN=PPT1 PE=2 SV=1	mus:103995738/4e-179/phosphoenolpyruvate/phosphate translocator 1, chloroplastic-like; K15283 solute carrier family 35, member E1	ECU06g1290/6e-09/---	NA
CL28.Contig4_All	gi|695053227|ref|XP_009414694.1|/2.91455e-178/PREDICTED: phosphoenolpyruvate/phosphate translocator 1, chloroplastic-like [Musa acuminata subsp. malaccensis]	gi|695001625|ref|XM_009418908.1|/0.0/PREDICTED: Musa acuminata subsp. malaccensis phosphoenolpyruvate/phosphate translocator 1, chloroplastic-like (LOC103997624), mRNA	sp|Q69VR7|PPT1_ORYSJ/3e-150/Phosphoenolpyruvate/phosphate translocator 1, chloroplastic OS=Oryza sativa subsp. japonica GN=PPT1 PE=2 SV=1	mus:103995738/4e-179/phosphoenolpyruvate/phosphate translocator 1, chloroplastic-like; K15283 solute carrier family 35, member E1	ECU06g1290/5e-09/---	NA
CL29.Contig1_All	gi|694996890|ref|XP_009396563.1|/2.85174e-124/PREDICTED: protein SMG7-like [Musa acuminata subsp. malaccensis]	gi|694996889|ref|XM_009398288.1|/9e-36/PREDICTED: Musa acuminata subsp. malaccensis protein SMG7-like (LOC103981531), mRNA	sp|A9QM73|SMG7_ARATH/2e-25/Protein SMG7 OS=Arabidopsis thaliana GN=SMG7 PE=2 SV=1	mus:103981531/4e-125/protein SMG7-like; K14409 protein SMG7	NA	NA
CL29.Contig2_All	gi|694996890|ref|XP_009396563.1|/2.82997e-124/PREDICTED: protein SMG7-like [Musa acuminata subsp. malaccensis]	gi|694996889|ref|XM_009398288.1|/9e-36/PREDICTED: Musa acuminata subsp. malaccensis protein SMG7-like (LOC103981531), mRNA	sp|A9QM73|SMG7_ARATH/2e-25/Protein SMG7 OS=Arabidopsis thaliana GN=SMG7 PE=2 SV=1	mus:103981531/4e-125/protein SMG7-like; K14409 protein SMG7	NA	NA
CL29.Contig3_All	gi|695044268|ref|XP_009409875.1|/0/PREDICTED: protein SMG7-like [Musa acuminata subsp. malaccensis] &gt;gi|695044270|ref|XP_009409877.1| PREDICTED: protein SMG7-like [Musa acuminata subsp. malaccensis] &gt;gi|695044272|ref|XP_009409878.1| PREDICTED: protein SMG7-like [Musa acuminata subsp. malaccensis] &gt;gi|695044274|ref|XP_009409879.1| PREDICTED: protein SMG7-like [Musa acuminata subsp. malacc…	gi|695044275|ref|XM_009411605.1|/1e-60/PREDICTED: Musa acuminata subsp. malaccensis protein SMG7-like (LOC103992036), transcript variant X5, mRNA	sp|A9QM73|SMG7_ARATH/3e-90/Protein SMG7 OS=Arabidopsis thaliana GN=SMG7 PE=2 SV=1	mus:103992036/0.0/protein SMG7-like; K14409 protein SMG7	NA	NA
CL29.Contig4_All	gi|694996890|ref|XP_009396563.1|/0/PREDICTED: protein SMG7-like [Musa acuminata subsp. malaccensis]	gi|694996889|ref|XM_009398288.1|/0.0/PREDICTED: Musa acuminata subsp. malaccensis protein SMG7-like (LOC103981531), mRNA	sp|A9QM73|SMG7_ARATH/2e-174/Protein SMG7 OS=Arabidopsis thaliana GN=SMG7 PE=2 SV=1	mus:103981531/0.0/protein SMG7-like; K14409 protein SMG7	NA	NA
CL29.Contig5_All	gi|694996890|ref|XP_009396563.1|/7.66233e-56/PREDICTED: protein SMG7-like [Musa acuminata subsp. malaccensis]	gi|695044275|ref|XM_009411605.1|/2e-39/PREDICTED: Musa acuminata subsp. malaccensis protein SMG7-like (LOC103992036), transcript variant X5, mRNA	sp|A9QM73|SMG7_ARATH/2e-26/Protein SMG7 OS=Arabidopsis thaliana GN=SMG7 PE=2 SV=1	mus:103981531/1e-56/protein SMG7-like; K14409 protein SMG7	NA	NA
CL29.Contig6_All	gi|694996890|ref|XP_009396563.1|/1.24304e-73/PREDICTED: protein SMG7-like [Musa acuminata subsp. malaccensis]	gi|694996889|ref|XM_009398288.1|/5e-09/PREDICTED: Musa acuminata subsp. malaccensis protein SMG7-like (LOC103981531), mRNA	sp|A9QM73|SMG7_ARATH/2e-27/Protein SMG7 OS=Arabidopsis thaliana GN=SMG7 PE=2 SV=1	mus:103981531/2e-74/protein SMG7-like; K14409 protein SMG7	NA	NA
CL30.Contig1_All	gi|695032813|ref|XP_009403963.1|/3.16298e-44/PREDICTED: pathogenesis-related genes transcriptional activator PTI6-like [Musa acuminata subsp. malaccensis]	gi|695032812|ref|XM_009405688.1|/1e-20/PREDICTED: Musa acuminata subsp. malaccensis pathogenesis-related genes transcriptional activator PTI6-like (LOC103987395), mRNA	sp|O04682|PTI6_SOLLC/2e-19/Pathogenesis-related genes transcriptional activator PTI6 OS=Solanum lycopersicum GN=PTI6 PE=2 SV=1	mus:103972357/2e-20/pathogenesis-related genes transcriptional activator PTI6-like isoform X1; K13434 pathogenesis-related genes transcriptional activator PTI6	NA	NA
CL30.Contig2_All	gi|695066812|ref|XP_009380307.1|/5.65965e-32/PREDICTED: pathogenesis-related genes transcriptional activator PTI6-like [Musa acuminata subsp. malaccensis]	gi|695032812|ref|XM_009405688.1|/5e-13/PREDICTED: Musa acuminata subsp. malaccensis pathogenesis-related genes transcriptional activator PTI6-like (LOC103987395), mRNA	sp|O04682|PTI6_SOLLC/1e-17/Pathogenesis-related genes transcriptional activator PTI6 OS=Solanum lycopersicum GN=PTI6 PE=2 SV=1	mus:103972357/1e-17/pathogenesis-related genes transcriptional activator PTI6-like isoform X1; K13434 pathogenesis-related genes transcriptional activator PTI6	NA	NA
CL30.Contig3_All	gi|695032813|ref|XP_009403963.1|/9.59036e-44/PREDICTED: pathogenesis-related genes transcriptional activator PTI6-like [Musa acuminata subsp. malaccensis]	gi|695032812|ref|XM_009405688.1|/1e-20/PREDICTED: Musa acuminata subsp. malaccensis pathogenesis-related genes transcriptional activator PTI6-like (LOC103987395), mRNA	sp|O04682|PTI6_SOLLC/8e-20/Pathogenesis-related genes transcriptional activator PTI6 OS=Solanum lycopersicum GN=PTI6 PE=2 SV=1	mus:103972357/1e-19/pathogenesis-related genes transcriptional activator PTI6-like isoform X1; K13434 pathogenesis-related genes transcriptional activator PTI6	NA	NA
CL31.Contig1_All	gi|695033991|ref|XP_009404487.1|/0/PREDICTED: uncharacterized protein LOC103987797 isoform X2 [Musa acuminata subsp. malaccensis]	gi|695033992|ref|XM_009406213.1|/4e-81/PREDICTED: Musa acuminata subsp. malaccensis uncharacterized LOC103987797 (LOC103987797), transcript variant X3, mRNA	sp|Q9FII5|TDR_ARATH/5e-07/Leucine-rich repeat receptor-like protein kinase TDR OS=Arabidopsis thaliana GN=TDR PE=1 SV=1	gmx:100803617/1e-15/F-box/LRR-repeat protein 3-like; K10268 F-box and leucine-rich repeat protein 2/20	CAC3280_2/4e-15/---	NA
CL31.Contig2_All	gi|695033993|ref|XP_009404488.1|/1.00981e-51/PREDICTED: uncharacterized protein LOC103987797 isoform X3 [Musa acuminata subsp. malaccensis]	gi|695033992|ref|XM_009406213.1|/6e-08/PREDICTED: Musa acuminata subsp. malaccensis uncharacterized LOC103987797 (LOC103987797), transcript variant X3, mRNA	NA	NA	NA	NA
CL31.Contig3_All	gi|695033991|ref|XP_009404487.1|/0/PREDICTED: uncharacterized protein LOC103987797 isoform X2 [Musa acuminata subsp. malaccensis]	gi|695033992|ref|XM_009406213.1|/5e-81/PREDICTED: Musa acuminata subsp. malaccensis uncharacterized LOC103987797 (LOC103987797), transcript variant X3, mRNA	sp|Q9FII5|TDR_ARATH/6e-07/Leucine-rich repeat receptor-like protein kinase TDR OS=Arabidopsis thaliana GN=TDR PE=1 SV=1	gmx:100803617/3e-15/F-box/LRR-repeat protein 3-like; K10268 F-box and leucine-rich repeat protein 2/20	CAC3280_2/6e-15/---	NA
CL32.Contig1_All	gi|102140018|gb|ABF70149.1|/0/N-acetylglucosaminyltransferase, putative [Musa acuminata]	gi|695020357|ref|XM_009398949.1|/0.0/PREDICTED: Musa acuminata subsp. malaccensis alpha-1,6-mannosyl-glycoprotein 2-beta-N-acetylglucosaminyltransferase-like (LOC103982133), mRNA	NA	mus:103982133/0.0/alpha-1,6-mannosyl-glycoprotein 2-beta-N-acetylglucosaminyltransferase-like; K00736 alpha-1,6-mannosyl-glycoprotein beta-1,2-N-acetylglucosaminyltransferase [EC:2.4.1.143]	NA	NA
CL32.Contig2_All	gi|102140018|gb|ABF70149.1|/0/N-acetylglucosaminyltransferase, putative [Musa acuminata]	gi|695020357|ref|XM_009398949.1|/0.0/PREDICTED: Musa acuminata subsp. malaccensis alpha-1,6-mannosyl-glycoprotein 2-beta-N-acetylglucosaminyltransferase-like (LOC103982133), mRNA	NA	mus:103982133/0.0/alpha-1,6-mannosyl-glycoprotein 2-beta-N-acetylglucosaminyltransferase-like; K00736 alpha-1,6-mannosyl-glycoprotein beta-1,2-N-acetylglucosaminyltransferase [EC:2.4.1.143]	NA	NA
CL33.Contig1_All	NA	NA	NA	NA	NA	NA
CL33.Contig2_All	NA	NA	NA	NA	NA	NA
CL33.Contig3_All	NA	NA	NA	NA	NA	NA
CL33.Contig4_All	NA	NA	NA	NA	NA	NA
CL33.Contig5_All	NA	NA	NA	NA	NA	NA
CL33.Contig6_All	NA	NA	NA	NA	NA	NA
CL33.Contig7_All	NA	gi|166006857|gb|AC216769.1|/2e-07/Populus trichocarpa clone POP038-H04, complete sequence	NA	NA	NA	NA
CL33.Contig8_All	NA	NA	NA	NA	NA	NA
CL33.Contig9_All	NA	NA	NA	NA	NA	NA
CL33.Contig10_All	NA	NA	NA	NA	NA	NA
CL33.Contig11_All	NA	NA	NA	NA	NA	NA
CL33.Contig12_All	NA	NA	NA	NA	NA	NA
CL33.Contig13_All	NA	NA	NA	NA	NA	NA
CL33.Contig14_All	NA	NA	NA	NA	NA	NA
CL33.Contig15_All	NA	NA	NA	NA	NA	NA
CL34.Contig1_All	gi|695012973|ref|XP_009393260.1|/0/PREDICTED: vacuolar-sorting receptor 6 [Musa acuminata subsp. malaccensis]	gi|695012972|ref|XM_009394985.1|/0.0/PREDICTED: Musa acuminata subsp. malaccensis vacuolar-sorting receptor 6 (LOC103978997), mRNA	sp|Q8L7E3|VSR7_ARATH/0.0/Vacuolar-sorting receptor 7 OS=Arabidopsis thaliana GN=VSR7 PE=2 SV=2	sita:101767855/1e-10/serine/arginine repetitive matrix protein 1; K13171 serine/arginine repetitive matrix protein 1	DRA0210/3e-06/---	NA
CL34.Contig2_All	gi|695012973|ref|XP_009393260.1|/0/PREDICTED: vacuolar-sorting receptor 6 [Musa acuminata subsp. malaccensis]	gi|695012972|ref|XM_009394985.1|/0.0/PREDICTED: Musa acuminata subsp. malaccensis vacuolar-sorting receptor 6 (LOC103978997), mRNA	sp|Q9FYH7|VSR6_ARATH/0.0/Vacuolar-sorting receptor 6 OS=Arabidopsis thaliana GN=VSR6 PE=2 SV=3	bvg:104905321/1e-07/nuclear pore complex protein NUP62; K14306 nuclear pore complex protein Nup62	NA	NA
CL34.Contig3_All	gi|695012973|ref|XP_009393260.1|/0/PREDICTED: vacuolar-sorting receptor 6 [Musa acuminata subsp. malaccensis]	gi|695012972|ref|XM_009394985.1|/1e-114/PREDICTED: Musa acuminata subsp. malaccensis vacuolar-sorting receptor 6 (LOC103978997), mRNA	sp|Q9FYH7|VSR6_ARATH/0.0/Vacuolar-sorting receptor 6 OS=Arabidopsis thaliana GN=VSR6 PE=2 SV=3	NA	NA	NA
CL34.Contig4_All	gi|695080930|ref|XP_009387954.1|/8.45267e-103/PREDICTED: vacuolar-sorting receptor 6-like isoform X2 [Musa acuminata subsp. malaccensis]	gi|695080929|ref|XM_009389679.1|/1e-145/PREDICTED: Musa acuminata subsp. malaccensis vacuolar-sorting receptor 6-like (LOC103974792), transcript variant X2, mRNA	sp|Q9FYH7|VSR6_ARATH/2e-86/Vacuolar-sorting receptor 6 OS=Arabidopsis thaliana GN=VSR6 PE=2 SV=3	NA	NA	NA
CL34.Contig5_All	gi|695012973|ref|XP_009393260.1|/0/PREDICTED: vacuolar-sorting receptor 6 [Musa acuminata subsp. malaccensis]	gi|695012972|ref|XM_009394985.1|/0.0/PREDICTED: Musa acuminata subsp. malaccensis vacuolar-sorting receptor 6 (LOC103978997), mRNA	sp|Q9FYH7|VSR6_ARATH/0.0/Vacuolar-sorting receptor 6 OS=Arabidopsis thaliana GN=VSR6 PE=2 SV=3	bvg:104905321/4e-08/nuclear pore complex protein NUP62; K14306 nuclear pore complex protein Nup62	NA	NA
CL34.Contig6_All	gi|695080928|ref|XP_009387953.1|/0/PREDICTED: vacuolar-sorting receptor 6-like isoform X1 [Musa acuminata subsp. malaccensis]	gi|695080927|ref|XM_009389678.1|/0.0/PREDICTED: Musa acuminata subsp. malaccensis vacuolar-sorting receptor 6-like (LOC103974792), transcript variant X1, mRNA	sp|Q9FYH7|VSR6_ARATH/0.0/Vacuolar-sorting receptor 6 OS=Arabidopsis thaliana GN=VSR6 PE=2 SV=3	pmum:103337531/8e-06/signal peptide peptidase-like 2; K09597 signal peptide peptidase-like 2B [EC:3.4.23.-]	NA	NA
CL34.Contig7_All	gi|695080928|ref|XP_009387953.1|/0/PREDICTED: vacuolar-sorting receptor 6-like isoform X1 [Musa acuminata subsp. malaccensis]	gi|695080927|ref|XM_009389678.1|/0.0/PREDICTED: Musa acuminata subsp. malaccensis vacuolar-sorting receptor 6-like (LOC103974792), transcript variant X1, mRNA	sp|Q9FYH7|VSR6_ARATH/0.0/Vacuolar-sorting receptor 6 OS=Arabidopsis thaliana GN=VSR6 PE=2 SV=3	NA	NA	NA
CL34.Contig8_All	gi|695080928|ref|XP_009387953.1|/0/PREDICTED: vacuolar-sorting receptor 6-like isoform X1 [Musa acuminata subsp. malaccensis]	gi|695080927|ref|XM_009389678.1|/0.0/PREDICTED: Musa acuminata subsp. malaccensis vacuolar-sorting receptor 6-like (LOC103974792), transcript variant X1, mRNA	sp|Q9FYH7|VSR6_ARATH/0.0/Vacuolar-sorting receptor 6 OS=Arabidopsis thaliana GN=VSR6 PE=2 SV=3	NA	NA	NA
CL34.Contig9_All	gi|695080928|ref|XP_009387953.1|/0/PREDICTED: vacuolar-sorting receptor 6-like isoform X1 [Musa acuminata subsp. malaccensis]	gi|695080927|ref|XM_009389678.1|/0.0/PREDICTED: Musa acuminata subsp. malaccensis vacuolar-sorting receptor 6-like (LOC103974792), transcript variant X1, mRNA	sp|Q9FYH7|VSR6_ARATH/0.0/Vacuolar-sorting receptor 6 OS=Arabidopsis thaliana GN=VSR6 PE=2 SV=3	NA	NA	NA
CL35.Contig1_All	gi|695058661|ref|XP_009417652.1|/0/PREDICTED: CTL-like protein DDB_G0274487 [Musa acuminata subsp. malaccensis]	gi|695058660|ref|XM_009419377.1|/0.0/PREDICTED: Musa acuminata subsp. malaccensis CTL-like protein DDB_G0274487 (LOC103998012), mRNA	NA	mis:MICPUN_108972/2e-06/choline transporter like family; K15377 solute carrier family 44 (choline transporter-like protein), member 2/4/5	NA	NA
CL35.Contig2_All	gi|695058661|ref|XP_009417652.1|/0/PREDICTED: CTL-like protein DDB_G0274487 [Musa acuminata subsp. malaccensis]	gi|695052043|ref|XR_672504.1|/0.0/PREDICTED: Musa acuminata subsp. malaccensis CTL-like protein DDB_G0274487 (LOC103995247), transcript variant X2, misc_RNA	NA	sly:101253105/1e-09/choline transporter-like protein 2; K15377 solute carrier family 44 (choline transporter-like protein), member 2/4/5	NA	NA
CL36.Contig1_All	gi|743764552|ref|XP_010912480.1|/1.99308e-83/PREDICTED: V-type proton ATPase 16 kDa proteolipid subunit-like [Elaeis guineensis]	gi|695035033|ref|XM_009406711.1|/1e-141/PREDICTED: Musa acuminata subsp. malaccensis V-type proton ATPase 16 kDa proteolipid subunit c1 (LOC103988168), mRNA	sp|O22552|VATL_VIGRR/5e-85/V-type proton ATPase 16 kDa proteolipid subunit OS=Vigna radiata var. radiata PE=2 SV=1	egu:105037747/3e-84/V-type proton ATPase 16 kDa proteolipid subunit; K02155 V-type H+-transporting ATPase 16kDa proteolipid subunit	YPL234c/5e-48/---	biological_process:GO:0015991//ATP hydrolysis coupled proton transport;cellular_component:GO:0005774//vacuolar membrane;GO:0033179//proton-transporting V-type ATPase, V0 domain;GO:0016021//integral component of membrane;molecular_function:GO:0015078//hydrogen ion transmembrane transporter activity;
CL36.Contig2_All	gi|593267469|ref|XP_007135912.1|/1.49689e-84/hypothetical protein PHAVU_009G002400g [Phaseolus vulgaris] &gt;gi|561008999|gb|ESW07906.1| hypothetical protein PHAVU_009G002400g [Phaseolus vulgaris]	gi|695035033|ref|XM_009406711.1|/1e-158/PREDICTED: Musa acuminata subsp. malaccensis V-type proton ATPase 16 kDa proteolipid subunit c1 (LOC103988168), mRNA	sp|O22552|VATL_VIGRR/8e-86/V-type proton ATPase 16 kDa proteolipid subunit OS=Vigna radiata var. radiata PE=2 SV=1	pop:POPTR_0009s12790g/4e-85/POPTRDRAFT_557166; Vacuolar ATP synthase 16 kDa proteolipid subunit 1/3/5 family protein; K02155 V-type H+-transporting ATPase 16kDa proteolipid subunit	YPL234c/7e-48/---	biological_process:GO:0015991//ATP hydrolysis coupled proton transport;cellular_component:GO:0033179//proton-transporting V-type ATPase, V0 domain;GO:0016021//integral component of membrane;GO:0005886//plasma membrane;GO:0005773//vacuole;molecular_function:GO:0015078//hydrogen ion transmembrane transporter activity;
CL36.Contig3_All	gi|6164957|gb|AAF04597.1|AF193814_1/2.70822e-32/vacuolar H+-ATP synthase 16kDa proteolipid subunit [Dendrobium crumenatum]	gi|695035033|ref|XM_009406711.1|/4e-71/PREDICTED: Musa acuminata subsp. malaccensis V-type proton ATPase 16 kDa proteolipid subunit c1 (LOC103988168), mRNA	sp|O22552|VATL_VIGRR/2e-34/V-type proton ATPase 16 kDa proteolipid subunit OS=Vigna radiata var. radiata PE=2 SV=1	mus:103995671/3e-33/V-type proton ATPase 16 kDa proteolipid subunit c1-like; K02155 V-type H+-transporting ATPase 16kDa proteolipid subunit	YEL027w/6e-21/---	NA
CL36.Contig4_All	gi|567207895|ref|XP_006409426.1|/1.11189e-85/hypothetical protein EUTSA_v10022840mg [Eutrema salsugineum] &gt;gi|557110588|gb|ESQ50879.1| hypothetical protein EUTSA_v10022840mg [Eutrema salsugineum]	gi|695035033|ref|XM_009406711.1|/1e-159/PREDICTED: Musa acuminata subsp. malaccensis V-type proton ATPase 16 kDa proteolipid subunit c1 (LOC103988168), mRNA	sp|O22552|VATL_VIGRR/7e-86/V-type proton ATPase 16 kDa proteolipid subunit OS=Vigna radiata var. radiata PE=2 SV=1	pxb:103928202/3e-85/V-type proton ATPase 16 kDa proteolipid subunit-like; K02155 V-type H+-transporting ATPase 16kDa proteolipid subunit	YPL234c/6e-48/---	NA
CL36.Contig5_All	gi|672116658|ref|XP_008781499.1|/3.22646e-84/PREDICTED: V-type proton ATPase 16 kDa proteolipid subunit [Phoenix dactylifera] &gt;gi|672121799|ref|XP_008784205.1| PREDICTED: V-type proton ATPase 16 kDa proteolipid subunit [Phoenix dactylifera] &gt;gi|672171008|ref|XP_008805578.1| PREDICTED: V-type proton ATPase 16 kDa proteolipid subunit [Phoenix dactylifera] &gt;gi|729405864|ref|XP_010555255.1| …	gi|695035033|ref|XM_009406711.1|/1e-141/PREDICTED: Musa acuminata subsp. malaccensis V-type proton ATPase 16 kDa proteolipid subunit c1 (LOC103988168), mRNA	sp|O22552|VATL_VIGRR/8e-86/V-type proton ATPase 16 kDa proteolipid subunit OS=Vigna radiata var. radiata PE=2 SV=1	egu:105037747/5e-85/V-type proton ATPase 16 kDa proteolipid subunit; K02155 V-type H+-transporting ATPase 16kDa proteolipid subunit	YPL234c/6e-48/---	biological_process:GO:0015991//ATP hydrolysis coupled proton transport;cellular_component:GO:0005774//vacuolar membrane;GO:0033179//proton-transporting V-type ATPase, V0 domain;GO:0016021//integral component of membrane;molecular_function:GO:0015078//hydrogen ion transmembrane transporter activity;
CL37.Contig1_All	gi|695056693|ref|XP_009416578.1|/1.57792e-112/PREDICTED: F-box protein At1g67340-like [Musa acuminata subsp. malaccensis]	gi|695056692|ref|XM_009418303.1|/2e-14/PREDICTED: Musa acuminata subsp. malaccensis F-box protein At1g67340-like (LOC103997153), mRNA	sp|Q9FYF9|FB76_ARATH/2e-95/F-box protein At1g67340 OS=Arabidopsis thaliana GN=At1g67340 PE=1 SV=1	mus:103981903/5e-06/ubiquitin carboxyl-terminal hydrolase 18-like; K11855 ubiquitin carboxyl-terminal hydrolase 36/42 [EC:3.4.19.12]	NA	NA
CL37.Contig2_All	gi|695056693|ref|XP_009416578.1|/9.98451e-116/PREDICTED: F-box protein At1g67340-like [Musa acuminata subsp. malaccensis]	gi|695056692|ref|XM_009418303.1|/3e-31/PREDICTED: Musa acuminata subsp. malaccensis F-box protein At1g67340-like (LOC103997153), mRNA	sp|Q9FYF9|FB76_ARATH/2e-101/F-box protein At1g67340 OS=Arabidopsis thaliana GN=At1g67340 PE=1 SV=1	vvi:100246913/7e-07/ubiquitin carboxyl-terminal hydrolase 18; K11855 ubiquitin carboxyl-terminal hydrolase 36/42 [EC:3.4.19.12]	ECU11g0430/4e-06/---	NA
CL37.Contig3_All	gi|695056693|ref|XP_009416578.1|/3.55287e-32/PREDICTED: F-box protein At1g67340-like [Musa acuminata subsp. malaccensis]	gi|695049628|ref|XM_009414482.1|/8e-14/PREDICTED: Musa acuminata subsp. malaccensis F-box protein At5g50450 (LOC103994161), mRNA	sp|Q9FYF9|FB76_ARATH/2e-29/F-box protein At1g67340 OS=Arabidopsis thaliana GN=At1g67340 PE=1 SV=1	mdm:103440613/8e-08/ubiquitin carboxyl-terminal hydrolase 18-like; K11855 ubiquitin carboxyl-terminal hydrolase 36/42 [EC:3.4.19.12]	NA	NA
CL38.Contig1_All	gi|695037695|ref|XP_009406342.1|/0/PREDICTED: probable xyloglucan glycosyltransferase 6 [Musa acuminata subsp. malaccensis]	gi|695037694|ref|XM_009408067.1|/0.0/PREDICTED: Musa acuminata subsp. malaccensis probable xyloglucan glycosyltransferase 6 (LOC103989266), mRNA	sp|Q9SRT3|CSLC6_ARATH/0.0/Probable xyloglucan glycosyltransferase 6 OS=Arabidopsis thaliana GN=CSLC6 PE=1 SV=1	smo:SELMODRAFT_230176/4e-124/CSLA1-1; glycosyltransferase family 2 protein; K13680 beta-mannan synthase [EC:2.4.1.32]	AGl3021/2e-20/---	NA
CL38.Contig2_All	gi|695037695|ref|XP_009406342.1|/1.22855e-61/PREDICTED: probable xyloglucan glycosyltransferase 6 [Musa acuminata subsp. malaccensis]	gi|695037694|ref|XM_009408067.1|/3e-69/PREDICTED: Musa acuminata subsp. malaccensis probable xyloglucan glycosyltransferase 6 (LOC103989266), mRNA	sp|Q9SRT3|CSLC6_ARATH/3e-60/Probable xyloglucan glycosyltransferase 6 OS=Arabidopsis thaliana GN=CSLC6 PE=1 SV=1	brp:103863632/7e-26/probable mannan synthase 15; K13680 beta-mannan synthase [EC:2.4.1.32]	NA	NA
CL39.Contig1_All	gi|695079288|ref|XP_009387060.1|/3.18263e-173/PREDICTED: uncharacterized protein At3g49140 isoform X3 [Musa acuminata subsp. malaccensis]	gi|695079287|ref|XM_009388785.1|/5e-96/PREDICTED: Musa acuminata subsp. malaccensis uncharacterized protein At3g49140 (LOC103974048), transcript variant X3, mRNA	sp|Q0WMN5|Y3913_ARATH/6e-51/Uncharacterized protein At3g49140 OS=Arabidopsis thaliana GN=At3g49140 PE=1 SV=2	NA	NA	NA
CL39.Contig2_All	gi|695079288|ref|XP_009387060.1|/3.60661e-176/PREDICTED: uncharacterized protein At3g49140 isoform X3 [Musa acuminata subsp. malaccensis]	gi|695079287|ref|XM_009388785.1|/7e-95/PREDICTED: Musa acuminata subsp. malaccensis uncharacterized protein At3g49140 (LOC103974048), transcript variant X3, mRNA	sp|Q0WMN5|Y3913_ARATH/1e-51/Uncharacterized protein At3g49140 OS=Arabidopsis thaliana GN=At3g49140 PE=1 SV=2	NA	NA	NA
CL39.Contig3_All	gi|695079288|ref|XP_009387060.1|/3.55386e-172/PREDICTED: uncharacterized protein At3g49140 isoform X3 [Musa acuminata subsp. malaccensis]	gi|695079287|ref|XM_009388785.1|/2e-98/PREDICTED: Musa acuminata subsp. malaccensis uncharacterized protein At3g49140 (LOC103974048), transcript variant X3, mRNA	sp|Q0WMN5|Y3913_ARATH/5e-54/Uncharacterized protein At3g49140 OS=Arabidopsis thaliana GN=At3g49140 PE=1 SV=2	NA	NA	NA
CL39.Contig4_All	gi|695079288|ref|XP_009387060.1|/3.19172e-167/PREDICTED: uncharacterized protein At3g49140 isoform X3 [Musa acuminata subsp. malaccensis]	gi|695079287|ref|XM_009388785.1|/2e-98/PREDICTED: Musa acuminata subsp. malaccensis uncharacterized protein At3g49140 (LOC103974048), transcript variant X3, mRNA	sp|Q0WMN5|Y3913_ARATH/9e-33/Uncharacterized protein At3g49140 OS=Arabidopsis thaliana GN=At3g49140 PE=1 SV=2	NA	NA	NA
CL39.Contig5_All	gi|743763885|ref|XP_010912142.1|/8.99318e-29/PREDICTED: LOW QUALITY PROTEIN: uncharacterized protein At3g49140 [Elaeis guineensis]	gi|695079287|ref|XM_009388785.1|/3e-11/PREDICTED: Musa acuminata subsp. malaccensis uncharacterized protein At3g49140 (LOC103974048), transcript variant X3, mRNA	NA	NA	NA	NA
CL39.Contig6_All	gi|743763885|ref|XP_010912142.1|/5.86217e-27/PREDICTED: LOW QUALITY PROTEIN: uncharacterized protein At3g49140 [Elaeis guineensis]	gi|695079287|ref|XM_009388785.1|/3e-11/PREDICTED: Musa acuminata subsp. malaccensis uncharacterized protein At3g49140 (LOC103974048), transcript variant X3, mRNA	NA	NA	NA	NA
CL39.Contig7_All	gi|695079288|ref|XP_009387060.1|/1.03768e-175/PREDICTED: uncharacterized protein At3g49140 isoform X3 [Musa acuminata subsp. malaccensis]	gi|695079287|ref|XM_009388785.1|/7e-95/PREDICTED: Musa acuminata subsp. malaccensis uncharacterized protein At3g49140 (LOC103974048), transcript variant X3, mRNA	sp|Q0WMN5|Y3913_ARATH/1e-48/Uncharacterized protein At3g49140 OS=Arabidopsis thaliana GN=At3g49140 PE=1 SV=2	NA	NA	NA
CL40.Contig1_All	gi|695070603|ref|XP_009382336.1|/1.4985e-55/PREDICTED: probable ribonuclease P/MRP protein subunit POP5 [Musa acuminata subsp. malaccensis]	gi|695070602|ref|XM_009384061.1|/3e-34/PREDICTED: Musa acuminata subsp. malaccensis probable ribonuclease P/MRP protein subunit POP5 (LOC103970328), mRNA	sp|Q6AWV1|POP5_ARATH/2e-38/Probable ribonuclease P/MRP protein subunit POP5 OS=Arabidopsis thaliana GN=EMB1687 PE=2 SV=1	mus:103970328/2e-56/probable ribonuclease P/MRP protein subunit POP5; K03537 ribonuclease P/MRP protein subunit POP5 [EC:3.1.26.5]	SPCC830.09c/1e-15/---	NA
CL40.Contig2_All	gi|695070603|ref|XP_009382336.1|/1.42646e-55/PREDICTED: probable ribonuclease P/MRP protein subunit POP5 [Musa acuminata subsp. malaccensis]	gi|695070602|ref|XM_009384061.1|/3e-34/PREDICTED: Musa acuminata subsp. malaccensis probable ribonuclease P/MRP protein subunit POP5 (LOC103970328), mRNA	sp|Q6AWV1|POP5_ARATH/2e-38/Probable ribonuclease P/MRP protein subunit POP5 OS=Arabidopsis thaliana GN=EMB1687 PE=2 SV=1	mus:103970328/2e-56/probable ribonuclease P/MRP protein subunit POP5; K03537 ribonuclease P/MRP protein subunit POP5 [EC:3.1.26.5]	SPCC830.09c/1e-15/---	NA
CL41.Contig1_All	gi|695072721|ref|XP_009383493.1|/1.05507e-175/PREDICTED: post-GPI attachment to proteins factor 3-like [Musa acuminata subsp. malaccensis] &gt;gi|695072723|ref|XP_009383494.1| PREDICTED: post-GPI attachment to proteins factor 3-like [Musa acuminata subsp. malaccensis]	gi|695033932|ref|XM_009406181.1|/1e-175/PREDICTED: Musa acuminata subsp. malaccensis post-GPI attachment to proteins factor 3-like (LOC103987781), mRNA	NA	NA	SPAC823.07/6e-43/---	NA
CL41.Contig2_All	gi|695072721|ref|XP_009383493.1|/4.73001e-174/PREDICTED: post-GPI attachment to proteins factor 3-like [Musa acuminata subsp. malaccensis] &gt;gi|695072723|ref|XP_009383494.1| PREDICTED: post-GPI attachment to proteins factor 3-like [Musa acuminata subsp. malaccensis]	gi|695033932|ref|XM_009406181.1|/0.0/PREDICTED: Musa acuminata subsp. malaccensis post-GPI attachment to proteins factor 3-like (LOC103987781), mRNA	NA	NA	SPAC823.07/3e-43/---	NA
CL41.Contig3_All	gi|695072721|ref|XP_009383493.1|/3.88069e-175/PREDICTED: post-GPI attachment to proteins factor 3-like [Musa acuminata subsp. malaccensis] &gt;gi|695072723|ref|XP_009383494.1| PREDICTED: post-GPI attachment to proteins factor 3-like [Musa acuminata subsp. malaccensis]	gi|695072722|ref|XM_009385219.1|/0.0/PREDICTED: Musa acuminata subsp. malaccensis post-GPI attachment to proteins factor 3-like (LOC103971244), transcript variant X2, mRNA	NA	NA	SPAC823.07/1e-42/---	NA
CL41.Contig4_All	gi|695033933|ref|XP_009404456.1|/6.67231e-176/PREDICTED: post-GPI attachment to proteins factor 3-like [Musa acuminata subsp. malaccensis]	gi|695072722|ref|XM_009385219.1|/0.0/PREDICTED: Musa acuminata subsp. malaccensis post-GPI attachment to proteins factor 3-like (LOC103971244), transcript variant X2, mRNA	NA	NA	SPAC823.07/1e-43/---	NA
CL41.Contig5_All	gi|695072721|ref|XP_009383493.1|/2.4966e-177/PREDICTED: post-GPI attachment to proteins factor 3-like [Musa acuminata subsp. malaccensis] &gt;gi|695072723|ref|XP_009383494.1| PREDICTED: post-GPI attachment to proteins factor 3-like [Musa acuminata subsp. malaccensis]	gi|695072722|ref|XM_009385219.1|/1e-178/PREDICTED: Musa acuminata subsp. malaccensis post-GPI attachment to proteins factor 3-like (LOC103971244), transcript variant X2, mRNA	NA	NA	SPAC823.07/2e-43/---	NA
CL42.Contig1_All	gi|694995662|ref|XP_009389806.1|/3.81764e-65/PREDICTED: uncharacterized protein LOC103976324 isoform X2 [Musa acuminata subsp. malaccensis]	gi|694995661|ref|XM_009391531.1|/2e-29/PREDICTED: Musa acuminata subsp. malaccensis uncharacterized LOC103976324 (LOC103976324), transcript variant X2, mRNA	sp|Q6ZCX3|FH6_ORYSJ/3e-08/Formin-like protein 6 OS=Oryza sativa subsp. japonica GN=FH6 PE=2 SV=2	atr:18448398/8e-09/serine/arginine-rich splicing factor SR45; K14325 RNA-binding protein with serine-rich domain 1	NA	NA
CL42.Contig2_All	gi|694995662|ref|XP_009389806.1|/2.5674e-65/PREDICTED: uncharacterized protein LOC103976324 isoform X2 [Musa acuminata subsp. malaccensis]	gi|694995661|ref|XM_009391531.1|/2e-29/PREDICTED: Musa acuminata subsp. malaccensis uncharacterized LOC103976324 (LOC103976324), transcript variant X2, mRNA	sp|Q9SEE9|SR45_ARATH/8e-09/Arginine/serine-rich protein 45 OS=Arabidopsis thaliana GN=SR45 PE=1 SV=1	egu:105038511/9e-09/serine/arginine-rich splicing factor SR45-like; K14325 RNA-binding protein with serine-rich domain 1	NA	NA
CL43.Contig1_All	gi|695032168|ref|XP_009403621.1|/1.38603e-44/PREDICTED: copper amine oxidase 1-like [Musa acuminata subsp. malaccensis]	gi|695032167|ref|XM_009405346.1|/2e-63/PREDICTED: Musa acuminata subsp. malaccensis copper amine oxidase 1-like (LOC103987137), mRNA	sp|P49252|AMO_LENCU/6e-12/Primary amine oxidase (Fragment) OS=Lens culinaris PE=1 SV=3	mus:103987137/2e-45/copper amine oxidase 1-like; K00276 primary-amine oxidase [EC:1.4.3.21]	alr3431/1e-17/---	NA
CL43.Contig2_All	gi|695032168|ref|XP_009403621.1|/1.1044e-117/PREDICTED: copper amine oxidase 1-like [Musa acuminata subsp. malaccensis]	gi|695033524|ref|XM_009405970.1|/0.0/PREDICTED: Musa acuminata subsp. malaccensis copper amine oxidase 1-like (LOC103987620), mRNA	sp|Q8H1H9|AMO_ARATH/4e-28/Primary amine oxidase OS=Arabidopsis thaliana GN=At1g62810 PE=2 SV=1	mus:103987137/2e-118/copper amine oxidase 1-like; K00276 primary-amine oxidase [EC:1.4.3.21]	SSO1692/1e-47/---	NA
CL43.Contig3_All	gi|695066171|ref|XP_009379966.1|/1.12045e-62/PREDICTED: copper amine oxidase 1-like [Musa acuminata subsp. malaccensis]	gi|695066170|ref|XM_009381691.1|/1e-109/PREDICTED: Musa acuminata subsp. malaccensis copper amine oxidase 1-like (LOC103968460), mRNA	sp|Q43077|AMO_PEA/8e-08/Primary amine oxidase OS=Pisum sativum PE=1 SV=1	mus:103968460/1e-63/copper amine oxidase 1-like; K00276 primary-amine oxidase [EC:1.4.3.21]	mll6250/4e-34/---	NA
CL43.Contig4_All	gi|695032168|ref|XP_009403621.1|/0/PREDICTED: copper amine oxidase 1-like [Musa acuminata subsp. malaccensis]	gi|695032167|ref|XM_009405346.1|/0.0/PREDICTED: Musa acuminata subsp. malaccensis copper amine oxidase 1-like (LOC103987137), mRNA	sp|P49252|AMO_LENCU/2e-63/Primary amine oxidase (Fragment) OS=Lens culinaris PE=1 SV=3	mus:103987137/0.0/copper amine oxidase 1-like; K00276 primary-amine oxidase [EC:1.4.3.21]	mll6250/2e-134/---	biological_process:GO:0009308//amine metabolic process;GO:0055114//oxidation-reduction process;molecular_function:GO:0008131//primary amine oxidase activity;GO:0005507//copper ion binding;GO:0048038//quinone binding;
CL43.Contig5_All	gi|695032168|ref|XP_009403621.1|/5.18917e-08/PREDICTED: copper amine oxidase 1-like [Musa acuminata subsp. malaccensis]	gi|743876727|ref|XM_010909350.1|/3e-12/PREDICTED: Elaeis guineensis copper amine oxidase 1 (LOC105034269), mRNA	NA	mus:103987137/6e-09/copper amine oxidase 1-like; K00276 primary-amine oxidase [EC:1.4.3.21]	NA	NA
CL43.Contig6_All	gi|695032168|ref|XP_009403621.1|/5.95434e-08/PREDICTED: copper amine oxidase 1-like [Musa acuminata subsp. malaccensis]	gi|955384640|ref|XM_003551176.3|/7e-07/PREDICTED: Glycine max copper methylamine oxidase-like (LOC100783091), mRNA	NA	mus:103987137/7e-09/copper amine oxidase 1-like; K00276 primary-amine oxidase [EC:1.4.3.21]	NA	NA
CL44.Contig1_All	gi|695051415|ref|XP_009413732.1|/1.91661e-138/PREDICTED: serine/threonine protein phosphatase 2A regulatory subunit B&apos;&apos;beta-like [Musa acuminata subsp. malaccensis] &gt;gi|695051417|ref|XP_009413733.1| PREDICTED: serine/threonine protein phosphatase 2A regulatory subunit B&apos;&apos;beta-like [Musa acuminata subsp. malaccensis]	gi|695079733|ref|XM_009389017.1|/0.0/PREDICTED: Musa acuminata subsp. malaccensis serine/threonine protein phosphatase 2A regulatory subunit B''beta-like (LOC103974244), mRNA	sp|Q8VZQ4|2AB2C_ARATH/5e-104/Probable serine/threonine protein phosphatase 2A regulatory subunit B''gamma OS=Arabidopsis thaliana GN=B''GAMMA PE=1 SV=1	mus:103994979/3e-139/serine/threonine protein phosphatase 2A regulatory subunit B''beta-like; K11583 serine/threonine-protein phosphatase 2A regulatory subunit B''	NA	NA
CL44.Contig2_All	gi|695002444|ref|XP_009380086.1|/2.97766e-72/PREDICTED: tetratricopeptide repeat protein 27 homolog isoform X4 [Musa acuminata subsp. malaccensis]	gi|695002443|ref|XM_009381811.1|/2e-24/PREDICTED: Musa acuminata subsp. malaccensis tetratricopeptide repeat protein 27 homolog (LOC103968525), transcript variant X5, mRNA	sp|Q9FFW5|PERK8_ARATH/5e-06/Proline-rich receptor-like protein kinase PERK8 OS=Arabidopsis thaliana GN=PERK8 PE=1 SV=1	NA	NA	NA
CL44.Contig3_All	gi|695079734|ref|XP_009387292.1|/0/PREDICTED: serine/threonine protein phosphatase 2A regulatory subunit B&apos;&apos;beta-like [Musa acuminata subsp. malaccensis]	gi|695079733|ref|XM_009389017.1|/0.0/PREDICTED: Musa acuminata subsp. malaccensis serine/threonine protein phosphatase 2A regulatory subunit B''beta-like (LOC103974244), mRNA	sp|Q8VZQ4|2AB2C_ARATH/0.0/Probable serine/threonine protein phosphatase 2A regulatory subunit B''gamma OS=Arabidopsis thaliana GN=B''GAMMA PE=1 SV=1	mus:103974244/0.0/serine/threonine protein phosphatase 2A regulatory subunit B''beta-like; K11583 serine/threonine-protein phosphatase 2A regulatory subunit B''	NA	NA
CL44.Contig4_All	gi|695079734|ref|XP_009387292.1|/0/PREDICTED: serine/threonine protein phosphatase 2A regulatory subunit B&apos;&apos;beta-like [Musa acuminata subsp. malaccensis]	gi|695079733|ref|XM_009389017.1|/0.0/PREDICTED: Musa acuminata subsp. malaccensis serine/threonine protein phosphatase 2A regulatory subunit B''beta-like (LOC103974244), mRNA	sp|Q8VZQ4|2AB2C_ARATH/0.0/Probable serine/threonine protein phosphatase 2A regulatory subunit B''gamma OS=Arabidopsis thaliana GN=B''GAMMA PE=1 SV=1	mus:103974244/0.0/serine/threonine protein phosphatase 2A regulatory subunit B''beta-like; K11583 serine/threonine-protein phosphatase 2A regulatory subunit B''	NA	NA
CL45.Contig1_All	gi|695073151|ref|XP_009383728.1|/0/PREDICTED: dihydrolipoyl dehydrogenase, mitochondrial-like [Musa acuminata subsp. malaccensis]	gi|695002688|ref|XM_009383194.1|/0.0/PREDICTED: Musa acuminata subsp. malaccensis dihydrolipoyl dehydrogenase, mitochondrial-like (LOC103969606), mRNA	sp|Q9M5K2|DLDH2_ARATH/0.0/Dihydrolipoyl dehydrogenase 2, mitochondrial OS=Arabidopsis thaliana GN=LPD2 PE=1 SV=1	mus:103971435/0.0/dihydrolipoyl dehydrogenase, mitochondrial-like; K00382 dihydrolipoamide dehydrogenase [EC:1.8.1.4]	SMc02487/2e-161/---	NA
CL45.Contig2_All	gi|695073151|ref|XP_009383728.1|/1.28296e-173/PREDICTED: dihydrolipoyl dehydrogenase, mitochondrial-like [Musa acuminata subsp. malaccensis]	gi|695002688|ref|XM_009383194.1|/0.0/PREDICTED: Musa acuminata subsp. malaccensis dihydrolipoyl dehydrogenase, mitochondrial-like (LOC103969606), mRNA	sp|Q9M5K2|DLDH2_ARATH/2e-161/Dihydrolipoyl dehydrogenase 2, mitochondrial OS=Arabidopsis thaliana GN=LPD2 PE=1 SV=1	mus:103971435/2e-174/dihydrolipoyl dehydrogenase, mitochondrial-like; K00382 dihydrolipoamide dehydrogenase [EC:1.8.1.4]	SPAC1002.09c/8e-104/---	NA
CL45.Contig3_All	gi|695073151|ref|XP_009383728.1|/0/PREDICTED: dihydrolipoyl dehydrogenase, mitochondrial-like [Musa acuminata subsp. malaccensis]	gi|695002688|ref|XM_009383194.1|/0.0/PREDICTED: Musa acuminata subsp. malaccensis dihydrolipoyl dehydrogenase, mitochondrial-like (LOC103969606), mRNA	sp|Q9M5K3|DLDH1_ARATH/0.0/Dihydrolipoyl dehydrogenase 1, mitochondrial OS=Arabidopsis thaliana GN=LPD1 PE=1 SV=2	mus:103971435/0.0/dihydrolipoyl dehydrogenase, mitochondrial-like; K00382 dihydrolipoamide dehydrogenase [EC:1.8.1.4]	SMc02487/2e-159/---	NA
CL45.Contig4_All	gi|743855576|ref|XP_010941493.1|/6.67573e-66/PREDICTED: dihydrolipoyl dehydrogenase, mitochondrial-like [Elaeis guineensis]	gi|695002688|ref|XM_009383194.1|/2e-77/PREDICTED: Musa acuminata subsp. malaccensis dihydrolipoyl dehydrogenase, mitochondrial-like (LOC103969606), mRNA	sp|Q9M5K3|DLDH1_ARATH/4e-62/Dihydrolipoyl dehydrogenase 1, mitochondrial OS=Arabidopsis thaliana GN=LPD1 PE=1 SV=2	mus:103971435/1e-66/dihydrolipoyl dehydrogenase, mitochondrial-like; K00382 dihydrolipoamide dehydrogenase [EC:1.8.1.4]	SMc02487/6e-47/---	NA
CL46.Contig1_All	gi|255552680|ref|XP_002517383.1|/0/PREDICTED: xyloglucan glycosyltransferase 4 [Ricinus communis] &gt;gi|223543394|gb|EEF44925.1| transferase, transferring glycosyl groups, putative [Ricinus communis]	gi|719964858|ref|XM_010256346.1|/5e-90/PREDICTED: Nelumbo nucifera xyloglucan glycosyltransferase 4 (LOC104595557), transcript variant X3, mRNA	sp|Q9LJP4|CSLC4_ARATH/0.0/Xyloglucan glycosyltransferase 4 OS=Arabidopsis thaliana GN=CSLC4 PE=1 SV=1	zma:100192112/2e-118/pco115279a; LOC100192112; K13680 beta-mannan synthase [EC:2.4.1.32]	AGl3021/8e-22/---	molecular_function:GO:0016760//cellulose synthase (UDP-forming) activity;
CL46.Contig2_All	gi|255552680|ref|XP_002517383.1|/0/PREDICTED: xyloglucan glycosyltransferase 4 [Ricinus communis] &gt;gi|223543394|gb|EEF44925.1| transferase, transferring glycosyl groups, putative [Ricinus communis]	gi|719964858|ref|XM_010256346.1|/1e-87/PREDICTED: Nelumbo nucifera xyloglucan glycosyltransferase 4 (LOC104595557), transcript variant X3, mRNA	sp|Q9LJP4|CSLC4_ARATH/0.0/Xyloglucan glycosyltransferase 4 OS=Arabidopsis thaliana GN=CSLC4 PE=1 SV=1	zma:100192112/2e-118/pco115279a; LOC100192112; K13680 beta-mannan synthase [EC:2.4.1.32]	AGl3021/8e-22/---	molecular_function:GO:0016760//cellulose synthase (UDP-forming) activity;
CL47.Contig1_All	gi|694997019|ref|XP_009397171.1|/2.31406e-77/PREDICTED: uncharacterized protein LOC103982086 isoform X1 [Musa acuminata subsp. malaccensis] &gt;gi|694997021|ref|XP_009397178.1| PREDICTED: uncharacterized protein LOC103982086 isoform X1 [Musa acuminata subsp. malaccensis] &gt;gi|694997023|ref|XP_009397185.1| PREDICTED: uncharacterized protein LOC103982086 isoform X1 [Musa acuminata subsp. malaccen…	gi|694997022|ref|XM_009398910.1|/2e-49/PREDICTED: Musa acuminata subsp. malaccensis uncharacterized LOC103982086 (LOC103982086), transcript variant X3, mRNA	NA	NA	NA	NA
CL47.Contig2_All	gi|694997025|ref|XP_009397193.1|/3.02702e-15/PREDICTED: uncharacterized protein LOC103982086 isoform X2 [Musa acuminata subsp. malaccensis]	NA	NA	NA	NA	NA
CL47.Contig3_All	gi|694997019|ref|XP_009397171.1|/1.01907e-147/PREDICTED: uncharacterized protein LOC103982086 isoform X1 [Musa acuminata subsp. malaccensis] &gt;gi|694997021|ref|XP_009397178.1| PREDICTED: uncharacterized protein LOC103982086 isoform X1 [Musa acuminata subsp. malaccensis] &gt;gi|694997023|ref|XP_009397185.1| PREDICTED: uncharacterized protein LOC103982086 isoform X1 [Musa acuminata subsp. malacce…	gi|694997022|ref|XM_009398910.1|/4e-25/PREDICTED: Musa acuminata subsp. malaccensis uncharacterized LOC103982086 (LOC103982086), transcript variant X3, mRNA	sp|Q8VZJ1|ATXR5_ARATH/5e-08/Histone-lysine N-methyltransferase ATXR5 OS=Arabidopsis thaliana GN=ATXR5 PE=1 SV=2	mpp:MICPUCDRAFT_51787/8e-08/SNF2 super family; K11643 chromodomain-helicase-DNA-binding protein 4 [EC:3.6.4.12]	NA	NA
CL47.Contig4_All	gi|694997019|ref|XP_009397171.1|/1.23781e-53/PREDICTED: uncharacterized protein LOC103982086 isoform X1 [Musa acuminata subsp. malaccensis] &gt;gi|694997021|ref|XP_009397178.1| PREDICTED: uncharacterized protein LOC103982086 isoform X1 [Musa acuminata subsp. malaccensis] &gt;gi|694997023|ref|XP_009397185.1| PREDICTED: uncharacterized protein LOC103982086 isoform X1 [Musa acuminata subsp. malaccen…	gi|694997022|ref|XM_009398910.1|/2e-24/PREDICTED: Musa acuminata subsp. malaccensis uncharacterized LOC103982086 (LOC103982086), transcript variant X3, mRNA	NA	NA	NA	NA
CL48.Contig1_All	NA	NA	NA	NA	NA	NA
CL48.Contig2_All	NA	NA	NA	NA	NA	NA
CL49.Contig1_All	gi|695008820|ref|XP_009391011.1|/1.3509e-123/PREDICTED: uncharacterized protein LOC103977271 [Musa acuminata subsp. malaccensis] &gt;gi|695008822|ref|XP_009391012.1| PREDICTED: uncharacterized protein LOC103977271 [Musa acuminata subsp. malaccensis]	gi|694997843|ref|XM_009403203.1|/1e-130/PREDICTED: Musa acuminata subsp. malaccensis uncharacterized LOC103985487 (LOC103985487), mRNA	NA	NA	NA	NA
CL49.Contig2_All	gi|695008820|ref|XP_009391011.1|/2.52258e-121/PREDICTED: uncharacterized protein LOC103977271 [Musa acuminata subsp. malaccensis] &gt;gi|695008822|ref|XP_009391012.1| PREDICTED: uncharacterized protein LOC103977271 [Musa acuminata subsp. malaccensis]	gi|694997843|ref|XM_009403203.1|/1e-132/PREDICTED: Musa acuminata subsp. malaccensis uncharacterized LOC103985487 (LOC103985487), mRNA	NA	NA	NA	NA
CL49.Contig3_All	gi|695008820|ref|XP_009391011.1|/1.20394e-120/PREDICTED: uncharacterized protein LOC103977271 [Musa acuminata subsp. malaccensis] &gt;gi|695008822|ref|XP_009391012.1| PREDICTED: uncharacterized protein LOC103977271 [Musa acuminata subsp. malaccensis]	gi|694997843|ref|XM_009403203.1|/1e-135/PREDICTED: Musa acuminata subsp. malaccensis uncharacterized LOC103985487 (LOC103985487), mRNA	NA	NA	NA	NA
CL49.Contig4_All	gi|694997844|ref|XP_009401478.1|/1.81317e-12/PREDICTED: uncharacterized protein LOC103985487 [Musa acuminata subsp. malaccensis]	NA	NA	NA	NA	NA
CL50.Contig1_All	NA	NA	NA	NA	NA	NA
CL50.Contig2_All	NA	NA	NA	NA	NA	NA
CL50.Contig3_All	NA	NA	NA	NA	NA	NA
CL50.Contig4_All	NA	NA	NA	NA	NA	NA
CL51.Contig1_All	gi|695058062|ref|XP_009417330.1|/1.1655e-132/PREDICTED: uncharacterized CRM domain-containing protein At3g25440, chloroplastic isoform X1 [Musa acuminata subsp. malaccensis]	gi|695058065|ref|XM_009419057.1|/1e-110/PREDICTED: Musa acuminata subsp. malaccensis uncharacterized CRM domain-containing protein At3g25440, chloroplastic (LOC103997746), transcript variant X3, mRNA	sp|Q67XL4|Y3544_ARATH/2e-50/Uncharacterized CRM domain-containing protein At3g25440, chloroplastic OS=Arabidopsis thaliana GN=At3g25440 PE=2 SV=1	cam:101498065/3e-53/uncharacterized CRM domain-containing protein At3g25440, chloroplastic; K01148 poly(A)-specific ribonuclease [EC:3.1.13.4]	NA	NA
CL51.Contig2_All	gi|695058062|ref|XP_009417330.1|/1.00442e-116/PREDICTED: uncharacterized CRM domain-containing protein At3g25440, chloroplastic isoform X1 [Musa acuminata subsp. malaccensis]	gi|695058065|ref|XM_009419057.1|/1e-76/PREDICTED: Musa acuminata subsp. malaccensis uncharacterized CRM domain-containing protein At3g25440, chloroplastic (LOC103997746), transcript variant X3, mRNA	sp|Q67XL4|Y3544_ARATH/4e-44/Uncharacterized CRM domain-containing protein At3g25440, chloroplastic OS=Arabidopsis thaliana GN=At3g25440 PE=2 SV=1	sot:102593888/2e-46/uncharacterized LOC102593888; K01148 poly(A)-specific ribonuclease [EC:3.1.13.4]	NA	NA
CL51.Contig3_All	gi|695058062|ref|XP_009417330.1|/1.57944e-122/PREDICTED: uncharacterized CRM domain-containing protein At3g25440, chloroplastic isoform X1 [Musa acuminata subsp. malaccensis]	gi|695058065|ref|XM_009419057.1|/1e-113/PREDICTED: Musa acuminata subsp. malaccensis uncharacterized CRM domain-containing protein At3g25440, chloroplastic (LOC103997746), transcript variant X3, mRNA	sp|Q67XL4|Y3544_ARATH/4e-50/Uncharacterized CRM domain-containing protein At3g25440, chloroplastic OS=Arabidopsis thaliana GN=At3g25440 PE=2 SV=1	cit:102620415/2e-53/uncharacterized LOC102620415; K01148 poly(A)-specific ribonuclease [EC:3.1.13.4]	NA	NA
CL52.Contig1_All	gi|695002604|ref|XP_009381016.1|/0/PREDICTED: sucrose nonfermenting 4-like protein [Musa acuminata subsp. malaccensis]	gi|695002603|ref|XM_009382741.1|/0.0/PREDICTED: Musa acuminata subsp. malaccensis sucrose nonfermenting 4-like protein (LOC103969249), mRNA	sp|Q944A6|SNF4_ARATH/0.0/Sucrose nonfermenting 4-like protein OS=Arabidopsis thaliana GN=SNF4 PE=1 SV=1	cit:102626355/1e-177/sucrose nonfermenting 4-like protein-like; K07200 5'-AMP-activated protein kinase, regulatory gamma subunit	YGL115w/3e-25/---	NA
CL52.Contig2_All	gi|695012903|ref|XP_009393223.1|/1.18986e-27/PREDICTED: sucrose nonfermenting 4-like protein isoform X2 [Musa acuminata subsp. malaccensis]	NA	sp|Q944A6|SNF4_ARATH/3e-10/Sucrose nonfermenting 4-like protein OS=Arabidopsis thaliana GN=SNF4 PE=1 SV=1	cit:102626355/1e-16/sucrose nonfermenting 4-like protein-like; K07200 5'-AMP-activated protein kinase, regulatory gamma subunit	NA	NA
CL52.Contig3_All	NA	gi|695012902|ref|XM_009394948.1|/2e-06/PREDICTED: Musa acuminata subsp. malaccensis sucrose nonfermenting 4-like protein (LOC103978971), transcript variant X4, mRNA	NA	NA	NA	NA
CL52.Contig4_All	gi|695002604|ref|XP_009381016.1|/0/PREDICTED: sucrose nonfermenting 4-like protein [Musa acuminata subsp. malaccensis]	gi|695048356|ref|XM_009413812.1|/0.0/PREDICTED: Musa acuminata subsp. malaccensis sucrose nonfermenting 4-like protein (LOC103993661), mRNA	sp|Q944A6|SNF4_ARATH/0.0/Sucrose nonfermenting 4-like protein OS=Arabidopsis thaliana GN=SNF4 PE=1 SV=1	cit:102626355/3e-179/sucrose nonfermenting 4-like protein-like; K07200 5'-AMP-activated protein kinase, regulatory gamma subunit	YGL115w/7e-23/---	NA
CL52.Contig5_All	gi|695002604|ref|XP_009381016.1|/0/PREDICTED: sucrose nonfermenting 4-like protein [Musa acuminata subsp. malaccensis]	gi|695002603|ref|XM_009382741.1|/0.0/PREDICTED: Musa acuminata subsp. malaccensis sucrose nonfermenting 4-like protein (LOC103969249), mRNA	sp|Q944A6|SNF4_ARATH/0.0/Sucrose nonfermenting 4-like protein OS=Arabidopsis thaliana GN=SNF4 PE=1 SV=1	cit:102626355/3e-178/sucrose nonfermenting 4-like protein-like; K07200 5'-AMP-activated protein kinase, regulatory gamma subunit	YGL115w/8e-23/---	NA
CL53.Contig1_All	gi|695055261|ref|XP_009415800.1|/0/PREDICTED: uncharacterized protein LOC103996594 [Musa acuminata subsp. malaccensis]	gi|694998431|ref|XM_009406292.1|/4e-47/PREDICTED: Musa acuminata subsp. malaccensis uncharacterized LOC103987854 (LOC103987854), mRNA	sp|Q8H8K7|FH4_ORYSJ/2e-07/Formin-like protein 4 OS=Oryza sativa subsp. japonica GN=FH4 PE=3 SV=1	mus:103992239/2e-172/uncharacterized protein LOC103992239 isoform X1; K18207 protein O-mannose beta-1,4-N-acetylglucosaminyltransferase [EC:2.4.1.312]	NA	NA
CL53.Contig2_All	gi|695055261|ref|XP_009415800.1|/0/PREDICTED: uncharacterized protein LOC103996594 [Musa acuminata subsp. malaccensis]	gi|694998431|ref|XM_009406292.1|/4e-47/PREDICTED: Musa acuminata subsp. malaccensis uncharacterized LOC103987854 (LOC103987854), mRNA	sp|Q8H8K7|FH4_ORYSJ/2e-07/Formin-like protein 4 OS=Oryza sativa subsp. japonica GN=FH4 PE=3 SV=1	mus:103992239/2e-172/uncharacterized protein LOC103992239 isoform X1; K18207 protein O-mannose beta-1,4-N-acetylglucosaminyltransferase [EC:2.4.1.312]	NA	NA
CL53.Contig3_All	gi|694998432|ref|XP_009404567.1|/3.60902e-151/PREDICTED: uncharacterized protein LOC103987854 [Musa acuminata subsp. malaccensis]	gi|694998431|ref|XM_009406292.1|/2e-33/PREDICTED: Musa acuminata subsp. malaccensis uncharacterized LOC103987854 (LOC103987854), mRNA	sp|Q9FPQ6|GP1_CHLRE/5e-14/Vegetative cell wall protein gp1 OS=Chlamydomonas reinhardtii GN=GP1 PE=1 SV=1	mus:103992239/8e-144/uncharacterized protein LOC103992239 isoform X1; K18207 protein O-mannose beta-1,4-N-acetylglucosaminyltransferase [EC:2.4.1.312]	Cgl1939/3e-09/---	NA
CL53.Contig4_All	gi|694998432|ref|XP_009404567.1|/1.38358e-139/PREDICTED: uncharacterized protein LOC103987854 [Musa acuminata subsp. malaccensis]	gi|694998431|ref|XM_009406292.1|/4e-31/PREDICTED: Musa acuminata subsp. malaccensis uncharacterized LOC103987854 (LOC103987854), mRNA	sp|Q9FPQ6|GP1_CHLRE/8e-15/Vegetative cell wall protein gp1 OS=Chlamydomonas reinhardtii GN=GP1 PE=1 SV=1	mus:103992239/1e-131/uncharacterized protein LOC103992239 isoform X1; K18207 protein O-mannose beta-1,4-N-acetylglucosaminyltransferase [EC:2.4.1.312]	Cgl1939/4e-08/---	NA
CL53.Contig5_All	gi|695055261|ref|XP_009415800.1|/0/PREDICTED: uncharacterized protein LOC103996594 [Musa acuminata subsp. malaccensis]	gi|694998431|ref|XM_009406292.1|/7e-49/PREDICTED: Musa acuminata subsp. malaccensis uncharacterized LOC103987854 (LOC103987854), mRNA	sp|Q84ZL0|FH5_ORYSJ/7e-08/Formin-like protein 5 OS=Oryza sativa subsp. japonica GN=FH5 PE=2 SV=2	mus:103992239/0.0/uncharacterized protein LOC103992239 isoform X1; K18207 protein O-mannose beta-1,4-N-acetylglucosaminyltransferase [EC:2.4.1.312]	NA	NA
CL53.Contig6_All	gi|694998432|ref|XP_009404567.1|/4.67948e-154/PREDICTED: uncharacterized protein LOC103987854 [Musa acuminata subsp. malaccensis]	gi|694998431|ref|XM_009406292.1|/2e-33/PREDICTED: Musa acuminata subsp. malaccensis uncharacterized LOC103987854 (LOC103987854), mRNA	sp|Q9FPQ6|GP1_CHLRE/5e-14/Vegetative cell wall protein gp1 OS=Chlamydomonas reinhardtii GN=GP1 PE=1 SV=1	mus:103992239/3e-145/uncharacterized protein LOC103992239 isoform X1; K18207 protein O-mannose beta-1,4-N-acetylglucosaminyltransferase [EC:2.4.1.312]	Cgl1939/7e-09/---	NA
CL53.Contig7_All	gi|694998432|ref|XP_009404567.1|/3.83346e-151/PREDICTED: uncharacterized protein LOC103987854 [Musa acuminata subsp. malaccensis]	gi|694998431|ref|XM_009406292.1|/2e-33/PREDICTED: Musa acuminata subsp. malaccensis uncharacterized LOC103987854 (LOC103987854), mRNA	sp|Q9FPQ6|GP1_CHLRE/5e-14/Vegetative cell wall protein gp1 OS=Chlamydomonas reinhardtii GN=GP1 PE=1 SV=1	mus:103992239/1e-142/uncharacterized protein LOC103992239 isoform X1; K18207 protein O-mannose beta-1,4-N-acetylglucosaminyltransferase [EC:2.4.1.312]	Cgl1939/3e-09/---	NA
CL53.Contig8_All	gi|694998432|ref|XP_009404567.1|/1.75427e-151/PREDICTED: uncharacterized protein LOC103987854 [Musa acuminata subsp. malaccensis]	gi|694998431|ref|XM_009406292.1|/2e-33/PREDICTED: Musa acuminata subsp. malaccensis uncharacterized LOC103987854 (LOC103987854), mRNA	sp|Q9FPQ6|GP1_CHLRE/6e-14/Vegetative cell wall protein gp1 OS=Chlamydomonas reinhardtii GN=GP1 PE=1 SV=1	mus:103992239/5e-142/uncharacterized protein LOC103992239 isoform X1; K18207 protein O-mannose beta-1,4-N-acetylglucosaminyltransferase [EC:2.4.1.312]	Cgl1939/7e-09/---	NA
CL54.Contig1_All	gi|695050365|ref|XP_009413163.1|/2.55242e-11/PREDICTED: uncharacterized protein LOC103994524 [Musa acuminata subsp. malaccensis]	gi|695050364|ref|XM_009414888.1|/1e-10/PREDICTED: Musa acuminata subsp. malaccensis uncharacterized LOC103994524 (LOC103994524), mRNA	NA	NA	NA	NA
CL54.Contig2_All	gi|695050365|ref|XP_009413163.1|/3.60315e-11/PREDICTED: uncharacterized protein LOC103994524 [Musa acuminata subsp. malaccensis]	gi|695050364|ref|XM_009414888.1|/1e-10/PREDICTED: Musa acuminata subsp. malaccensis uncharacterized LOC103994524 (LOC103994524), mRNA	NA	NA	NA	NA
CL54.Contig3_All	NA	NA	NA	NA	NA	NA
CL55.Contig1_All	gi|695060707|ref|XP_009418755.1|/2.4698e-49/PREDICTED: WD repeat-containing protein 48-like [Musa acuminata subsp. malaccensis]	gi|695060706|ref|XM_009420480.1|/2e-76/PREDICTED: Musa acuminata subsp. malaccensis WD repeat-containing protein 48-like (LOC103998873), mRNA	NA	mus:103998873/3e-50/WD repeat-containing protein 48-like; K15361 WD repeat-containing protein 48	NA	NA
CL55.Contig2_All	gi|695060707|ref|XP_009418755.1|/0/PREDICTED: WD repeat-containing protein 48-like [Musa acuminata subsp. malaccensis]	gi|695060706|ref|XM_009420480.1|/0.0/PREDICTED: Musa acuminata subsp. malaccensis WD repeat-containing protein 48-like (LOC103998873), mRNA	sp|Q3Y8L7|DAW1_CHLRE/9e-22/Dynein assembly factor with WDR repeat domains 1 OS=Chlamydomonas reinhardtii GN=DAW1 PE=1 SV=1	mus:103998873/0.0/WD repeat-containing protein 48-like; K15361 WD repeat-containing protein 48	all0438_2/7e-19/---	NA
CL55.Contig3_All	gi|695060707|ref|XP_009418755.1|/0/PREDICTED: WD repeat-containing protein 48-like [Musa acuminata subsp. malaccensis]	gi|695060706|ref|XM_009420480.1|/0.0/PREDICTED: Musa acuminata subsp. malaccensis WD repeat-containing protein 48-like (LOC103998873), mRNA	sp|Q3Y8L7|DAW1_CHLRE/9e-22/Dynein assembly factor with WDR repeat domains 1 OS=Chlamydomonas reinhardtii GN=DAW1 PE=1 SV=1	mus:103998873/0.0/WD repeat-containing protein 48-like; K15361 WD repeat-containing protein 48	all0438_2/1e-18/---	NA
CL55.Contig4_All	gi|695060707|ref|XP_009418755.1|/0/PREDICTED: WD repeat-containing protein 48-like [Musa acuminata subsp. malaccensis]	gi|695060706|ref|XM_009420480.1|/0.0/PREDICTED: Musa acuminata subsp. malaccensis WD repeat-containing protein 48-like (LOC103998873), mRNA	sp|Q3Y8L7|DAW1_CHLRE/2e-21/Dynein assembly factor with WDR repeat domains 1 OS=Chlamydomonas reinhardtii GN=DAW1 PE=1 SV=1	mus:103998873/0.0/WD repeat-containing protein 48-like; K15361 WD repeat-containing protein 48	all0438_2/2e-18/---	NA
CL55.Contig5_All	gi|695060707|ref|XP_009418755.1|/0/PREDICTED: WD repeat-containing protein 48-like [Musa acuminata subsp. malaccensis]	gi|695060706|ref|XM_009420480.1|/0.0/PREDICTED: Musa acuminata subsp. malaccensis WD repeat-containing protein 48-like (LOC103998873), mRNA	sp|Q3Y8L7|DAW1_CHLRE/2e-21/Dynein assembly factor with WDR repeat domains 1 OS=Chlamydomonas reinhardtii GN=DAW1 PE=1 SV=1	mus:103998873/0.0/WD repeat-containing protein 48-like; K15361 WD repeat-containing protein 48	all0438_2/3e-18/---	NA
CL56.Contig1_All	gi|695040361|ref|XP_009407755.1|/1.2886e-106/PREDICTED: ribosome-recycling factor, chloroplastic [Musa acuminata subsp. malaccensis]	gi|695040360|ref|XM_009409480.1|/1e-168/PREDICTED: Musa acuminata subsp. malaccensis ribosome-recycling factor, chloroplastic (LOC103990372), mRNA	sp|P82231|RRFC_SPIOL/2e-88/Ribosome-recycling factor, chloroplastic OS=Spinacia oleracea GN=RRF PE=1 SV=1	mus:103990372/2e-107/ribosome-recycling factor, chloroplastic; K02838 ribosome recycling factor	alr1208/4e-55/---	NA
CL56.Contig2_All	gi|695040361|ref|XP_009407755.1|/1.48962e-77/PREDICTED: ribosome-recycling factor, chloroplastic [Musa acuminata subsp. malaccensis]	gi|695040360|ref|XM_009409480.1|/1e-129/PREDICTED: Musa acuminata subsp. malaccensis ribosome-recycling factor, chloroplastic (LOC103990372), mRNA	sp|P82231|RRFC_SPIOL/8e-62/Ribosome-recycling factor, chloroplastic OS=Spinacia oleracea GN=RRF PE=1 SV=1	mus:103990372/2e-78/ribosome-recycling factor, chloroplastic; K02838 ribosome recycling factor	sll0145/1e-41/---	NA
CL56.Contig3_All	gi|695040361|ref|XP_009407755.1|/1.07771e-33/PREDICTED: ribosome-recycling factor, chloroplastic [Musa acuminata subsp. malaccensis]	gi|695040360|ref|XM_009409480.1|/2e-39/PREDICTED: Musa acuminata subsp. malaccensis ribosome-recycling factor, chloroplastic (LOC103990372), mRNA	sp|P82231|RRFC_SPIOL/1e-19/Ribosome-recycling factor, chloroplastic OS=Spinacia oleracea GN=RRF PE=1 SV=1	mus:103990372/2e-34/ribosome-recycling factor, chloroplastic; K02838 ribosome recycling factor	HI0808/5e-06/---	NA
CL56.Contig4_All	gi|695040361|ref|XP_009407755.1|/1.36685e-106/PREDICTED: ribosome-recycling factor, chloroplastic [Musa acuminata subsp. malaccensis]	gi|695040360|ref|XM_009409480.1|/1e-168/PREDICTED: Musa acuminata subsp. malaccensis ribosome-recycling factor, chloroplastic (LOC103990372), mRNA	sp|P82231|RRFC_SPIOL/2e-88/Ribosome-recycling factor, chloroplastic OS=Spinacia oleracea GN=RRF PE=1 SV=1	mus:103990372/2e-107/ribosome-recycling factor, chloroplastic; K02838 ribosome recycling factor	alr1208/4e-55/---	NA
CL57.Contig1_All	gi|951066370|ref|XP_014523941.1|/1.48817e-29/PREDICTED: uncharacterized protein LOC106780196 [Vigna radiata var. radiata] &gt;gi|951066374|ref|XP_014523942.1| PREDICTED: uncharacterized protein LOC106780196 [Vigna radiata var. radiata]	gi|695012551|ref|XM_009394762.1|/3e-09/PREDICTED: Musa acuminata subsp. malaccensis uncharacterized LOC103978824 (LOC103978824), transcript variant X1, mRNA	NA	NA	NA	NA
CL57.Contig2_All	gi|695012552|ref|XP_009393037.1|/1.99038e-30/PREDICTED: uncharacterized protein LOC103978824 isoform X1 [Musa acuminata subsp. malaccensis]	gi|695012551|ref|XM_009394762.1|/5e-14/PREDICTED: Musa acuminata subsp. malaccensis uncharacterized LOC103978824 (LOC103978824), transcript variant X1, mRNA	NA	NA	NA	NA
CL58.Contig1_All	gi|695021833|ref|XP_009398018.1|/2.20316e-20/PREDICTED: mitogen-activated protein kinase kinase kinase YODA-like isoform X1 [Musa acuminata subsp. malaccensis]	gi|695021834|ref|XM_009399744.1|/3e-15/PREDICTED: Musa acuminata subsp. malaccensis mitogen-activated protein kinase kinase kinase YODA-like (LOC103982741), transcript variant X5, mRNA	NA	NA	NA	NA
CL58.Contig2_All	gi|695021833|ref|XP_009398018.1|/0/PREDICTED: mitogen-activated protein kinase kinase kinase YODA-like isoform X1 [Musa acuminata subsp. malaccensis]	gi|695021831|ref|XR_671525.1|/0.0/PREDICTED: Musa acuminata subsp. malaccensis mitogen-activated protein kinase kinase kinase YODA-like (LOC103982741), transcript variant X3, misc_RNA	sp|Q9CAD5|YODA_ARATH/0.0/Mitogen-activated protein kinase kinase kinase YODA OS=Arabidopsis thaliana GN=YDA PE=1 SV=1	cit:102607672/3e-135/mitogen-activated protein kinase kinase kinase YODA-like; K04420 mitogen-activated protein kinase kinase kinase 2 [EC:2.7.11.25]	YAR019c/2e-42/---	NA
CL58.Contig3_All	gi|695021833|ref|XP_009398018.1|/0/PREDICTED: mitogen-activated protein kinase kinase kinase YODA-like isoform X1 [Musa acuminata subsp. malaccensis]	gi|695021831|ref|XR_671525.1|/0.0/PREDICTED: Musa acuminata subsp. malaccensis mitogen-activated protein kinase kinase kinase YODA-like (LOC103982741), transcript variant X3, misc_RNA	sp|Q9CAD5|YODA_ARATH/0.0/Mitogen-activated protein kinase kinase kinase YODA OS=Arabidopsis thaliana GN=YDA PE=1 SV=1	cit:102607672/1e-134/mitogen-activated protein kinase kinase kinase YODA-like; K04420 mitogen-activated protein kinase kinase kinase 2 [EC:2.7.11.25]	YAR019c/1e-41/---	NA
CL58.Contig4_All	gi|695021833|ref|XP_009398018.1|/0/PREDICTED: mitogen-activated protein kinase kinase kinase YODA-like isoform X1 [Musa acuminata subsp. malaccensis]	gi|695021831|ref|XR_671525.1|/0.0/PREDICTED: Musa acuminata subsp. malaccensis mitogen-activated protein kinase kinase kinase YODA-like (LOC103982741), transcript variant X3, misc_RNA	sp|Q9CAD5|YODA_ARATH/1e-135/Mitogen-activated protein kinase kinase kinase YODA OS=Arabidopsis thaliana GN=YDA PE=1 SV=1	cit:102607672/9e-99/mitogen-activated protein kinase kinase kinase YODA-like; K04420 mitogen-activated protein kinase kinase kinase 2 [EC:2.7.11.25]	YAR019c/2e-36/---	NA
CL59.Contig1_All	gi|695012435|ref|XP_009392977.1|/1.90085e-25/PREDICTED: B2 protein-like [Musa acuminata subsp. malaccensis]	gi|695012434|ref|XM_009394702.1|/3e-13/PREDICTED: Musa acuminata subsp. malaccensis B2 protein-like (LOC103978775), mRNA	NA	NA	NA	NA
CL59.Contig2_All	gi|695012435|ref|XP_009392977.1|/3.29161e-30/PREDICTED: B2 protein-like [Musa acuminata subsp. malaccensis]	gi|695012434|ref|XM_009394702.1|/5e-26/PREDICTED: Musa acuminata subsp. malaccensis B2 protein-like (LOC103978775), mRNA	sp|P37707|B2_DAUCA/4e-24/B2 protein OS=Daucus carota PE=2 SV=1	NA	NA	NA
CL59.Contig3_All	NA	NA	NA	NA	NA	NA
CL59.Contig4_All	gi|695014575|ref|XP_009394121.1|/7.03291e-118/PREDICTED: B2 protein-like [Musa acuminata subsp. malaccensis]	gi|695014574|ref|XM_009395846.1|/1e-102/PREDICTED: Musa acuminata subsp. malaccensis B2 protein-like (LOC103979677), mRNA	sp|P37707|B2_DAUCA/6e-77/B2 protein OS=Daucus carota PE=2 SV=1	vvi:100267149/1e-22/ring canal kelch homolog; K10457 kelch-like protein 20	Rv0312/1e-08/---	NA
CL59.Contig5_All	gi|695014575|ref|XP_009394121.1|/7.3091e-118/PREDICTED: B2 protein-like [Musa acuminata subsp. malaccensis]	gi|695014574|ref|XM_009395846.1|/1e-102/PREDICTED: Musa acuminata subsp. malaccensis B2 protein-like (LOC103979677), mRNA	sp|P37707|B2_DAUCA/6e-77/B2 protein OS=Daucus carota PE=2 SV=1	vvi:100267149/1e-22/ring canal kelch homolog; K10457 kelch-like protein 20	Rv0312/1e-08/---	NA
CL59.Contig6_All	gi|695014575|ref|XP_009394121.1|/8.56969e-120/PREDICTED: B2 protein-like [Musa acuminata subsp. malaccensis]	gi|695014574|ref|XM_009395846.1|/1e-100/PREDICTED: Musa acuminata subsp. malaccensis B2 protein-like (LOC103979677), mRNA	sp|P37707|B2_DAUCA/3e-77/B2 protein OS=Daucus carota PE=2 SV=1	vvi:100267149/9e-23/ring canal kelch homolog; K10457 kelch-like protein 20	Rv2264c/5e-08/---	NA
CL59.Contig7_All	gi|695012435|ref|XP_009392977.1|/1.24326e-144/PREDICTED: B2 protein-like [Musa acuminata subsp. malaccensis]	gi|695012434|ref|XM_009394702.1|/1e-123/PREDICTED: Musa acuminata subsp. malaccensis B2 protein-like (LOC103978775), mRNA	sp|P37707|B2_DAUCA/1e-81/B2 protein OS=Daucus carota PE=2 SV=1	vvi:100267149/4e-24/ring canal kelch homolog; K10457 kelch-like protein 20	NA	NA
CL59.Contig8_All	gi|641857844|gb|KDO76589.1|/2.0188e-22/hypothetical protein CISIN_1g019701mg [Citrus sinensis]	gi|695012434|ref|XM_009394702.1|/2e-45/PREDICTED: Musa acuminata subsp. malaccensis B2 protein-like (LOC103978775), mRNA	sp|P37707|B2_DAUCA/2e-21/B2 protein OS=Daucus carota PE=2 SV=1	vvi:100267149/2e-06/ring canal kelch homolog; K10457 kelch-like protein 20	NA	NA
CL59.Contig9_All	NA	gi|326781718|gb|HQ127237.1|/1e-08/Curcuma longa clone DTLCl61 microsatellite sequence	NA	NA	NA	NA
CL59.Contig10_All	NA	gi|326781718|gb|HQ127237.1|/9e-08/Curcuma longa clone DTLCl61 microsatellite sequence	NA	NA	NA	NA
CL59.Contig11_All	gi|695045993|ref|XP_009410806.1|/7.08505e-21/PREDICTED: uncharacterized protein LOC103992718 [Musa acuminata subsp. malaccensis]	gi|695045992|ref|XM_009412531.1|/5e-17/PREDICTED: Musa acuminata subsp. malaccensis uncharacterized LOC103992718 (LOC103992718), mRNA	sp|Q9FPQ6|GP1_CHLRE/1e-07/Vegetative cell wall protein gp1 OS=Chlamydomonas reinhardtii GN=GP1 PE=1 SV=1	NA	NA	NA
CL59.Contig12_All	gi|695012435|ref|XP_009392977.1|/5.44594e-51/PREDICTED: B2 protein-like [Musa acuminata subsp. malaccensis]	gi|695012434|ref|XM_009394702.1|/5e-87/PREDICTED: Musa acuminata subsp. malaccensis B2 protein-like (LOC103978775), mRNA	sp|P37707|B2_DAUCA/9e-46/B2 protein OS=Daucus carota PE=2 SV=1	vvi:100267149/2e-14/ring canal kelch homolog; K10457 kelch-like protein 20	NA	NA
CL59.Contig13_All	gi|695014575|ref|XP_009394121.1|/5.54717e-118/PREDICTED: B2 protein-like [Musa acuminata subsp. malaccensis]	gi|695014574|ref|XM_009395846.1|/1e-102/PREDICTED: Musa acuminata subsp. malaccensis B2 protein-like (LOC103979677), mRNA	sp|P37707|B2_DAUCA/4e-77/B2 protein OS=Daucus carota PE=2 SV=1	vvi:100267149/1e-22/ring canal kelch homolog; K10457 kelch-like protein 20	Rv0312/9e-09/---	NA
CL59.Contig14_All	gi|695012435|ref|XP_009392977.1|/1.36241e-18/PREDICTED: B2 protein-like [Musa acuminata subsp. malaccensis]	gi|695012434|ref|XM_009394702.1|/3e-30/PREDICTED: Musa acuminata subsp. malaccensis B2 protein-like (LOC103978775), mRNA	sp|P37707|B2_DAUCA/3e-16/B2 protein OS=Daucus carota PE=2 SV=1	NA	NA	NA
CL59.Contig15_All	NA	gi|823149956|ref|XM_012619360.1|/3e-06/PREDICTED: Gossypium raimondii B2 protein-like (LOC105791332), mRNA	NA	NA	NA	NA
CL60.Contig1_All	gi|695048578|ref|XP_009412204.1|/0/PREDICTED: protein SPA1-RELATED 4-like isoform X1 [Musa acuminata subsp. malaccensis]	gi|695048577|ref|XM_009413929.1|/1e-129/PREDICTED: Musa acuminata subsp. malaccensis protein SPA1-RELATED 4-like (LOC103993751), transcript variant X1, mRNA	sp|Q9T014|SPA2_ARATH/4e-138/Protein SPA1-RELATED 2 OS=Arabidopsis thaliana GN=SPA2 PE=1 SV=2	mus:103993751/0.0/protein SPA1-RELATED 4-like isoform X1; K16240 protein suppressor of PHYA-105 1	NA	NA
CL60.Contig2_All	gi|695048578|ref|XP_009412204.1|/0/PREDICTED: protein SPA1-RELATED 4-like isoform X1 [Musa acuminata subsp. malaccensis]	gi|695048577|ref|XM_009413929.1|/0.0/PREDICTED: Musa acuminata subsp. malaccensis protein SPA1-RELATED 4-like (LOC103993751), transcript variant X1, mRNA	sp|Q9T014|SPA2_ARATH/2e-162/Protein SPA1-RELATED 2 OS=Arabidopsis thaliana GN=SPA2 PE=1 SV=2	mus:103993751/0.0/protein SPA1-RELATED 4-like isoform X1; K16240 protein suppressor of PHYA-105 1	all0283_3/1e-08/---	NA
CL60.Contig3_All	gi|672157832|ref|XP_008798638.1|/3.81987e-26/PREDICTED: protein SPA1-RELATED 3-like isoform X2 [Phoenix dactylifera]	gi|695002320|ref|XM_009422797.1|/9e-43/PREDICTED: Musa acuminata subsp. malaccensis protein SUPPRESSOR OF PHYA-105 1-like (LOC104000689), mRNA	sp|Q9SYX2|SPA1_ARATH/2e-20/Protein SUPPRESSOR OF PHYA-105 1 OS=Arabidopsis thaliana GN=SPA1 PE=1 SV=1	pda:103713473/4e-27/protein SPA1-RELATED 3-like; K16240 protein suppressor of PHYA-105 1	NA	NA
CL61.Contig1_All	gi|695080013|ref|XP_009387444.1|/6.7138e-31/PREDICTED: 14-3-3-like protein [Musa acuminata subsp. malaccensis] &gt;gi|695080015|ref|XP_009387445.1| PREDICTED: 14-3-3-like protein [Musa acuminata subsp. malaccensis] &gt;gi|695080017|ref|XP_009387446.1| PREDICTED: 14-3-3-like protein [Musa acuminata subsp. malaccensis] &gt;gi|695080019|ref|XP_009387447.1| PREDICTED: 14-3-3-like protein [Musa acumin…	gi|695081418|ref|XM_009389954.1|/4e-55/PREDICTED: Musa acuminata subsp. malaccensis 14-3-3-like protein (LOC103975043), transcript variant X2, mRNA	sp|Q9SP07|1433_LILLO/2e-31/14-3-3-like protein OS=Lilium longiflorum PE=2 SV=1	mus:103974363/8e-32/14-3-3-like protein; K06630 14-3-3 protein epsilon	SPAC17A2.13c/1e-21/---	NA
CL61.Contig2_All	gi|695028125|ref|XP_009401429.1|/4.78988e-131/PREDICTED: 14-3-3-like protein [Musa acuminata subsp. malaccensis] &gt;gi|695028127|ref|XP_009401430.1| PREDICTED: 14-3-3-like protein [Musa acuminata subsp. malaccensis]	gi|695080018|ref|XM_009389172.1|/0.0/PREDICTED: Musa acuminata subsp. malaccensis 14-3-3-like protein (LOC103974363), transcript variant X4, mRNA	sp|Q6ZKC0|14333_ORYSJ/1e-126/14-3-3-like protein GF14-C OS=Oryza sativa subsp. japonica GN=GF14C PE=1 SV=1	mus:103985456/7e-132/14-3-3-like protein; K06630 14-3-3 protein epsilon	YDR099w/6e-97/---	NA
CL61.Contig3_All	gi|695081417|ref|XP_009388227.1|/3.58045e-56/PREDICTED: 14-3-3-like protein [Musa acuminata subsp. malaccensis] &gt;gi|695081419|ref|XP_009388229.1| PREDICTED: 14-3-3-like protein [Musa acuminata subsp. malaccensis]	gi|695081418|ref|XM_009389954.1|/1e-112/PREDICTED: Musa acuminata subsp. malaccensis 14-3-3-like protein (LOC103975043), transcript variant X2, mRNA	sp|P49106|14331_MAIZE/4e-54/14-3-3-like protein GF14-6 OS=Zea mays GN=GRF1 PE=1 SV=1	mus:103975043/6e-57/14-3-3-like protein; K06630 14-3-3 protein epsilon	YDR099w/6e-42/---	NA
CL62.Contig1_All	gi|695020534|ref|XP_009397318.1|/1.42062e-77/PREDICTED: AP2-like ethylene-responsive transcription factor ANT [Musa acuminata subsp. malaccensis]	gi|672207292|ref|XM_008781438.1|/2e-22/PREDICTED: Phoenix dactylifera AP2-like ethylene-responsive transcription factor AIL1 (LOC103699420), partial mRNA	sp|Q38914|ANT_ARATH/1e-28/AP2-like ethylene-responsive transcription factor ANT OS=Arabidopsis thaliana GN=ANT PE=1 SV=2	mus:103982200/2e-78/AP2-like ethylene-responsive transcription factor ANT; K09285 AP2-like factor, ANT lineage	NA	NA
CL62.Contig2_All	gi|695020534|ref|XP_009397318.1|/0/PREDICTED: AP2-like ethylene-responsive transcription factor ANT [Musa acuminata subsp. malaccensis]	gi|695042293|ref|XM_009410519.1|/1e-146/PREDICTED: Musa acuminata subsp. malaccensis AP2-like ethylene-responsive transcription factor ANT (LOC103991161), mRNA	sp|Q38914|ANT_ARATH/3e-124/AP2-like ethylene-responsive transcription factor ANT OS=Arabidopsis thaliana GN=ANT PE=1 SV=2	mus:103982200/0.0/AP2-like ethylene-responsive transcription factor ANT; K09285 AP2-like factor, ANT lineage	NA	NA
CL62.Contig3_All	gi|695020534|ref|XP_009397318.1|/5.66447e-78/PREDICTED: AP2-like ethylene-responsive transcription factor ANT [Musa acuminata subsp. malaccensis]	gi|695020533|ref|XM_009399043.1|/1e-33/PREDICTED: Musa acuminata subsp. malaccensis AP2-like ethylene-responsive transcription factor ANT (LOC103982200), mRNA	sp|Q38914|ANT_ARATH/2e-27/AP2-like ethylene-responsive transcription factor ANT OS=Arabidopsis thaliana GN=ANT PE=1 SV=2	mus:103982200/8e-79/AP2-like ethylene-responsive transcription factor ANT; K09285 AP2-like factor, ANT lineage	NA	NA
CL63.Contig1_All	gi|743835108|ref|XP_010935723.1|/0/PREDICTED: pumilio homolog 1-like [Elaeis guineensis] &gt;gi|743835112|ref|XP_010935724.1| PREDICTED: pumilio homolog 1-like [Elaeis guineensis] &gt;gi|743835116|ref|XP_010935725.1| PREDICTED: pumilio homolog 1-like [Elaeis guineensis]	gi|695017014|ref|XM_009397156.1|/1e-160/PREDICTED: Musa acuminata subsp. malaccensis pumilio homolog 1-like (LOC103980692), transcript variant X2, mRNA	sp|Q9ZW07|PUM1_ARATH/0.0/Pumilio homolog 1 OS=Arabidopsis thaliana GN=APUM1 PE=1 SV=1	cmo:103489451/0.0/pumilio homolog 4; K17943 pumilio RNA-binding family	SPAC1687.22c/2e-90/---	NA
CL63.Contig2_All	gi|695017013|ref|XP_009395430.1|/1.08687e-31/PREDICTED: pumilio homolog 1-like [Musa acuminata subsp. malaccensis] &gt;gi|695017015|ref|XP_009395431.1| PREDICTED: pumilio homolog 1-like [Musa acuminata subsp. malaccensis]	NA	sp|Q9ZW07|PUM1_ARATH/6e-12/Pumilio homolog 1 OS=Arabidopsis thaliana GN=APUM1 PE=1 SV=1	mus:103980692/2e-32/pumilio homolog 1-like; K17943 pumilio RNA-binding family	NA	NA
CL63.Contig3_All	gi|695017013|ref|XP_009395430.1|/6.97126e-65/PREDICTED: pumilio homolog 1-like [Musa acuminata subsp. malaccensis] &gt;gi|695017015|ref|XP_009395431.1| PREDICTED: pumilio homolog 1-like [Musa acuminata subsp. malaccensis]	gi|695017014|ref|XM_009397156.1|/2e-06/PREDICTED: Musa acuminata subsp. malaccensis pumilio homolog 1-like (LOC103980692), transcript variant X2, mRNA	sp|Q9ZW06|PUM2_ARATH/6e-32/Pumilio homolog 2 OS=Arabidopsis thaliana GN=APUM2 PE=1 SV=1	mus:103980692/1e-65/pumilio homolog 1-like; K17943 pumilio RNA-binding family	NA	NA
CL63.Contig4_All	gi|823252607|ref|XP_012458914.1|/8.74653e-60/PREDICTED: pumilio homolog 4 isoform X1 [Gossypium raimondii]	gi|672161437|ref|XM_008802312.1|/1e-34/PREDICTED: Phoenix dactylifera pumilio homolog 1-like (LOC103714873), transcript variant X2, mRNA	sp|Q9SS47|PUM4_ARATH/2e-57/Pumilio homolog 4 OS=Arabidopsis thaliana GN=APUM4 PE=1 SV=2	mus:103980692/4e-60/pumilio homolog 1-like; K17943 pumilio RNA-binding family	SPAC1687.22c/2e-19/---	NA
CL63.Contig5_All	gi|743835108|ref|XP_010935723.1|/0/PREDICTED: pumilio homolog 1-like [Elaeis guineensis] &gt;gi|743835112|ref|XP_010935724.1| PREDICTED: pumilio homolog 1-like [Elaeis guineensis] &gt;gi|743835116|ref|XP_010935725.1| PREDICTED: pumilio homolog 1-like [Elaeis guineensis]	gi|695017014|ref|XM_009397156.1|/1e-160/PREDICTED: Musa acuminata subsp. malaccensis pumilio homolog 1-like (LOC103980692), transcript variant X2, mRNA	sp|Q9ZW07|PUM1_ARATH/0.0/Pumilio homolog 1 OS=Arabidopsis thaliana GN=APUM1 PE=1 SV=1	cmo:103489451/0.0/pumilio homolog 4; K17943 pumilio RNA-binding family	SPAC1687.22c/3e-90/---	NA
CL64.Contig1_All	gi|695027330|ref|XP_009401004.1|/0/PREDICTED: monosaccharide-sensing protein 2-like [Musa acuminata subsp. malaccensis] &gt;gi|695027334|ref|XP_009401005.1| PREDICTED: monosaccharide-sensing protein 2-like [Musa acuminata subsp. malaccensis]	gi|695021733|ref|XM_009399690.1|/0.0/PREDICTED: Musa acuminata subsp. malaccensis monosaccharide-sensing protein 2-like (LOC103982697), transcript variant X3, mRNA	sp|Q8LPQ8|MSSP2_ARATH/0.0/Monosaccharide-sensing protein 2 OS=Arabidopsis thaliana GN=MSSP2 PE=1 SV=2	cmo:103487832/1e-37/probable inositol transporter 2; K08150 MFS transporter, SP family, solute carrier family 2 (myo-inositol transporter), member 13	CAC1339/1e-34/---	NA
CL64.Contig2_All	gi|695027330|ref|XP_009401004.1|/0/PREDICTED: monosaccharide-sensing protein 2-like [Musa acuminata subsp. malaccensis] &gt;gi|695027334|ref|XP_009401005.1| PREDICTED: monosaccharide-sensing protein 2-like [Musa acuminata subsp. malaccensis]	gi|695021733|ref|XM_009399690.1|/0.0/PREDICTED: Musa acuminata subsp. malaccensis monosaccharide-sensing protein 2-like (LOC103982697), transcript variant X3, mRNA	sp|Q8LPQ8|MSSP2_ARATH/0.0/Monosaccharide-sensing protein 2 OS=Arabidopsis thaliana GN=MSSP2 PE=1 SV=2	cmo:103487832/2e-37/probable inositol transporter 2; K08150 MFS transporter, SP family, solute carrier family 2 (myo-inositol transporter), member 13	CAC1339/2e-34/---	NA
CL64.Contig3_All	gi|695027330|ref|XP_009401004.1|/0/PREDICTED: monosaccharide-sensing protein 2-like [Musa acuminata subsp. malaccensis] &gt;gi|695027334|ref|XP_009401005.1| PREDICTED: monosaccharide-sensing protein 2-like [Musa acuminata subsp. malaccensis]	gi|695021733|ref|XM_009399690.1|/0.0/PREDICTED: Musa acuminata subsp. malaccensis monosaccharide-sensing protein 2-like (LOC103982697), transcript variant X3, mRNA	sp|Q8LPQ8|MSSP2_ARATH/0.0/Monosaccharide-sensing protein 2 OS=Arabidopsis thaliana GN=MSSP2 PE=1 SV=2	cmo:103487832/4e-38/probable inositol transporter 2; K08150 MFS transporter, SP family, solute carrier family 2 (myo-inositol transporter), member 13	CAC1339/3e-35/---	NA
CL64.Contig4_All	gi|695027330|ref|XP_009401004.1|/0/PREDICTED: monosaccharide-sensing protein 2-like [Musa acuminata subsp. malaccensis] &gt;gi|695027334|ref|XP_009401005.1| PREDICTED: monosaccharide-sensing protein 2-like [Musa acuminata subsp. malaccensis]	gi|695021733|ref|XM_009399690.1|/0.0/PREDICTED: Musa acuminata subsp. malaccensis monosaccharide-sensing protein 2-like (LOC103982697), transcript variant X3, mRNA	sp|Q8LPQ8|MSSP2_ARATH/4e-143/Monosaccharide-sensing protein 2 OS=Arabidopsis thaliana GN=MSSP2 PE=1 SV=2	gmx:100810232/2e-30/inositol transporter 1-like; K08150 MFS transporter, SP family, solute carrier family 2 (myo-inositol transporter), member 13	CAC1339/2e-24/---	NA
CL64.Contig5_All	gi|695027330|ref|XP_009401004.1|/0/PREDICTED: monosaccharide-sensing protein 2-like [Musa acuminata subsp. malaccensis] &gt;gi|695027334|ref|XP_009401005.1| PREDICTED: monosaccharide-sensing protein 2-like [Musa acuminata subsp. malaccensis]	gi|695021733|ref|XM_009399690.1|/0.0/PREDICTED: Musa acuminata subsp. malaccensis monosaccharide-sensing protein 2-like (LOC103982697), transcript variant X3, mRNA	sp|Q8LPQ8|MSSP2_ARATH/0.0/Monosaccharide-sensing protein 2 OS=Arabidopsis thaliana GN=MSSP2 PE=1 SV=2	cmo:103487832/9e-38/probable inositol transporter 2; K08150 MFS transporter, SP family, solute carrier family 2 (myo-inositol transporter), member 13	CAC1339/7e-35/---	NA
CL64.Contig6_All	gi|694995855|ref|XP_009390770.1|/1.08858e-97/PREDICTED: monosaccharide-sensing protein 2-like [Musa acuminata subsp. malaccensis]	gi|694995854|ref|XM_009392495.1|/1e-117/PREDICTED: Musa acuminata subsp. malaccensis monosaccharide-sensing protein 2-like (LOC103977080), mRNA	sp|Q8LPQ8|MSSP2_ARATH/2e-88/Monosaccharide-sensing protein 2 OS=Arabidopsis thaliana GN=MSSP2 PE=1 SV=2	mdm:103435453/2e-25/inositol transporter 1; K08150 MFS transporter, SP family, solute carrier family 2 (myo-inositol transporter), member 13	CAC1339/2e-20/---	NA
CL65.Contig1_All	gi|695038799|ref|XP_009406921.1|/5.44467e-96/PREDICTED: ethylene-overproduction protein 1-like [Musa acuminata subsp. malaccensis]	gi|672131200|ref|XM_008790937.1|/1e-87/PREDICTED: Phoenix dactylifera ethylene-overproduction protein 1 (LOC103706721), mRNA	sp|O65020|ETO1_ARATH/2e-66/Ethylene-overproduction protein 1 OS=Arabidopsis thaliana GN=ETO1 PE=1 SV=2	gsl:Gasu_61540/5e-17/SNARE-interacting protein-like protein; K15292 syntaxin-binding protein 1	SPBC28F2.12/3e-12/---	NA
CL65.Contig2_All	gi|695049374|ref|XP_009412622.1|/3.82261e-26/PREDICTED: ethylene-overproduction protein 1 [Musa acuminata subsp. malaccensis]	gi|695049373|ref|XM_009414347.1|/4e-33/PREDICTED: Musa acuminata subsp. malaccensis ethylene-overproduction protein 1 (LOC103994070), mRNA	sp|O65020|ETO1_ARATH/2e-09/Ethylene-overproduction protein 1 OS=Arabidopsis thaliana GN=ETO1 PE=1 SV=2	bdi:100822183/4e-06/peroxidase 46-like; K00430 peroxidase [EC:1.11.1.7]	NA	NA
CL66.Contig1_All	gi|695056544|ref|XP_009416499.1|/4.46488e-78/PREDICTED: auxin-responsive protein IAA21-like [Musa acuminata subsp. malaccensis]	gi|695056543|ref|XM_009418224.1|/4e-36/PREDICTED: Musa acuminata subsp. malaccensis auxin-responsive protein IAA21-like (LOC103997082), mRNA	sp|Q5Z749|IAA21_ORYSJ/7e-63/Auxin-responsive protein IAA21 OS=Oryza sativa subsp. japonica GN=IAA21 PE=2 SV=1	mus:103997082/6e-79/auxin-responsive protein IAA21-like; K14484 auxin-responsive protein IAA	NA	NA
CL66.Contig2_All	gi|75911515|gb|ABA29614.1|/9.14463e-12/SP-5 [Glycine max]	gi|695056543|ref|XM_009418224.1|/3e-19/PREDICTED: Musa acuminata subsp. malaccensis auxin-responsive protein IAA21-like (LOC103997082), mRNA	sp|P13089|AUX28_SOYBN/8e-14/Auxin-induced protein AUX28 OS=Glycine max GN=AUX28 PE=2 SV=1	gmx:547965/1e-12/AUX28, SP-5; auxin-regulated protein (Aux28); K14484 auxin-responsive protein IAA	NA	biological_process:GO:0006355//regulation of transcription, DNA-templated;GO:0009734//auxin-activated signaling pathway;cellular_component:GO:0005634//nucleus;molecular_function:GO:0046983//protein dimerization activity;
CL66.Contig3_All	gi|375152048|gb|AFA36482.1|/3.86753e-15/auxin-responsive protein, partial [Lolium perenne]	gi|695056543|ref|XM_009418224.1|/9e-20/PREDICTED: Musa acuminata subsp. malaccensis auxin-responsive protein IAA21-like (LOC103997082), mRNA	sp|Q75GB1|IAA17_ORYSJ/4e-16/Auxin-responsive protein IAA17 OS=Oryza sativa subsp. japonica GN=IAA17 PE=2 SV=1	bdi:100839395/5e-16/auxin-responsive protein IAA17-like; K14484 auxin-responsive protein IAA	NA	biological_process:GO:0050794//regulation of cellular process;GO:0006351//transcription, DNA-templated;
CL66.Contig4_All	gi|357454869|ref|XP_003597715.1|/7.71079e-11/auxin-responsive AUX/IAA family protein [Medicago truncatula] &gt;gi|355486763|gb|AES67966.1| auxin-responsive AUX/IAA family protein [Medicago truncatula]	gi|695056543|ref|XM_009418224.1|/3e-21/PREDICTED: Musa acuminata subsp. malaccensis auxin-responsive protein IAA21-like (LOC103997082), mRNA	sp|Q5NB25|IAA3_ORYSJ/2e-12/Auxin-responsive protein IAA3 OS=Oryza sativa subsp. japonica GN=IAA3 PE=2 SV=1	mus:103997082/9e-12/auxin-responsive protein IAA21-like; K14484 auxin-responsive protein IAA	NA	biological_process:GO:0006355//regulation of transcription, DNA-templated;GO:0009734//auxin-activated signaling pathway;cellular_component:GO:0005634//nucleus;molecular_function:GO:0046983//protein dimerization activity;
CL67.Contig1_All	gi|695056785|ref|XP_009416631.1|/1.93973e-22/PREDICTED: tether containing UBX domain for GLUT4 [Musa acuminata subsp. malaccensis]	NA	NA	mus:103997188/2e-23/tether containing UBX domain for GLUT4; K15627 tether containing UBX domain for GLUT4	NA	NA
CL67.Contig2_All	gi|695056785|ref|XP_009416631.1|/2.39158e-102/PREDICTED: tether containing UBX domain for GLUT4 [Musa acuminata subsp. malaccensis]	gi|695056784|ref|XM_009418356.1|/9e-84/PREDICTED: Musa acuminata subsp. malaccensis tether containing UBX domain for GLUT4 (LOC103997188), mRNA	NA	mus:103997188/3e-103/tether containing UBX domain for GLUT4; K15627 tether containing UBX domain for GLUT4	NA	NA
CL67.Contig3_All	gi|695056785|ref|XP_009416631.1|/5.96542e-102/PREDICTED: tether containing UBX domain for GLUT4 [Musa acuminata subsp. malaccensis]	gi|695056784|ref|XM_009418356.1|/2e-72/PREDICTED: Musa acuminata subsp. malaccensis tether containing UBX domain for GLUT4 (LOC103997188), mRNA	NA	mus:103997188/8e-103/tether containing UBX domain for GLUT4; K15627 tether containing UBX domain for GLUT4	NA	NA
CL68.Contig1_All	gi|695054117|ref|XP_009415178.1|/0/PREDICTED: probable alpha,alpha-trehalose-phosphate synthase [UDP-forming] 7 [Musa acuminata subsp. malaccensis]	gi|695054116|ref|XM_009416903.1|/0.0/PREDICTED: Musa acuminata subsp. malaccensis probable alpha,alpha-trehalose-phosphate synthase [UDP-forming] 7 (LOC103996085), mRNA	sp|Q9LMI0|TPS7_ARATH/0.0/Probable alpha,alpha-trehalose-phosphate synthase [UDP-forming] 7 OS=Arabidopsis thaliana GN=TPS7 PE=1 SV=1	mus:103996085/0.0/probable alpha,alpha-trehalose-phosphate synthase [UDP-forming] 7; K16055 trehalose 6-phosphate synthase/phosphatase [EC:2.4.1.15 3.1.3.12]	YBR126c/1e-92/---	NA
CL68.Contig2_All	gi|695009564|ref|XP_009391422.1|/0/PREDICTED: alpha,alpha-trehalose-phosphate synthase [UDP-forming] 6-like [Musa acuminata subsp. malaccensis]	gi|695009563|ref|XM_009393147.1|/0.0/PREDICTED: Musa acuminata subsp. malaccensis alpha,alpha-trehalose-phosphate synthase [UDP-forming] 6-like (LOC103977587), mRNA	sp|Q94AH8|TPS6_ARATH/0.0/Alpha,alpha-trehalose-phosphate synthase [UDP-forming] 6 OS=Arabidopsis thaliana GN=TPS6 PE=1 SV=2	mus:103977587/0.0/alpha,alpha-trehalose-phosphate synthase [UDP-forming] 6-like; K16055 trehalose 6-phosphate synthase/phosphatase [EC:2.4.1.15 3.1.3.12]	YBR126c/9e-99/---	NA
CL68.Contig3_All	gi|695042859|ref|XP_009409100.1|/0/PREDICTED: alpha,alpha-trehalose-phosphate synthase [UDP-forming] 6-like [Musa acuminata subsp. malaccensis]	gi|695042858|ref|XM_009410825.1|/0.0/PREDICTED: Musa acuminata subsp. malaccensis alpha,alpha-trehalose-phosphate synthase [UDP-forming] 6-like (LOC103991384), mRNA	sp|Q94AH8|TPS6_ARATH/0.0/Alpha,alpha-trehalose-phosphate synthase [UDP-forming] 6 OS=Arabidopsis thaliana GN=TPS6 PE=1 SV=2	mus:103991384/0.0/alpha,alpha-trehalose-phosphate synthase [UDP-forming] 6-like; K16055 trehalose 6-phosphate synthase/phosphatase [EC:2.4.1.15 3.1.3.12]	YBR126c/5e-96/---	NA
CL68.Contig4_All	gi|695042859|ref|XP_009409100.1|/0/PREDICTED: alpha,alpha-trehalose-phosphate synthase [UDP-forming] 6-like [Musa acuminata subsp. malaccensis]	gi|695042858|ref|XM_009410825.1|/0.0/PREDICTED: Musa acuminata subsp. malaccensis alpha,alpha-trehalose-phosphate synthase [UDP-forming] 6-like (LOC103991384), mRNA	sp|Q94AH8|TPS6_ARATH/0.0/Alpha,alpha-trehalose-phosphate synthase [UDP-forming] 6 OS=Arabidopsis thaliana GN=TPS6 PE=1 SV=2	mus:103991384/0.0/alpha,alpha-trehalose-phosphate synthase [UDP-forming] 6-like; K16055 trehalose 6-phosphate synthase/phosphatase [EC:2.4.1.15 3.1.3.12]	YBR126c/2e-95/---	NA
CL68.Contig5_All	gi|695042859|ref|XP_009409100.1|/0/PREDICTED: alpha,alpha-trehalose-phosphate synthase [UDP-forming] 6-like [Musa acuminata subsp. malaccensis]	gi|695042858|ref|XM_009410825.1|/0.0/PREDICTED: Musa acuminata subsp. malaccensis alpha,alpha-trehalose-phosphate synthase [UDP-forming] 6-like (LOC103991384), mRNA	sp|Q94AH8|TPS6_ARATH/0.0/Alpha,alpha-trehalose-phosphate synthase [UDP-forming] 6 OS=Arabidopsis thaliana GN=TPS6 PE=1 SV=2	mus:103991384/0.0/alpha,alpha-trehalose-phosphate synthase [UDP-forming] 6-like; K16055 trehalose 6-phosphate synthase/phosphatase [EC:2.4.1.15 3.1.3.12]	YBR126c/3e-98/---	NA
CL68.Contig6_All	gi|695056417|ref|XP_009416430.1|/0/PREDICTED: probable alpha,alpha-trehalose-phosphate synthase [UDP-forming] 7 [Musa acuminata subsp. malaccensis] &gt;gi|695056419|ref|XP_009416432.1| PREDICTED: probable alpha,alpha-trehalose-phosphate synthase [UDP-forming] 7 [Musa acuminata subsp. malaccensis]	gi|695056420|ref|XR_672632.1|/0.0/PREDICTED: Musa acuminata subsp. malaccensis probable alpha,alpha-trehalose-phosphate synthase [UDP-forming] 7 (LOC103997029), transcript variant X3, misc_RNA	sp|Q9LMI0|TPS7_ARATH/0.0/Probable alpha,alpha-trehalose-phosphate synthase [UDP-forming] 7 OS=Arabidopsis thaliana GN=TPS7 PE=1 SV=1	mus:103997029/0.0/probable alpha,alpha-trehalose-phosphate synthase [UDP-forming] 7; K16055 trehalose 6-phosphate synthase/phosphatase [EC:2.4.1.15 3.1.3.12]	YBR126c/2e-98/---	NA
CL68.Contig7_All	gi|695027785|ref|XP_009401244.1|/0/PREDICTED: alpha,alpha-trehalose-phosphate synthase [UDP-forming] 5 [Musa acuminata subsp. malaccensis] &gt;gi|695027787|ref|XP_009401245.1| PREDICTED: alpha,alpha-trehalose-phosphate synthase [UDP-forming] 5 [Musa acuminata subsp. malaccensis] &gt;gi|695027789|ref|XP_009401247.1| PREDICTED: alpha,alpha-trehalose-phosphate synthase [UDP-forming] 5 [Musa acuminat…	gi|695027790|ref|XM_009402973.1|/0.0/PREDICTED: Musa acuminata subsp. malaccensis alpha,alpha-trehalose-phosphate synthase [UDP-forming] 5 (LOC103985314), transcript variant X4, mRNA	sp|O23617|TPS5_ARATH/0.0/Alpha,alpha-trehalose-phosphate synthase [UDP-forming] 5 OS=Arabidopsis thaliana GN=TPS5 PE=1 SV=2	mus:103985314/0.0/alpha,alpha-trehalose-phosphate synthase [UDP-forming] 5; K16055 trehalose 6-phosphate synthase/phosphatase [EC:2.4.1.15 3.1.3.12]	YBR126c/1e-98/---	NA
CL68.Contig8_All	gi|695027785|ref|XP_009401244.1|/0/PREDICTED: alpha,alpha-trehalose-phosphate synthase [UDP-forming] 5 [Musa acuminata subsp. malaccensis] &gt;gi|695027787|ref|XP_009401245.1| PREDICTED: alpha,alpha-trehalose-phosphate synthase [UDP-forming] 5 [Musa acuminata subsp. malaccensis] &gt;gi|695027789|ref|XP_009401247.1| PREDICTED: alpha,alpha-trehalose-phosphate synthase [UDP-forming] 5 [Musa acuminat…	gi|695027790|ref|XM_009402973.1|/0.0/PREDICTED: Musa acuminata subsp. malaccensis alpha,alpha-trehalose-phosphate synthase [UDP-forming] 5 (LOC103985314), transcript variant X4, mRNA	sp|O23617|TPS5_ARATH/0.0/Alpha,alpha-trehalose-phosphate synthase [UDP-forming] 5 OS=Arabidopsis thaliana GN=TPS5 PE=1 SV=2	mus:103985314/0.0/alpha,alpha-trehalose-phosphate synthase [UDP-forming] 5; K16055 trehalose 6-phosphate synthase/phosphatase [EC:2.4.1.15 3.1.3.12]	YBR126c/3e-98/---	NA
CL69.Contig1_All	NA	NA	NA	NA	NA	NA
CL69.Contig2_All	NA	NA	NA	NA	NA	NA
CL70.Contig1_All	gi|694995716|ref|XP_009390057.1|/0/PREDICTED: uncharacterized protein LOC103976539 [Musa acuminata subsp. malaccensis]	gi|694995715|ref|XM_009391782.1|/1e-124/PREDICTED: Musa acuminata subsp. malaccensis uncharacterized LOC103976539 (LOC103976539), mRNA	NA	NA	sll0103/2e-16/---	NA
CL70.Contig2_All	gi|694995716|ref|XP_009390057.1|/0/PREDICTED: uncharacterized protein LOC103976539 [Musa acuminata subsp. malaccensis]	gi|694995715|ref|XM_009391782.1|/1e-105/PREDICTED: Musa acuminata subsp. malaccensis uncharacterized LOC103976539 (LOC103976539), mRNA	NA	NA	sll0103/4e-17/---	NA
CL71.Contig1_All	gi|695015718|ref|XP_009394743.1|/4.63375e-78/PREDICTED: mitochondrial import inner membrane translocase subunit TIM22-3-like [Musa acuminata subsp. malaccensis]	gi|695015717|ref|XM_009396468.1|/4e-73/PREDICTED: Musa acuminata subsp. malaccensis mitochondrial import inner membrane translocase subunit TIM22-3-like (LOC103980169), mRNA	sp|Q6NKU9|TI223_ARATH/2e-58/Mitochondrial import inner membrane translocase subunit TIM22-3 OS=Arabidopsis thaliana GN=TIM22-3 PE=2 SV=1	mus:103980169/7e-79/mitochondrial import inner membrane translocase subunit TIM22-3-like; K17790 mitochondrial import inner membrane translocase subunit TIM22	YDL217c/6e-06/---	NA
CL71.Contig2_All	gi|695015718|ref|XP_009394743.1|/2.02562e-78/PREDICTED: mitochondrial import inner membrane translocase subunit TIM22-3-like [Musa acuminata subsp. malaccensis]	gi|695015717|ref|XM_009396468.1|/4e-73/PREDICTED: Musa acuminata subsp. malaccensis mitochondrial import inner membrane translocase subunit TIM22-3-like (LOC103980169), mRNA	sp|Q6NKU9|TI223_ARATH/3e-58/Mitochondrial import inner membrane translocase subunit TIM22-3 OS=Arabidopsis thaliana GN=TIM22-3 PE=2 SV=1	mus:103980169/3e-79/mitochondrial import inner membrane translocase subunit TIM22-3-like; K17790 mitochondrial import inner membrane translocase subunit TIM22	YDL217c/6e-06/---	NA
CL71.Contig3_All	gi|695015718|ref|XP_009394743.1|/1.12456e-79/PREDICTED: mitochondrial import inner membrane translocase subunit TIM22-3-like [Musa acuminata subsp. malaccensis]	gi|695015717|ref|XM_009396468.1|/8e-71/PREDICTED: Musa acuminata subsp. malaccensis mitochondrial import inner membrane translocase subunit TIM22-3-like (LOC103980169), mRNA	sp|Q94EH2|TI222_ARATH/4e-58/Mitochondrial import inner membrane translocase subunit TIM22-2 OS=Arabidopsis thaliana GN=TIM22-2 PE=1 SV=1	mus:103980169/2e-80/mitochondrial import inner membrane translocase subunit TIM22-3-like; K17790 mitochondrial import inner membrane translocase subunit TIM22	YDL217c/5e-06/---	NA
CL72.Contig1_All	gi|695079939|ref|XP_009387403.1|/2.86162e-59/PREDICTED: uncharacterized protein LOC103974329 isoform X1 [Musa acuminata subsp. malaccensis]	gi|695079944|ref|XM_009389131.1|/3e-09/PREDICTED: Musa acuminata subsp. malaccensis uncharacterized LOC103974329 (LOC103974329), transcript variant X4, mRNA	NA	NA	NA	NA
CL72.Contig2_All	gi|695079939|ref|XP_009387403.1|/8.73817e-62/PREDICTED: uncharacterized protein LOC103974329 isoform X1 [Musa acuminata subsp. malaccensis]	gi|695079944|ref|XM_009389131.1|/2e-19/PREDICTED: Musa acuminata subsp. malaccensis uncharacterized LOC103974329 (LOC103974329), transcript variant X4, mRNA	NA	NA	NA	NA
CL73.Contig1_All	gi|695043531|ref|XP_009409463.1|/1.83905e-47/PREDICTED: casein kinase I-like [Musa acuminata subsp. malaccensis] &gt;gi|695043533|ref|XP_009409464.1| PREDICTED: casein kinase I-like [Musa acuminata subsp. malaccensis] &gt;gi|695043535|ref|XP_009409465.1| PREDICTED: casein kinase I-like [Musa acuminata subsp. malaccensis]	gi|695043534|ref|XM_009411190.1|/3e-37/PREDICTED: Musa acuminata subsp. malaccensis casein kinase I-like (LOC103991666), transcript variant X3, mRNA	sp|P42158|KC1D_ARATH/1e-06/Casein kinase I isoform delta-like OS=Arabidopsis thaliana GN=At4g26100 PE=2 SV=2	pda:103702542/1e-42/casein kinase I-like; K08960 casein kinase 1, epsilon [EC:2.7.11.1]	NA	NA
CL73.Contig2_All	gi|695043531|ref|XP_009409463.1|/1.0231e-07/PREDICTED: casein kinase I-like [Musa acuminata subsp. malaccensis] &gt;gi|695043533|ref|XP_009409464.1| PREDICTED: casein kinase I-like [Musa acuminata subsp. malaccensis] &gt;gi|695043535|ref|XP_009409465.1| PREDICTED: casein kinase I-like [Musa acuminata subsp. malaccensis]	gi|743771203|ref|XM_010917587.1|/1e-06/PREDICTED: Elaeis guineensis casein kinase I-like (LOC105040862), transcript variant X2, mRNA	NA	egu:105048320/3e-08/casein kinase I-like; K08960 casein kinase 1, epsilon [EC:2.7.11.1]	NA	NA
CL73.Contig3_All	gi|695043531|ref|XP_009409463.1|/1.14319e-46/PREDICTED: casein kinase I-like [Musa acuminata subsp. malaccensis] &gt;gi|695043533|ref|XP_009409464.1| PREDICTED: casein kinase I-like [Musa acuminata subsp. malaccensis] &gt;gi|695043535|ref|XP_009409465.1| PREDICTED: casein kinase I-like [Musa acuminata subsp. malaccensis]	gi|695043534|ref|XM_009411190.1|/8e-34/PREDICTED: Musa acuminata subsp. malaccensis casein kinase I-like (LOC103991666), transcript variant X3, mRNA	NA	pda:103702542/2e-41/casein kinase I-like; K08960 casein kinase 1, epsilon [EC:2.7.11.1]	NA	NA
CL73.Contig4_All	gi|695043531|ref|XP_009409463.1|/0/PREDICTED: casein kinase I-like [Musa acuminata subsp. malaccensis] &gt;gi|695043533|ref|XP_009409464.1| PREDICTED: casein kinase I-like [Musa acuminata subsp. malaccensis] &gt;gi|695043535|ref|XP_009409465.1| PREDICTED: casein kinase I-like [Musa acuminata subsp. malaccensis]	gi|695043534|ref|XM_009411190.1|/0.0/PREDICTED: Musa acuminata subsp. malaccensis casein kinase I-like (LOC103991666), transcript variant X3, mRNA	sp|P42158|KC1D_ARATH/2e-140/Casein kinase I isoform delta-like OS=Arabidopsis thaliana GN=At4g26100 PE=2 SV=2	egu:105048320/0.0/casein kinase I-like; K08960 casein kinase 1, epsilon [EC:2.7.11.1]	CT301_1/2e-15/---	NA
CL73.Contig5_All	gi|695043531|ref|XP_009409463.1|/0/PREDICTED: casein kinase I-like [Musa acuminata subsp. malaccensis] &gt;gi|695043533|ref|XP_009409464.1| PREDICTED: casein kinase I-like [Musa acuminata subsp. malaccensis] &gt;gi|695043535|ref|XP_009409465.1| PREDICTED: casein kinase I-like [Musa acuminata subsp. malaccensis]	gi|695043534|ref|XM_009411190.1|/0.0/PREDICTED: Musa acuminata subsp. malaccensis casein kinase I-like (LOC103991666), transcript variant X3, mRNA	sp|P42158|KC1D_ARATH/1e-139/Casein kinase I isoform delta-like OS=Arabidopsis thaliana GN=At4g26100 PE=2 SV=2	egu:105048320/0.0/casein kinase I-like; K08960 casein kinase 1, epsilon [EC:2.7.11.1]	CT301_1/6e-16/---	NA
CL74.Contig1_All	gi|460789895|gb|AGH14255.1|/2.81111e-63/glutathione S-transferase [Musa acuminata AAA Group]	gi|460789894|gb|KC261938.1|/2e-46/Musa acuminata AAA Group glutathione S-transferase (GSTL1) mRNA, complete cds	sp|Q8H8U5|IN21B_ORYSJ/8e-58/Protein IN2-1 homolog B OS=Oryza sativa subsp. japonica GN=GSTZ5 PE=2 SV=1	egu:105037578/8e-64/protein IN2-1 homolog B-like; K00799 glutathione S-transferase [EC:2.5.1.18]	sll1902/4e-07/---	NA
CL74.Contig2_All	gi|460789895|gb|AGH14255.1|/1.39003e-104/glutathione S-transferase [Musa acuminata AAA Group]	gi|460789894|gb|KC261938.1|/7e-50/Musa acuminata AAA Group glutathione S-transferase (GSTL1) mRNA, complete cds	sp|Q8H8U5|IN21B_ORYSJ/2e-93/Protein IN2-1 homolog B OS=Oryza sativa subsp. japonica GN=GSTZ5 PE=2 SV=1	mus:103999863/3e-104/protein IN2-1 homolog B-like; K00799 glutathione S-transferase [EC:2.5.1.18]	sll1902/1e-11/---	NA
CL74.Contig3_All	gi|743892338|ref|XP_010911525.1|/8.70571e-102/PREDICTED: LOW QUALITY PROTEIN: protein IN2-1 homolog B-like [Elaeis guineensis]	gi|743892337|ref|XM_010913223.1|/9e-38/PREDICTED: Elaeis guineensis protein IN2-1 homolog B-like (LOC105037578), mRNA	sp|Q8H8U5|IN21B_ORYSJ/6e-95/Protein IN2-1 homolog B OS=Oryza sativa subsp. japonica GN=GSTZ5 PE=2 SV=1	egu:105037578/1e-102/protein IN2-1 homolog B-like; K00799 glutathione S-transferase [EC:2.5.1.18]	sll1902/1e-13/---	NA
CL74.Contig4_All	gi|460789895|gb|AGH14255.1|/1.30606e-103/glutathione S-transferase [Musa acuminata AAA Group]	gi|743892337|ref|XM_010913223.1|/2e-38/PREDICTED: Elaeis guineensis protein IN2-1 homolog B-like (LOC105037578), mRNA	sp|Q8H8U5|IN21B_ORYSJ/2e-97/Protein IN2-1 homolog B OS=Oryza sativa subsp. japonica GN=GSTZ5 PE=2 SV=1	egu:105037578/4e-104/protein IN2-1 homolog B-like; K00799 glutathione S-transferase [EC:2.5.1.18]	sll1902/2e-13/---	NA
CL74.Contig5_All	gi|641838289|gb|KDO57233.1|/3.33715e-47/hypothetical protein CISIN_1g022123mg [Citrus sinensis] &gt;gi|641838290|gb|KDO57234.1| hypothetical protein CISIN_1g022123mg [Citrus sinensis]	NA	sp|O82368|Y2988_ARATH/8e-12/Uncharacterized protein At2g29880 OS=Arabidopsis thaliana GN=At2g29880 PE=2 SV=1	tcc:TCM_044582/5e-18/DNA gyrase subunit A; K02469 DNA gyrase subunit A [EC:5.99.1.3]	NA	NA
CL74.Contig6_All	gi|460789895|gb|AGH14255.1|/1.5236e-104/glutathione S-transferase [Musa acuminata AAA Group]	gi|743892337|ref|XM_010913223.1|/1e-42/PREDICTED: Elaeis guineensis protein IN2-1 homolog B-like (LOC105037578), mRNA	sp|Q8H8U5|IN21B_ORYSJ/9e-97/Protein IN2-1 homolog B OS=Oryza sativa subsp. japonica GN=GSTZ5 PE=2 SV=1	egu:105037578/1e-104/protein IN2-1 homolog B-like; K00799 glutathione S-transferase [EC:2.5.1.18]	sll1902/2e-13/---	NA
CL74.Contig7_All	gi|695063065|ref|XP_009420024.1|/9.86748e-13/PREDICTED: protein IN2-1 homolog B-like [Musa acuminata subsp. malaccensis]	gi|460789894|gb|KC261938.1|/4e-13/Musa acuminata AAA Group glutathione S-transferase (GSTL1) mRNA, complete cds	sp|Q8H8U5|IN21B_ORYSJ/2e-12/Protein IN2-1 homolog B OS=Oryza sativa subsp. japonica GN=GSTZ5 PE=2 SV=1	mus:103999863/2e-13/protein IN2-1 homolog B-like; K00799 glutathione S-transferase [EC:2.5.1.18]	NA	NA
CL74.Contig8_All	gi|460789895|gb|AGH14255.1|/1.79036e-99/glutathione S-transferase [Musa acuminata AAA Group]	gi|460789894|gb|KC261938.1|/2e-69/Musa acuminata AAA Group glutathione S-transferase (GSTL1) mRNA, complete cds	sp|Q8H8U5|IN21B_ORYSJ/9e-94/Protein IN2-1 homolog B OS=Oryza sativa subsp. japonica GN=GSTZ5 PE=2 SV=1	mus:103999863/6e-100/protein IN2-1 homolog B-like; K00799 glutathione S-transferase [EC:2.5.1.18]	sll1902/5e-14/---	NA
CL75.Contig1_All	gi|695002319|ref|XP_009421060.1|/1.14747e-30/PREDICTED: mitochondrial carrier protein MTM1-like [Musa acuminata subsp. malaccensis]	gi|695002318|ref|XM_009422785.1|/9e-43/PREDICTED: Musa acuminata subsp. malaccensis mitochondrial carrier protein MTM1-like (LOC104000680), mRNA	sp|Q944H5|MTM1_ARATH/6e-28/Mitochondrial carrier protein MTM1 OS=Arabidopsis thaliana GN=MTM1 PE=2 SV=1	mus:104000680/1e-31/mitochondrial carrier protein MTM1-like; K15119 solute carrier family 25, member 39/40	NA	NA
CL75.Contig2_All	gi|695002319|ref|XP_009421060.1|/4.41354e-175/PREDICTED: mitochondrial carrier protein MTM1-like [Musa acuminata subsp. malaccensis]	gi|695002318|ref|XM_009422785.1|/0.0/PREDICTED: Musa acuminata subsp. malaccensis mitochondrial carrier protein MTM1-like (LOC104000680), mRNA	sp|Q944H5|MTM1_ARATH/7e-138/Mitochondrial carrier protein MTM1 OS=Arabidopsis thaliana GN=MTM1 PE=2 SV=1	mus:104000680/6e-176/mitochondrial carrier protein MTM1-like; K15119 solute carrier family 25, member 39/40	NA	NA
CL76.Contig1_All	gi|695001884|ref|XP_009418628.1|/0/PREDICTED: probable ubiquitin-conjugating enzyme E2 23 [Musa acuminata subsp. malaccensis]	gi|695001883|ref|XM_009420353.1|/1e-178/PREDICTED: Musa acuminata subsp. malaccensis probable ubiquitin-conjugating enzyme E2 23 (LOC103998771), mRNA	sp|Q9ZVX1|UBC23_ARATH/0.0/Probable ubiquitin-conjugating enzyme E2 23 OS=Arabidopsis thaliana GN=UBC23 PE=1 SV=1	mus:103998771/0.0/probable ubiquitin-conjugating enzyme E2 23; K10581 ubiquitin-conjugating enzyme E2 O [EC:2.3.2.24]	ECU10g1310i/2e-08/---	NA
CL76.Contig2_All	gi|695001884|ref|XP_009418628.1|/2.98476e-136/PREDICTED: probable ubiquitin-conjugating enzyme E2 23 [Musa acuminata subsp. malaccensis]	gi|695001883|ref|XM_009420353.1|/1e-172/PREDICTED: Musa acuminata subsp. malaccensis probable ubiquitin-conjugating enzyme E2 23 (LOC103998771), mRNA	sp|Q9ZVX1|UBC23_ARATH/1e-92/Probable ubiquitin-conjugating enzyme E2 23 OS=Arabidopsis thaliana GN=UBC23 PE=1 SV=1	mus:103998771/4e-137/probable ubiquitin-conjugating enzyme E2 23; K10581 ubiquitin-conjugating enzyme E2 O [EC:2.3.2.24]	NA	NA
CL76.Contig3_All	gi|695001884|ref|XP_009418628.1|/6.35078e-150/PREDICTED: probable ubiquitin-conjugating enzyme E2 23 [Musa acuminata subsp. malaccensis]	gi|695001883|ref|XM_009420353.1|/1e-149/PREDICTED: Musa acuminata subsp. malaccensis probable ubiquitin-conjugating enzyme E2 23 (LOC103998771), mRNA	sp|Q9ZVX1|UBC23_ARATH/2e-94/Probable ubiquitin-conjugating enzyme E2 23 OS=Arabidopsis thaliana GN=UBC23 PE=1 SV=1	mus:103998771/9e-151/probable ubiquitin-conjugating enzyme E2 23; K10581 ubiquitin-conjugating enzyme E2 O [EC:2.3.2.24]	NA	NA
CL76.Contig4_All	gi|695001884|ref|XP_009418628.1|/0/PREDICTED: probable ubiquitin-conjugating enzyme E2 23 [Musa acuminata subsp. malaccensis]	gi|695001883|ref|XM_009420353.1|/1e-157/PREDICTED: Musa acuminata subsp. malaccensis probable ubiquitin-conjugating enzyme E2 23 (LOC103998771), mRNA	sp|Q9ZVX1|UBC23_ARATH/0.0/Probable ubiquitin-conjugating enzyme E2 23 OS=Arabidopsis thaliana GN=UBC23 PE=1 SV=1	mus:103998771/0.0/probable ubiquitin-conjugating enzyme E2 23; K10581 ubiquitin-conjugating enzyme E2 O [EC:2.3.2.24]	SPAC18B11.07c/2e-08/---	NA
CL76.Contig5_All	NA	NA	NA	NA	NA	NA
CL76.Contig6_All	gi|695001884|ref|XP_009418628.1|/1.27469e-78/PREDICTED: probable ubiquitin-conjugating enzyme E2 23 [Musa acuminata subsp. malaccensis]	gi|695001883|ref|XM_009420353.1|/6e-81/PREDICTED: Musa acuminata subsp. malaccensis probable ubiquitin-conjugating enzyme E2 23 (LOC103998771), mRNA	sp|Q9ZVX1|UBC23_ARATH/8e-32/Probable ubiquitin-conjugating enzyme E2 23 OS=Arabidopsis thaliana GN=UBC23 PE=1 SV=1	mus:103998771/2e-79/probable ubiquitin-conjugating enzyme E2 23; K10581 ubiquitin-conjugating enzyme E2 O [EC:2.3.2.24]	NA	NA
CL77.Contig1_All	NA	NA	NA	NA	NA	NA
CL77.Contig2_All	NA	NA	NA	NA	NA	NA
CL77.Contig3_All	NA	NA	NA	NA	NA	NA
CL78.Contig1_All	gi|672165837|ref|XP_008802835.1|/2.62629e-40/PREDICTED: ethylene-responsive transcription factor 11-like [Phoenix dactylifera]	gi|695060036|ref|XM_009420120.1|/1e-54/PREDICTED: Musa acuminata subsp. malaccensis ethylene-responsive transcription factor 3-like (LOC103998612), mRNA	sp|Q9SXS8|ERF3_TOBAC/1e-26/Ethylene-responsive transcription factor 3 OS=Nicotiana tabacum GN=ERF3 PE=2 SV=1	pda:103717044/2e-27/ethylene-responsive transcription factor 3-like; K09286 EREBP-like factor	slr0744/5e-06/---	NA
CL78.Contig2_All	gi|695015193|ref|XP_009394455.1|/3.20622e-29/PREDICTED: ethylene-responsive transcription factor 9-like [Musa acuminata subsp. malaccensis]	gi|695060036|ref|XM_009420120.1|/1e-40/PREDICTED: Musa acuminata subsp. malaccensis ethylene-responsive transcription factor 3-like (LOC103998612), mRNA	sp|O80339|ERF82_ARATH/6e-16/Ethylene-responsive transcription factor 3 OS=Arabidopsis thaliana GN=ERF3 PE=1 SV=1	bdi:100831216/1e-18/ethylene-responsive transcription factor 3-like; K09286 EREBP-like factor	NA	NA
CL78.Contig3_All	gi|672165837|ref|XP_008802835.1|/1.05813e-40/PREDICTED: ethylene-responsive transcription factor 11-like [Phoenix dactylifera]	gi|695060036|ref|XM_009420120.1|/9e-55/PREDICTED: Musa acuminata subsp. malaccensis ethylene-responsive transcription factor 3-like (LOC103998612), mRNA	sp|Q9SXS8|ERF3_TOBAC/1e-26/Ethylene-responsive transcription factor 3 OS=Nicotiana tabacum GN=ERF3 PE=2 SV=1	pda:103717044/4e-26/ethylene-responsive transcription factor 3-like; K09286 EREBP-like factor	DR0479/2e-06/---	NA
CL79.Contig1_All	gi|695029330|ref|XP_009402078.1|/0/PREDICTED: cytochrome P450 86A8-like [Musa acuminata subsp. malaccensis]	gi|695029329|ref|XM_009403803.1|/1e-160/PREDICTED: Musa acuminata subsp. malaccensis cytochrome P450 86A8-like (LOC103985950), mRNA	sp|O80823|C86A8_ARATH/0.0/Cytochrome P450 86A8 OS=Arabidopsis thaliana GN=CYP86A8 PE=2 SV=1	mus:103985950/0.0/cytochrome P450 86A8-like; K15398 fatty acid omega-hydroxylase [EC:1.14.-.-]	VNG0422G/2e-26/---	NA
CL79.Contig2_All	gi|695025959|ref|XP_009400252.1|/0/PREDICTED: cytochrome P450 86A2-like [Musa acuminata subsp. malaccensis]	gi|695025958|ref|XM_009401977.1|/0.0/PREDICTED: Musa acuminata subsp. malaccensis cytochrome P450 86A2-like (LOC103984476), mRNA	sp|O23066|C86A2_ARATH/2e-162/Cytochrome P450 86A2 OS=Arabidopsis thaliana GN=CYP86A2 PE=1 SV=1	mus:103984476/0.0/cytochrome P450 86A2-like; K15398 fatty acid omega-hydroxylase [EC:1.14.-.-]	VNG0422G/3e-29/---	NA
CL79.Contig3_All	gi|695021672|ref|XP_009397933.1|/2.17868e-58/PREDICTED: cytochrome P450 86A2-like [Musa acuminata subsp. malaccensis]	gi|695025958|ref|XM_009401977.1|/3e-72/PREDICTED: Musa acuminata subsp. malaccensis cytochrome P450 86A2-like (LOC103984476), mRNA	sp|O80823|C86A8_ARATH/2e-47/Cytochrome P450 86A8 OS=Arabidopsis thaliana GN=CYP86A8 PE=2 SV=1	mus:103982670/3e-59/cytochrome P450 86A2-like; K15398 fatty acid omega-hydroxylase [EC:1.14.-.-]	NA	NA
CL79.Contig4_All	gi|695021672|ref|XP_009397933.1|/1.81415e-44/PREDICTED: cytochrome P450 86A2-like [Musa acuminata subsp. malaccensis]	gi|695025958|ref|XM_009401977.1|/3e-74/PREDICTED: Musa acuminata subsp. malaccensis cytochrome P450 86A2-like (LOC103984476), mRNA	sp|O80823|C86A8_ARATH/5e-38/Cytochrome P450 86A8 OS=Arabidopsis thaliana GN=CYP86A8 PE=2 SV=1	mus:103982670/2e-45/cytochrome P450 86A2-like; K15398 fatty acid omega-hydroxylase [EC:1.14.-.-]	NA	NA
CL80.Contig1_All	gi|695027112|ref|XP_009400883.1|/7.10346e-16/PREDICTED: autophagy-related protein 13-like [Musa acuminata subsp. malaccensis]	NA	NA	mus:103985004/1e-16/autophagy-related protein 13-like; K08331 autophagy-related protein 13	NA	NA
CL80.Contig2_All	gi|695021555|ref|XP_009397868.1|/0/PREDICTED: autophagy-related protein 13-like [Musa acuminata subsp. malaccensis]	gi|695021554|ref|XM_009399593.1|/3e-51/PREDICTED: Musa acuminata subsp. malaccensis autophagy-related protein 13-like (LOC103982611), mRNA	sp|Q9SX31|PERK9_ARATH/6e-08/Proline-rich receptor-like protein kinase PERK9 OS=Arabidopsis thaliana GN=PERK9 PE=2 SV=1	mus:103982611/0.0/autophagy-related protein 13-like; K08331 autophagy-related protein 13	NA	NA
CL80.Contig3_All	gi|695021555|ref|XP_009397868.1|/3.47256e-148/PREDICTED: autophagy-related protein 13-like [Musa acuminata subsp. malaccensis]	gi|695021554|ref|XM_009399593.1|/4e-52/PREDICTED: Musa acuminata subsp. malaccensis autophagy-related protein 13-like (LOC103982611), mRNA	NA	mus:103982611/5e-149/autophagy-related protein 13-like; K08331 autophagy-related protein 13	NA	NA
CL80.Contig4_All	gi|695021555|ref|XP_009397868.1|/0/PREDICTED: autophagy-related protein 13-like [Musa acuminata subsp. malaccensis]	gi|695027111|ref|XM_009402608.1|/1e-38/PREDICTED: Musa acuminata subsp. malaccensis autophagy-related protein 13-like (LOC103985004), mRNA	sp|Q6ZCX3|FH6_ORYSJ/2e-09/Formin-like protein 6 OS=Oryza sativa subsp. japonica GN=FH6 PE=2 SV=2	mus:103982611/0.0/autophagy-related protein 13-like; K08331 autophagy-related protein 13	NA	NA
CL81.Contig1_All	gi|695064947|ref|XP_009421047.1|/1.14965e-152/PREDICTED: glycerophosphodiester phosphodiesterase GDE1-like [Musa acuminata subsp. malaccensis]	gi|695064946|ref|XM_009422772.1|/1e-49/PREDICTED: Musa acuminata subsp. malaccensis glycerophosphodiester phosphodiesterase GDE1-like (LOC104000671), mRNA	NA	mus:103979644/3e-140/glycerophosphodiester phosphodiesterase GDE1-like; K18696 glycerophosphodiester phosphodiesterase [EC:3.1.4.46]	SPAPB1E7.05_3/5e-34/---	NA
CL81.Contig2_All	gi|695064947|ref|XP_009421047.1|/1.72543e-110/PREDICTED: glycerophosphodiester phosphodiesterase GDE1-like [Musa acuminata subsp. malaccensis]	gi|695064946|ref|XM_009422772.1|/4e-30/PREDICTED: Musa acuminata subsp. malaccensis glycerophosphodiester phosphodiesterase GDE1-like (LOC104000671), mRNA	NA	pda:103708094/4e-107/glycerophosphodiester phosphodiesterase gde1-like; K18696 glycerophosphodiester phosphodiesterase [EC:3.1.4.46]	SPAPB1E7.05_3/7e-24/---	NA
CL82.Contig1_All	gi|695031182|ref|XP_009403094.1|/2.19993e-68/PREDICTED: trafficking protein particle complex subunit 3 isoform X1 [Musa acuminata subsp. malaccensis]	gi|695031181|ref|XM_009404819.1|/1e-111/PREDICTED: Musa acuminata subsp. malaccensis trafficking protein particle complex subunit 3 (LOC103986726), transcript variant X1, mRNA	NA	NA	NA	NA
CL82.Contig2_All	gi|695031182|ref|XP_009403094.1|/7.53282e-60/PREDICTED: trafficking protein particle complex subunit 3 isoform X1 [Musa acuminata subsp. malaccensis]	gi|695031181|ref|XM_009404819.1|/1e-65/PREDICTED: Musa acuminata subsp. malaccensis trafficking protein particle complex subunit 3 (LOC103986726), transcript variant X1, mRNA	NA	NA	NA	NA
CL82.Contig3_All	gi|695031182|ref|XP_009403094.1|/2.86406e-63/PREDICTED: trafficking protein particle complex subunit 3 isoform X1 [Musa acuminata subsp. malaccensis]	gi|695031181|ref|XM_009404819.1|/1e-75/PREDICTED: Musa acuminata subsp. malaccensis trafficking protein particle complex subunit 3 (LOC103986726), transcript variant X1, mRNA	NA	NA	NA	NA
CL82.Contig4_All	gi|695031182|ref|XP_009403094.1|/8.58139e-63/PREDICTED: trafficking protein particle complex subunit 3 isoform X1 [Musa acuminata subsp. malaccensis]	gi|695031181|ref|XM_009404819.1|/1e-75/PREDICTED: Musa acuminata subsp. malaccensis trafficking protein particle complex subunit 3 (LOC103986726), transcript variant X1, mRNA	NA	NA	NA	NA
CL82.Contig5_All	gi|695031182|ref|XP_009403094.1|/7.64358e-72/PREDICTED: trafficking protein particle complex subunit 3 isoform X1 [Musa acuminata subsp. malaccensis]	gi|695031181|ref|XM_009404819.1|/1e-121/PREDICTED: Musa acuminata subsp. malaccensis trafficking protein particle complex subunit 3 (LOC103986726), transcript variant X1, mRNA	NA	NA	NA	NA
CL83.Contig1_All	gi|695000573|ref|XP_009412450.1|/2.29579e-95/PREDICTED: protein IQ-DOMAIN 14-like [Musa acuminata subsp. malaccensis]	gi|695000572|ref|XM_009414175.1|/8e-50/PREDICTED: Musa acuminata subsp. malaccensis protein IQ-DOMAIN 14-like (LOC103993932), mRNA	NA	cre:CHLREDRAFT_32796/5e-07/UAP2; UDP-N-acetylglucosamine-pyrophosphorylase; K12447 UDP-sugar pyrophosphorylase [EC:2.7.7.64]	NA	NA
CL83.Contig2_All	gi|695080432|ref|XP_009387679.1|/4.03404e-44/PREDICTED: protein IQ-DOMAIN 1-like [Musa acuminata subsp. malaccensis]	gi|695080431|ref|XM_009389404.1|/1e-16/PREDICTED: Musa acuminata subsp. malaccensis protein IQ-DOMAIN 1-like (LOC103974553), mRNA	NA	NA	NA	NA
CL84.Contig1_All	gi|743793462|ref|XP_011047217.1|/1.96712e-44/PREDICTED: V-type proton ATPase subunit c1 [Populus euphratica]	gi|672121798|ref|XM_008785983.1|/5e-53/PREDICTED: Phoenix dactylifera V-type proton ATPase 16 kDa proteolipid subunit (LOC103703203), mRNA	sp|O22552|VATL_VIGRR/7e-46/V-type proton ATPase 16 kDa proteolipid subunit OS=Vigna radiata var. radiata PE=2 SV=1	pop:POPTR_0009s12790g/3e-45/POPTRDRAFT_557166; Vacuolar ATP synthase 16 kDa proteolipid subunit 1/3/5 family protein; K02155 V-type H+-transporting ATPase 16kDa proteolipid subunit	SPAC1B3.14/2e-23/---	biological_process:GO:0015991//ATP hydrolysis coupled proton transport;cellular_component:GO:0033179//proton-transporting V-type ATPase, V0 domain;GO:0016021//integral component of membrane;GO:0005886//plasma membrane;GO:0005773//vacuole;molecular_function:GO:0015078//hydrogen ion transmembrane transporter activity;
CL84.Contig2_All	gi|571491933|ref|XP_006592081.1|/4.78973e-84/PREDICTED: V-type proton ATPase 16 kDa proteolipid subunit [Glycine max]	gi|695027555|ref|XM_009402852.1|/1e-130/PREDICTED: Musa acuminata subsp. malaccensis V-type proton ATPase 16 kDa proteolipid subunit c1 (LOC103985214), mRNA	sp|O22552|VATL_VIGRR/2e-85/V-type proton ATPase 16 kDa proteolipid subunit OS=Vigna radiata var. radiata PE=2 SV=1	gmx:100812380/7e-85/V-type proton ATPase 16 kDa proteolipid subunit-like; K02155 V-type H+-transporting ATPase 16kDa proteolipid subunit	YPL234c/7e-48/---	biological_process:GO:0015991//ATP hydrolysis coupled proton transport;cellular_component:GO:0033179//proton-transporting V-type ATPase, V0 domain;GO:0016021//integral component of membrane;molecular_function:GO:0015078//hydrogen ion transmembrane transporter activity;
CL84.Contig3_All	gi|567207895|ref|XP_006409426.1|/2.36869e-84/hypothetical protein EUTSA_v10022840mg [Eutrema salsugineum] &gt;gi|557110588|gb|ESQ50879.1| hypothetical protein EUTSA_v10022840mg [Eutrema salsugineum]	gi|695027555|ref|XM_009402852.1|/1e-138/PREDICTED: Musa acuminata subsp. malaccensis V-type proton ATPase 16 kDa proteolipid subunit c1 (LOC103985214), mRNA	sp|P0DH94|VATL5_ARATH/1e-85/V-type proton ATPase 16 kDa proteolipid subunit c5 OS=Arabidopsis thaliana GN=VHA-C5 PE=2 SV=1	mus:103995861/2e-84/V-type proton ATPase 16 kDa proteolipid subunit c1; K02155 V-type H+-transporting ATPase 16kDa proteolipid subunit	YPL234c/8e-48/---	biological_process:GO:0015991//ATP hydrolysis coupled proton transport;GO:0006007//glucose catabolic process;cellular_component:GO:0033179//proton-transporting V-type ATPase, V0 domain;GO:0016021//integral component of membrane;GO:0005886//plasma membrane;GO:0005773//vacuole;GO:0009507//chloroplast;molecular_function:GO:0046961//proton-transporting ATPase activity, rotational mechanism;
CL84.Contig4_All	gi|743793462|ref|XP_011047217.1|/2.31115e-57/PREDICTED: V-type proton ATPase subunit c1 [Populus euphratica]	gi|672121798|ref|XM_008785983.1|/6e-86/PREDICTED: Phoenix dactylifera V-type proton ATPase 16 kDa proteolipid subunit (LOC103703203), mRNA	sp|O22552|VATL_VIGRR/1e-58/V-type proton ATPase 16 kDa proteolipid subunit OS=Vigna radiata var. radiata PE=2 SV=1	pop:POPTR_0009s12790g/4e-58/POPTRDRAFT_557166; Vacuolar ATP synthase 16 kDa proteolipid subunit 1/3/5 family protein; K02155 V-type H+-transporting ATPase 16kDa proteolipid subunit	YPL234c/3e-29/---	biological_process:GO:0015991//ATP hydrolysis coupled proton transport;cellular_component:GO:0033179//proton-transporting V-type ATPase, V0 domain;GO:0016021//integral component of membrane;GO:0005886//plasma membrane;GO:0005773//vacuole;molecular_function:GO:0015078//hydrogen ion transmembrane transporter activity;
CL85.Contig1_All	gi|743806658|ref|XP_010927746.1|/8.38678e-32/PREDICTED: putative disease resistance RPP13-like protein 1 [Elaeis guineensis]	NA	sp|Q7XBQ9|RGA2_SOLBU/1e-07/Disease resistance protein RGA2 OS=Solanum bulbocastanum GN=RGA2 PE=1 SV=1	mdm:103428131/5e-17/disease resistance protein RGA2-like; K15078 structure-specific endonuclease subunit SLX1 [EC:3.6.1.-]	NA	NA
CL85.Contig2_All	gi|77553903|gb|ABA96699.1|/9.77542e-06/NB-ARC domain containing protein, expressed [Oryza sativa Japonica Group]	NA	NA	NA	NA	NA
CL85.Contig3_All	gi|297728943|ref|NP_001176835.1|/6.12293e-08/Os12g0204700 [Oryza sativa Japonica Group] &gt;gi|77553320|gb|ABA96116.1| NB-ARC domain containing protein, expressed [Oryza sativa Japonica Group] &gt;gi|125586374|gb|EAZ27038.1| hypothetical protein OsJ_10968 [Oryza sativa Japonica Group] &gt;gi|255670137|dbj|BAH95563.1| Os12g0204700 [Oryza sativa Japonica Group]	NA	NA	pda:103699396/9e-06/putative disease resistance protein RGA3; K19613 leucine-rich repeat protein SHOC2	NA	NA
CL85.Contig4_All	gi|672186504|ref|XP_008813101.1|/1.09381e-14/PREDICTED: putative disease resistance protein RGA3 [Phoenix dactylifera] &gt;gi|672186508|ref|XP_008813102.1| PREDICTED: putative disease resistance protein RGA3 [Phoenix dactylifera] &gt;gi|672186512|ref|XP_008813103.1| PREDICTED: putative disease resistance protein RGA3 [Phoenix dactylifera] &gt;gi|672186516|ref|XP_008813104.1| PREDICTED: putative d…	NA	NA	pxb:103967986/9e-09/disease resistance protein RGA2-like; K15078 structure-specific endonuclease subunit SLX1 [EC:3.6.1.-]	NA	NA
CL85.Contig5_All	gi|743806658|ref|XP_010927746.1|/5.47222e-25/PREDICTED: putative disease resistance RPP13-like protein 1 [Elaeis guineensis]	NA	sp|Q7XBQ9|RGA2_SOLBU/3e-08/Disease resistance protein RGA2 OS=Solanum bulbocastanum GN=RGA2 PE=1 SV=1	pmum:103322746/6e-19/protein SUPPRESSOR OF npr1-1, CONSTITUTIVE 1-like; K19613 leucine-rich repeat protein SHOC2	NA	NA
CL85.Contig6_All	gi|747098402|ref|XP_011097211.1|/8.00195e-08/PREDICTED: putative disease resistance protein RGA1 [Sesamum indicum]	NA	NA	mus:103974163/9e-07/putative disease resistance RPP13-like protein 1; K19613 leucine-rich repeat protein SHOC2	NA	NA
CL85.Contig7_All	gi|747098416|ref|XP_011097219.1|/6.03229e-25/PREDICTED: putative disease resistance protein RGA1 [Sesamum indicum]	NA	sp|Q7XBQ9|RGA2_SOLBU/2e-11/Disease resistance protein RGA2 OS=Solanum bulbocastanum GN=RGA2 PE=1 SV=1	pmum:103322746/2e-16/protein SUPPRESSOR OF npr1-1, CONSTITUTIVE 1-like; K19613 leucine-rich repeat protein SHOC2	NA	NA
CL85.Contig8_All	gi|672186504|ref|XP_008813101.1|/2.67832e-161/PREDICTED: putative disease resistance protein RGA3 [Phoenix dactylifera] &gt;gi|672186508|ref|XP_008813102.1| PREDICTED: putative disease resistance protein RGA3 [Phoenix dactylifera] &gt;gi|672186512|ref|XP_008813103.1| PREDICTED: putative disease resistance protein RGA3 [Phoenix dactylifera] &gt;gi|672186516|ref|XP_008813104.1| PREDICTED: putative …	NA	sp|Q7XBQ9|RGA2_SOLBU/2e-86/Disease resistance protein RGA2 OS=Solanum bulbocastanum GN=RGA2 PE=1 SV=1	pxb:103967986/2e-100/disease resistance protein RGA2-like; K15078 structure-specific endonuclease subunit SLX1 [EC:3.6.1.-]	NA	NA
CL85.Contig9_All	NA	NA	NA	NA	NA	NA
CL85.Contig10_All	gi|944045820|gb|KQJ81461.1|/1.01575e-07/hypothetical protein BRADI_5g00871 [Brachypodium distachyon]	NA	NA	NA	NA	NA
CL85.Contig11_All	gi|573947902|ref|XP_006656261.1|/4.57629e-08/PREDICTED: disease resistance protein RGA2-like [Oryza brachyantha]	NA	NA	NA	NA	NA
CL85.Contig12_All	gi|475575346|gb|EMT17242.1|/7.38535e-06/Putative disease resistance protein RGA3 [Aegilops tauschii]	NA	NA	NA	NA	NA
CL85.Contig13_All	gi|672167625|ref|XP_008803783.1|/4.89919e-10/PREDICTED: putative disease resistance protein At3g14460 [Phoenix dactylifera]	NA	NA	mdm:103428131/7e-07/disease resistance protein RGA2-like; K15078 structure-specific endonuclease subunit SLX1 [EC:3.6.1.-]	NA	NA
CL85.Contig14_All	NA	NA	NA	NA	NA	NA
CL86.Contig1_All	gi|695048136|ref|XP_009411968.1|/6.55241e-26/PREDICTED: pleiotropic drug resistance protein 2-like isoform X2 [Musa acuminata subsp. malaccensis]	gi|695048135|ref|XM_009413693.1|/4e-14/PREDICTED: Musa acuminata subsp. malaccensis pleiotropic drug resistance protein 2-like (LOC103993578), transcript variant X2, mRNA	sp|Q2PCF1|PDR2_NICPL/2e-23/Pleiotropic drug resistance protein 2 OS=Nicotiana plumbaginifolia GN=PDR2 PE=1 SV=1	NA	NA	NA
CL86.Contig2_All	gi|743802684|ref|XP_010926683.1|/3.89865e-71/PREDICTED: pleiotropic drug resistance protein 2-like [Elaeis guineensis]	gi|695048135|ref|XM_009413693.1|/1e-123/PREDICTED: Musa acuminata subsp. malaccensis pleiotropic drug resistance protein 2-like (LOC103993578), transcript variant X2, mRNA	sp|Q7PC84|AB39G_ARATH/2e-64/ABC transporter G family member 39 OS=Arabidopsis thaliana GN=ABCG39 PE=3 SV=1	ppp:PHYPADRAFT_168716/2e-17/ppabcg12; ATP-binding cassette transporter, subfamily G, member 12, group WBC protein PpABCG12; K05681 ATP-binding cassette, subfamily G (WHITE), member 2	YCR011c_2/1e-15/---	NA
CL86.Contig3_All	gi|695048136|ref|XP_009411968.1|/5.74659e-35/PREDICTED: pleiotropic drug resistance protein 2-like isoform X2 [Musa acuminata subsp. malaccensis]	gi|695048135|ref|XM_009413693.1|/7e-32/PREDICTED: Musa acuminata subsp. malaccensis pleiotropic drug resistance protein 2-like (LOC103993578), transcript variant X2, mRNA	sp|Q2PCF1|PDR2_NICPL/2e-29/Pleiotropic drug resistance protein 2 OS=Nicotiana plumbaginifolia GN=PDR2 PE=1 SV=1	NA	ECU03g0390_1/3e-06/---	NA
CL86.Contig4_All	gi|695064644|ref|XP_009420881.1|/4.29861e-54/PREDICTED: pleiotropic drug resistance protein 5-like [Musa acuminata subsp. malaccensis]	gi|695064643|ref|XM_009422606.1|/7e-45/PREDICTED: Musa acuminata subsp. malaccensis pleiotropic drug resistance protein 5-like (LOC104000519), mRNA	sp|Q2PCF1|PDR2_NICPL/2e-49/Pleiotropic drug resistance protein 2 OS=Nicotiana plumbaginifolia GN=PDR2 PE=1 SV=1	ppp:PHYPADRAFT_168716/2e-06/ppabcg12; ATP-binding cassette transporter, subfamily G, member 12, group WBC protein PpABCG12; K05681 ATP-binding cassette, subfamily G (WHITE), member 2	SPCC18B5.01c_3/3e-08/---	NA
CL86.Contig5_All	gi|695064644|ref|XP_009420881.1|/1.50238e-51/PREDICTED: pleiotropic drug resistance protein 5-like [Musa acuminata subsp. malaccensis]	gi|695064643|ref|XM_009422606.1|/2e-45/PREDICTED: Musa acuminata subsp. malaccensis pleiotropic drug resistance protein 5-like (LOC104000519), mRNA	sp|Q2PCF1|PDR2_NICPL/1e-47/Pleiotropic drug resistance protein 2 OS=Nicotiana plumbaginifolia GN=PDR2 PE=1 SV=1	ppp:PHYPADRAFT_41350/7e-06/ppabcg30; ATP-binding cassette transporter, subfamily G, member 30, group WBC protein PpABCG30; K05681 ATP-binding cassette, subfamily G (WHITE), member 2	SPCC18B5.01c_3/3e-07/---	NA
CL86.Contig6_All	gi|695064644|ref|XP_009420881.1|/5.55929e-30/PREDICTED: pleiotropic drug resistance protein 5-like [Musa acuminata subsp. malaccensis]	gi|937901440|dbj|AP014958.1|/2e-14/Oryza sativa Japonica Group DNA, chromosome 2, cultivar: Nipponbare, complete sequence	sp|Q2PCF1|PDR2_NICPL/1e-26/Pleiotropic drug resistance protein 2 OS=Nicotiana plumbaginifolia GN=PDR2 PE=1 SV=1	NA	NA	NA
CL86.Contig7_All	gi|695048136|ref|XP_009411968.1|/1.58903e-56/PREDICTED: pleiotropic drug resistance protein 2-like isoform X2 [Musa acuminata subsp. malaccensis]	gi|695048135|ref|XM_009413693.1|/5e-46/PREDICTED: Musa acuminata subsp. malaccensis pleiotropic drug resistance protein 2-like (LOC103993578), transcript variant X2, mRNA	sp|Q7PC84|AB39G_ARATH/3e-48/ABC transporter G family member 39 OS=Arabidopsis thaliana GN=ABCG39 PE=3 SV=1	NA	NA	NA
CL86.Contig8_All	gi|743802684|ref|XP_010926683.1|/8.76849e-31/PREDICTED: pleiotropic drug resistance protein 2-like [Elaeis guineensis]	gi|695048135|ref|XM_009413693.1|/2e-14/PREDICTED: Musa acuminata subsp. malaccensis pleiotropic drug resistance protein 2-like (LOC103993578), transcript variant X2, mRNA	sp|Q8GU86|PDR5_ORYSJ/9e-21/Pleiotropic drug resistance protein 5 OS=Oryza sativa subsp. japonica GN=PDR5 PE=2 SV=2	NA	NA	NA
CL86.Contig9_All	gi|743802684|ref|XP_010926683.1|/0/PREDICTED: pleiotropic drug resistance protein 2-like [Elaeis guineensis]	gi|695048135|ref|XM_009413693.1|/0.0/PREDICTED: Musa acuminata subsp. malaccensis pleiotropic drug resistance protein 2-like (LOC103993578), transcript variant X2, mRNA	sp|Q7PC84|AB39G_ARATH/0.0/ABC transporter G family member 39 OS=Arabidopsis thaliana GN=ABCG39 PE=3 SV=1	mis:MICPUN_67033/1e-45/ATP-binding cassette superfamily; K05681 ATP-binding cassette, subfamily G (WHITE), member 2	YDR406w_3/2e-56/---	NA
CL86.Contig10_All	gi|747060922|ref|XP_011076913.1|/1.25081e-29/PREDICTED: pleiotropic drug resistance protein 2-like [Sesamum indicum]	gi|695048135|ref|XM_009413693.1|/8e-25/PREDICTED: Musa acuminata subsp. malaccensis pleiotropic drug resistance protein 2-like (LOC103993578), transcript variant X2, mRNA	sp|Q8GU86|PDR5_ORYSJ/2e-30/Pleiotropic drug resistance protein 5 OS=Oryza sativa subsp. japonica GN=PDR5 PE=2 SV=2	ppp:PHYPADRAFT_41350/2e-07/ppabcg30; ATP-binding cassette transporter, subfamily G, member 30, group WBC protein PpABCG30; K05681 ATP-binding cassette, subfamily G (WHITE), member 2	YDR406w_3/2e-13/---	NA
CL86.Contig11_All	gi|743802684|ref|XP_010926683.1|/0/PREDICTED: pleiotropic drug resistance protein 2-like [Elaeis guineensis]	gi|695048135|ref|XM_009413693.1|/0.0/PREDICTED: Musa acuminata subsp. malaccensis pleiotropic drug resistance protein 2-like (LOC103993578), transcript variant X2, mRNA	sp|Q7PC84|AB39G_ARATH/0.0/ABC transporter G family member 39 OS=Arabidopsis thaliana GN=ABCG39 PE=3 SV=1	mis:MICPUN_67033/1e-45/ATP-binding cassette superfamily; K05681 ATP-binding cassette, subfamily G (WHITE), member 2	YDR406w_3/2e-56/---	NA
CL86.Contig12_All	gi|672170676|ref|XP_008805401.1|/3.05459e-104/PREDICTED: LOW QUALITY PROTEIN: pleiotropic drug resistance protein 2-like [Phoenix dactylifera]	gi|695048135|ref|XM_009413693.1|/2e-74/PREDICTED: Musa acuminata subsp. malaccensis pleiotropic drug resistance protein 2-like (LOC103993578), transcript variant X2, mRNA	sp|Q7PC84|AB39G_ARATH/1e-95/ABC transporter G family member 39 OS=Arabidopsis thaliana GN=ABCG39 PE=3 SV=1	mis:MICPUN_67033/9e-13/ATP-binding cassette superfamily; K05681 ATP-binding cassette, subfamily G (WHITE), member 2	YDR011w_3/9e-22/---	NA
CL87.Contig1_All	gi|695044331|ref|XP_009409911.1|/4.22845e-49/PREDICTED: calphotin-like isoform X2 [Musa acuminata subsp. malaccensis]	gi|695044330|ref|XM_009411636.1|/4e-07/PREDICTED: Musa acuminata subsp. malaccensis calphotin-like (LOC103992056), transcript variant X2, mRNA	sp|Q93V88|P2C62_ARATH/6e-10/Probable protein phosphatase 2C 62 OS=Arabidopsis thaliana GN=At4g33500 PE=2 SV=1	brp:103871689/7e-13/nucleolin 1-like; K11294 nucleolin	YLR106c/2e-08/---	NA
CL87.Contig2_All	gi|695044331|ref|XP_009409911.1|/1.83064e-49/PREDICTED: calphotin-like isoform X2 [Musa acuminata subsp. malaccensis]	gi|695044330|ref|XM_009411636.1|/4e-07/PREDICTED: Musa acuminata subsp. malaccensis calphotin-like (LOC103992056), transcript variant X2, mRNA	sp|P31568|YCF2_OENPI/7e-11/Protein Ycf2 (Fragment) OS=Oenothera picensis GN=ycf2 PE=3 SV=1	mdm:103418424/3e-12/arginase 1, mitochondrial-like; K01476 arginase [EC:3.5.3.1]	YLR106c/5e-09/---	NA
CL87.Contig3_All	gi|695055011|ref|XP_009415658.1|/8.3153e-18/PREDICTED: altered inheritance of mitochondria protein 21-like [Musa acuminata subsp. malaccensis]	gi|695055010|ref|XM_009417383.1|/1e-08/PREDICTED: Musa acuminata subsp. malaccensis altered inheritance of mitochondria protein 21-like (LOC103996461), mRNA	NA	mdm:103418424/8e-08/arginase 1, mitochondrial-like; K01476 arginase [EC:3.5.3.1]	NA	NA
CL88.Contig1_All	gi|695011038|ref|XP_009392218.1|/3.85609e-88/PREDICTED: putative 4-hydroxy-4-methyl-2-oxoglutarate aldolase 2 [Musa acuminata subsp. malaccensis]	gi|391414638|gb|BT054857.2|/4e-85/Zea mays full-length cDNA clone ZM_BFc0061O20 mRNA, complete cds	sp|Q9FFE0|RRAA2_ARATH/4e-76/Regulator of ribonuclease-like protein 2 OS=Arabidopsis thaliana GN=At5g16450 PE=1 SV=1	obr:102719178/2e-75/regulator of ribonuclease-like protein 2-like; K02553 regulator of ribonuclease activity A	RSc1354/2e-46/---	NA
CL88.Contig2_All	gi|695011038|ref|XP_009392218.1|/5.95948e-88/PREDICTED: putative 4-hydroxy-4-methyl-2-oxoglutarate aldolase 2 [Musa acuminata subsp. malaccensis]	gi|391414638|gb|BT054857.2|/5e-85/Zea mays full-length cDNA clone ZM_BFc0061O20 mRNA, complete cds	sp|Q9FFE0|RRAA2_ARATH/5e-76/Regulator of ribonuclease-like protein 2 OS=Arabidopsis thaliana GN=At5g16450 PE=1 SV=1	obr:102719178/2e-75/regulator of ribonuclease-like protein 2-like; K02553 regulator of ribonuclease activity A	RSc1354/3e-46/---	NA
CL88.Contig3_All	gi|695011038|ref|XP_009392218.1|/7.5967e-88/PREDICTED: putative 4-hydroxy-4-methyl-2-oxoglutarate aldolase 2 [Musa acuminata subsp. malaccensis]	gi|391414638|gb|BT054857.2|/6e-85/Zea mays full-length cDNA clone ZM_BFc0061O20 mRNA, complete cds	sp|Q9FFE0|RRAA2_ARATH/7e-76/Regulator of ribonuclease-like protein 2 OS=Arabidopsis thaliana GN=At5g16450 PE=1 SV=1	obr:102719178/3e-75/regulator of ribonuclease-like protein 2-like; K02553 regulator of ribonuclease activity A	RSc1354/3e-46/---	NA
CL88.Contig4_All	gi|695011038|ref|XP_009392218.1|/5.40313e-88/PREDICTED: putative 4-hydroxy-4-methyl-2-oxoglutarate aldolase 2 [Musa acuminata subsp. malaccensis]	gi|391414638|gb|BT054857.2|/5e-85/Zea mays full-length cDNA clone ZM_BFc0061O20 mRNA, complete cds	sp|Q9FFE0|RRAA2_ARATH/5e-76/Regulator of ribonuclease-like protein 2 OS=Arabidopsis thaliana GN=At5g16450 PE=1 SV=1	obr:102719178/2e-75/regulator of ribonuclease-like protein 2-like; K02553 regulator of ribonuclease activity A	RSc1354/2e-46/---	NA
CL88.Contig5_All	gi|695011038|ref|XP_009392218.1|/5.08152e-88/PREDICTED: putative 4-hydroxy-4-methyl-2-oxoglutarate aldolase 2 [Musa acuminata subsp. malaccensis]	gi|391414638|gb|BT054857.2|/4e-85/Zea mays full-length cDNA clone ZM_BFc0061O20 mRNA, complete cds	sp|Q9FFE0|RRAA2_ARATH/5e-76/Regulator of ribonuclease-like protein 2 OS=Arabidopsis thaliana GN=At5g16450 PE=1 SV=1	obr:102719178/2e-75/regulator of ribonuclease-like protein 2-like; K02553 regulator of ribonuclease activity A	RSc1354/2e-46/---	NA
CL88.Contig6_All	gi|695011038|ref|XP_009392218.1|/4.55188e-88/PREDICTED: putative 4-hydroxy-4-methyl-2-oxoglutarate aldolase 2 [Musa acuminata subsp. malaccensis]	gi|391414638|gb|BT054857.2|/4e-85/Zea mays full-length cDNA clone ZM_BFc0061O20 mRNA, complete cds	sp|Q9FFE0|RRAA2_ARATH/4e-76/Regulator of ribonuclease-like protein 2 OS=Arabidopsis thaliana GN=At5g16450 PE=1 SV=1	obr:102719178/2e-75/regulator of ribonuclease-like protein 2-like; K02553 regulator of ribonuclease activity A	RSc1354/2e-46/---	NA
CL88.Contig7_All	gi|695011038|ref|XP_009392218.1|/7.21367e-88/PREDICTED: putative 4-hydroxy-4-methyl-2-oxoglutarate aldolase 2 [Musa acuminata subsp. malaccensis]	gi|391414638|gb|BT054857.2|/6e-85/Zea mays full-length cDNA clone ZM_BFc0061O20 mRNA, complete cds	sp|Q9FFE0|RRAA2_ARATH/6e-76/Regulator of ribonuclease-like protein 2 OS=Arabidopsis thaliana GN=At5g16450 PE=1 SV=1	obr:102719178/3e-75/regulator of ribonuclease-like protein 2-like; K02553 regulator of ribonuclease activity A	RSc1354/3e-46/---	NA
CL89.Contig1_All	gi|695001989|ref|XP_009419235.1|/9.39856e-106/PREDICTED: TATA-box-binding protein-like isoform X1 [Musa acuminata subsp. malaccensis] &gt;gi|695001991|ref|XP_009419243.1| PREDICTED: TATA-box-binding protein-like isoform X1 [Musa acuminata subsp. malaccensis]	gi|695001990|ref|XM_009420968.1|/0.0/PREDICTED: Musa acuminata subsp. malaccensis TATA-box-binding protein-like (LOC103999258), transcript variant X2, mRNA	sp|P26357|TBP_SOLTU/1e-106/TATA-box-binding protein OS=Solanum tuberosum GN=TBP PE=2 SV=1	mus:103999258/1e-106/TATA-box-binding protein-like isoform X1; K03120 transcription initiation factor TFIID TATA-box-binding protein	SPAC29E6.08/2e-84/---	biological_process:GO:0006352//DNA-templated transcription, initiation;cellular_component:GO:0005634//nucleus;molecular_function:GO:0003677//DNA binding;
CL89.Contig2_All	gi|731358886|ref|XP_010690990.1|/5.29681e-13/PREDICTED: TATA-box-binding protein 2 [Beta vulgaris subsp. vulgaris] &gt;gi|731358888|ref|XP_010690991.1| PREDICTED: TATA-box-binding protein 2 [Beta vulgaris subsp. vulgaris]	gi|743774705|ref|XM_010919413.1|/2e-24/PREDICTED: Elaeis guineensis TATA-box-binding protein-like (LOC105042276), transcript variant X2, mRNA	sp|P26357|TBP_SOLTU/4e-14/TATA-box-binding protein OS=Solanum tuberosum GN=TBP PE=2 SV=1	bvg:104904441/9e-14/TATA-box-binding protein 2; K03120 transcription initiation factor TFIID TATA-box-binding protein	NA	NA
CL90.Contig1_All	gi|695033003|ref|XP_009404048.1|/2.81248e-59/PREDICTED: calmodulin-binding transcription activator 3-like isoform X2 [Musa acuminata subsp. malaccensis]	gi|695013519|ref|XM_009395271.1|/2e-92/PREDICTED: Musa acuminata subsp. malaccensis calmodulin-binding transcription activator 2-like (LOC103979207), mRNA	sp|Q6NPP4|CMTA2_ARATH/1e-53/Calmodulin-binding transcription activator 2 OS=Arabidopsis thaliana GN=CMTA2 PE=1 SV=1	NA	NA	NA
CL90.Contig2_All	gi|695081247|ref|XP_009388129.1|/0/PREDICTED: calmodulin-binding transcription activator 3-like, partial [Musa acuminata subsp. malaccensis]	gi|695081246|ref|XM_009389854.1|/0.0/PREDICTED: Musa acuminata subsp. malaccensis calmodulin-binding transcription activator 3-like (LOC103974950), partial mRNA	sp|Q8GSA7|CMTA3_ARATH/0.0/Calmodulin-binding transcription activator 3 OS=Arabidopsis thaliana GN=CMTA3 PE=1 SV=1	zma:103633725/6e-18/triosephosphate isomerase-like; K01803 triosephosphate isomerase (TIM) [EC:5.3.1.1]	XF1640/2e-06/---	NA
CL90.Contig3_All	gi|728846819|gb|KHG26262.1|/5.15857e-38/Calmodulin-binding transcription activator 2 -like protein [Gossypium arboreum]	gi|694999919|ref|XM_009411031.1|/3e-61/PREDICTED: Musa acuminata subsp. malaccensis calmodulin-binding transcription activator 3-like (LOC103991523), transcript variant X5, mRNA	sp|Q6NPP4|CMTA2_ARATH/1e-37/Calmodulin-binding transcription activator 2 OS=Arabidopsis thaliana GN=CMTA2 PE=1 SV=1	NA	NA	NA
CL90.Contig4_All	gi|695033001|ref|XP_009404047.1|/0/PREDICTED: calmodulin-binding transcription activator 3-like isoform X1 [Musa acuminata subsp. malaccensis]	gi|695081246|ref|XM_009389854.1|/0.0/PREDICTED: Musa acuminata subsp. malaccensis calmodulin-binding transcription activator 3-like (LOC103974950), partial mRNA	sp|Q8GSA7|CMTA3_ARATH/0.0/Calmodulin-binding transcription activator 3 OS=Arabidopsis thaliana GN=CMTA3 PE=1 SV=1	zma:103633725/2e-19/triosephosphate isomerase-like; K01803 triosephosphate isomerase (TIM) [EC:5.3.1.1]	XF1640/2e-06/---	NA
CL90.Contig5_All	gi|695033003|ref|XP_009404048.1|/0/PREDICTED: calmodulin-binding transcription activator 3-like isoform X2 [Musa acuminata subsp. malaccensis]	gi|695081246|ref|XM_009389854.1|/0.0/PREDICTED: Musa acuminata subsp. malaccensis calmodulin-binding transcription activator 3-like (LOC103974950), partial mRNA	sp|Q6NPP4|CMTA2_ARATH/0.0/Calmodulin-binding transcription activator 2 OS=Arabidopsis thaliana GN=CMTA2 PE=1 SV=1	zma:103633725/6e-18/triosephosphate isomerase-like; K01803 triosephosphate isomerase (TIM) [EC:5.3.1.1]	XF1640/4e-07/---	NA
CL90.Contig6_All	gi|695081247|ref|XP_009388129.1|/0/PREDICTED: calmodulin-binding transcription activator 3-like, partial [Musa acuminata subsp. malaccensis]	gi|695081246|ref|XM_009389854.1|/0.0/PREDICTED: Musa acuminata subsp. malaccensis calmodulin-binding transcription activator 3-like (LOC103974950), partial mRNA	sp|Q8GSA7|CMTA3_ARATH/0.0/Calmodulin-binding transcription activator 3 OS=Arabidopsis thaliana GN=CMTA3 PE=1 SV=1	zma:103633725/2e-19/triosephosphate isomerase-like; K01803 triosephosphate isomerase (TIM) [EC:5.3.1.1]	XF1640/2e-06/---	NA
CL91.Contig1_All	gi|695048413|ref|XP_009412118.1|/6.45498e-51/PREDICTED: uncharacterized protein LOC103993685 [Musa acuminata subsp. malaccensis]	gi|695012823|ref|XM_009394908.1|/6e-31/PREDICTED: Musa acuminata subsp. malaccensis serine/arginine repetitive matrix protein 1-like (LOC103978939), mRNA	sp|Q9C6S1|FH14_ARATH/1e-06/Formin-like protein 14 OS=Arabidopsis thaliana GN=FH14 PE=3 SV=3	dosa:Os02t0739100-01/5e-06/Os02g0739100; Similar to Formin-like protein 16.; K05747 Wiskott-Aldrich syndrome protein	Rv0312/4e-06/---	NA
CL91.Contig2_All	gi|695012824|ref|XP_009393183.1|/4.01044e-86/PREDICTED: serine/arginine repetitive matrix protein 1-like [Musa acuminata subsp. malaccensis]	gi|695048412|ref|XM_009413843.1|/1e-23/PREDICTED: Musa acuminata subsp. malaccensis uncharacterized LOC103993685 (LOC103993685), mRNA	NA	NA	NA	NA
CL91.Contig3_All	gi|695012824|ref|XP_009393183.1|/5.24112e-136/PREDICTED: serine/arginine repetitive matrix protein 1-like [Musa acuminata subsp. malaccensis]	gi|695048412|ref|XM_009413843.1|/4e-23/PREDICTED: Musa acuminata subsp. malaccensis uncharacterized LOC103993685 (LOC103993685), mRNA	NA	cre:CHLREDRAFT_139197/4e-06/RSP23; radial spoke protein 23; K00940 nucleoside-diphosphate kinase [EC:2.7.4.6]	NA	NA
CL91.Contig4_All	gi|695012824|ref|XP_009393183.1|/6.66609e-136/PREDICTED: serine/arginine repetitive matrix protein 1-like [Musa acuminata subsp. malaccensis]	gi|695048412|ref|XM_009413843.1|/4e-23/PREDICTED: Musa acuminata subsp. malaccensis uncharacterized LOC103993685 (LOC103993685), mRNA	sp|Q9LK03|PERK2_ARATH/4e-06/Proline-rich receptor-like protein kinase PERK2 OS=Arabidopsis thaliana GN=PERK2 PE=2 SV=3	NA	NA	NA
CL91.Contig5_All	gi|695012824|ref|XP_009393183.1|/3.47031e-86/PREDICTED: serine/arginine repetitive matrix protein 1-like [Musa acuminata subsp. malaccensis]	gi|695048412|ref|XM_009413843.1|/1e-23/PREDICTED: Musa acuminata subsp. malaccensis uncharacterized LOC103993685 (LOC103993685), mRNA	NA	NA	NA	NA
CL91.Contig6_All	gi|695012824|ref|XP_009393183.1|/9.68993e-138/PREDICTED: serine/arginine repetitive matrix protein 1-like [Musa acuminata subsp. malaccensis]	gi|695048412|ref|XM_009413843.1|/1e-22/PREDICTED: Musa acuminata subsp. malaccensis uncharacterized LOC103993685 (LOC103993685), mRNA	sp|Q9LK03|PERK2_ARATH/4e-06/Proline-rich receptor-like protein kinase PERK2 OS=Arabidopsis thaliana GN=PERK2 PE=2 SV=3	NA	NA	NA
CL92.Contig1_All	gi|695031904|ref|XP_009403481.1|/1.35508e-161/PREDICTED: crocetin glucosyltransferase, chloroplastic-like [Musa acuminata subsp. malaccensis]	gi|695031903|ref|XM_009405206.1|/1e-40/PREDICTED: Musa acuminata subsp. malaccensis crocetin glucosyltransferase, chloroplastic-like (LOC103987024), mRNA	sp|Q767C8|IH5GT_IRIHO/7e-101/Cyanidin 3-O-rutinoside 5-O-glucosyltransferase OS=Iris hollandica GN=5GT PE=1 SV=1	tcc:TCM_020202/3e-104/UDP-glucose:flavonoid 7-O-glucosyltransferase; K12338 anthocyanidin 3-O-glucoside 5-O-glucosyltransferase [EC:2.4.1.298]	Rv3876/3e-17/---	NA
CL92.Contig2_All	gi|695031904|ref|XP_009403481.1|/9.74589e-162/PREDICTED: crocetin glucosyltransferase, chloroplastic-like [Musa acuminata subsp. malaccensis]	gi|695031903|ref|XM_009405206.1|/1e-40/PREDICTED: Musa acuminata subsp. malaccensis crocetin glucosyltransferase, chloroplastic-like (LOC103987024), mRNA	sp|Q767C8|IH5GT_IRIHO/9e-101/Cyanidin 3-O-rutinoside 5-O-glucosyltransferase OS=Iris hollandica GN=5GT PE=1 SV=1	tcc:TCM_020202/1e-104/UDP-glucose:flavonoid 7-O-glucosyltransferase; K12338 anthocyanidin 3-O-glucoside 5-O-glucosyltransferase [EC:2.4.1.298]	Rv3876/3e-17/---	NA
CL93.Contig1_All	gi|747107870|ref|XP_011102248.1|/1.73693e-09/PREDICTED: uncharacterized protein LOC105180271 [Sesamum indicum]	NA	NA	NA	NA	NA
CL93.Contig2_All	gi|571504561|ref|XP_006595311.1|/1.24749e-07/PREDICTED: uncharacterized protein LOC102668530 [Glycine max]	NA	NA	NA	NA	NA
CL94.Contig1_All	gi|695026134|ref|XP_009400346.1|/0/PREDICTED: uncharacterized protein LOC103984555 [Musa acuminata subsp. malaccensis]	gi|695026133|ref|XM_009402071.1|/0.0/PREDICTED: Musa acuminata subsp. malaccensis uncharacterized LOC103984555 (LOC103984555), mRNA	sp|Q9LK03|PERK2_ARATH/7e-24/Proline-rich receptor-like protein kinase PERK2 OS=Arabidopsis thaliana GN=PERK2 PE=2 SV=3	mus:103984555/0.0/uncharacterized protein LOC103984555; K19366 spartin	SPBC28F2.12/4e-14/---	NA
CL94.Contig2_All	gi|695026134|ref|XP_009400346.1|/6.45846e-100/PREDICTED: uncharacterized protein LOC103984555 [Musa acuminata subsp. malaccensis]	gi|695026133|ref|XM_009402071.1|/3e-61/PREDICTED: Musa acuminata subsp. malaccensis uncharacterized LOC103984555 (LOC103984555), mRNA	sp|Q9LK03|PERK2_ARATH/2e-15/Proline-rich receptor-like protein kinase PERK2 OS=Arabidopsis thaliana GN=PERK2 PE=2 SV=3	mus:103984555/9e-101/uncharacterized protein LOC103984555; K19366 spartin	SPBC28F2.12/1e-09/---	NA
CL95.Contig1_All	gi|695025645|ref|XP_009400082.1|/6.24905e-89/PREDICTED: uncharacterized protein LOC103984318 [Musa acuminata subsp. malaccensis]	gi|695002138|ref|XR_672821.1|/5e-69/PREDICTED: Musa acuminata subsp. malaccensis uncharacterized LOC103999885 (LOC103999885), transcript variant X3, misc_RNA	NA	fve:101297570/2e-18/uncharacterized LOC101297570; K09903 uridylate kinase [EC:2.7.4.22]	NA	NA
CL95.Contig2_All	gi|695025645|ref|XP_009400082.1|/2.93811e-119/PREDICTED: uncharacterized protein LOC103984318 [Musa acuminata subsp. malaccensis]	gi|695002138|ref|XR_672821.1|/1e-89/PREDICTED: Musa acuminata subsp. malaccensis uncharacterized LOC103999885 (LOC103999885), transcript variant X3, misc_RNA	sp|Q9SEE9|SR45_ARATH/1e-06/Arginine/serine-rich protein 45 OS=Arabidopsis thaliana GN=SR45 PE=1 SV=1	fve:101297570/9e-19/uncharacterized LOC101297570; K09903 uridylate kinase [EC:2.7.4.22]	NA	NA
CL95.Contig3_All	gi|694998585|ref|XP_009405284.1|/3.58733e-29/PREDICTED: uncharacterized protein LOC103988487 [Musa acuminata subsp. malaccensis]	gi|695002138|ref|XR_672821.1|/6e-29/PREDICTED: Musa acuminata subsp. malaccensis uncharacterized LOC103999885 (LOC103999885), transcript variant X3, misc_RNA	NA	fve:101297570/1e-10/uncharacterized LOC101297570; K09903 uridylate kinase [EC:2.7.4.22]	NA	NA
CL95.Contig4_All	gi|695025645|ref|XP_009400082.1|/1.46046e-130/PREDICTED: uncharacterized protein LOC103984318 [Musa acuminata subsp. malaccensis]	gi|428231013|gb|JX865340.1|/1e-179/Boesenbergia siamensis clone Bs45 microsatellite sequence	sp|Q9C882|GTL1_ARATH/9e-08/Trihelix transcription factor GTL1 OS=Arabidopsis thaliana GN=GTL1 PE=1 SV=2	fve:101297570/3e-18/uncharacterized LOC101297570; K09903 uridylate kinase [EC:2.7.4.22]	NA	NA
CL95.Contig5_All	gi|695025645|ref|XP_009400082.1|/1.58807e-132/PREDICTED: uncharacterized protein LOC103984318 [Musa acuminata subsp. malaccensis]	gi|428231013|gb|JX865340.1|/1e-120/Boesenbergia siamensis clone Bs45 microsatellite sequence	sp|Q9SK28|FH18_ARATH/2e-06/Formin-like protein 18 OS=Arabidopsis thaliana GN=FH18 PE=2 SV=2	fve:101297570/8e-19/uncharacterized LOC101297570; K09903 uridylate kinase [EC:2.7.4.22]	NA	NA
CL96.Contig1_All	gi|695022099|ref|XP_009398164.1|/4.71098e-150/PREDICTED: probable trehalose-phosphate phosphatase 6 [Musa acuminata subsp. malaccensis]	gi|695022098|ref|XM_009399889.1|/1e-119/PREDICTED: Musa acuminata subsp. malaccensis probable trehalose-phosphate phosphatase 6 (LOC103982842), mRNA	sp|Q6ZAL2|TPP6_ORYSJ/5e-120/Probable trehalose-phosphate phosphatase 6 OS=Oryza sativa subsp. japonica GN=TPP6 PE=2 SV=1	mus:103982842/6e-151/probable trehalose-phosphate phosphatase 6; K01087 trehalose 6-phosphate phosphatase [EC:3.1.3.12]	MT2062_2/6e-36/---	NA
CL96.Contig2_All	gi|695042977|ref|XP_009409163.1|/8.07149e-115/PREDICTED: probable trehalose-phosphate phosphatase 6 [Musa acuminata subsp. malaccensis]	gi|695042976|ref|XM_009410888.1|/1e-100/PREDICTED: Musa acuminata subsp. malaccensis probable trehalose-phosphate phosphatase 6 (LOC103991428), mRNA	sp|Q6ZAL2|TPP6_ORYSJ/5e-102/Probable trehalose-phosphate phosphatase 6 OS=Oryza sativa subsp. japonica GN=TPP6 PE=2 SV=1	mus:103991428/1e-115/probable trehalose-phosphate phosphatase 6; K01087 trehalose 6-phosphate phosphatase [EC:3.1.3.12]	MT2062_2/4e-30/---	NA
CL96.Contig3_All	gi|695022099|ref|XP_009398164.1|/3.70034e-127/PREDICTED: probable trehalose-phosphate phosphatase 6 [Musa acuminata subsp. malaccensis]	gi|695042976|ref|XM_009410888.1|/1e-112/PREDICTED: Musa acuminata subsp. malaccensis probable trehalose-phosphate phosphatase 6 (LOC103991428), mRNA	sp|Q6ZAL2|TPP6_ORYSJ/5e-114/Probable trehalose-phosphate phosphatase 6 OS=Oryza sativa subsp. japonica GN=TPP6 PE=2 SV=1	mus:103982842/5e-128/probable trehalose-phosphate phosphatase 6; K01087 trehalose 6-phosphate phosphatase [EC:3.1.3.12]	MT2062_2/6e-37/---	NA
CL96.Contig4_All	gi|695042977|ref|XP_009409163.1|/3.36182e-134/PREDICTED: probable trehalose-phosphate phosphatase 6 [Musa acuminata subsp. malaccensis]	gi|695042976|ref|XM_009410888.1|/1e-71/PREDICTED: Musa acuminata subsp. malaccensis probable trehalose-phosphate phosphatase 6 (LOC103991428), mRNA	sp|Q6ZAL2|TPP6_ORYSJ/4e-120/Probable trehalose-phosphate phosphatase 6 OS=Oryza sativa subsp. japonica GN=TPP6 PE=2 SV=1	mus:103991428/5e-135/probable trehalose-phosphate phosphatase 6; K01087 trehalose 6-phosphate phosphatase [EC:3.1.3.12]	MT2062_2/6e-34/---	NA
CL96.Contig5_All	gi|695042977|ref|XP_009409163.1|/3.23995e-139/PREDICTED: probable trehalose-phosphate phosphatase 6 [Musa acuminata subsp. malaccensis]	gi|695042976|ref|XM_009410888.1|/1e-114/PREDICTED: Musa acuminata subsp. malaccensis probable trehalose-phosphate phosphatase 6 (LOC103991428), mRNA	sp|Q6ZAL2|TPP6_ORYSJ/4e-125/Probable trehalose-phosphate phosphatase 6 OS=Oryza sativa subsp. japonica GN=TPP6 PE=2 SV=1	mus:103991428/4e-140/probable trehalose-phosphate phosphatase 6; K01087 trehalose 6-phosphate phosphatase [EC:3.1.3.12]	MT2062_2/7e-37/---	NA
CL96.Contig6_All	gi|695042977|ref|XP_009409163.1|/3.97527e-129/PREDICTED: probable trehalose-phosphate phosphatase 6 [Musa acuminata subsp. malaccensis]	gi|695042976|ref|XM_009410888.1|/1e-71/PREDICTED: Musa acuminata subsp. malaccensis probable trehalose-phosphate phosphatase 6 (LOC103991428), mRNA	sp|Q6ZAL2|TPP6_ORYSJ/5e-115/Probable trehalose-phosphate phosphatase 6 OS=Oryza sativa subsp. japonica GN=TPP6 PE=2 SV=1	mus:103991428/5e-130/probable trehalose-phosphate phosphatase 6; K01087 trehalose 6-phosphate phosphatase [EC:3.1.3.12]	MT2062_2/8e-32/---	NA
CL96.Contig7_All	gi|695042977|ref|XP_009409163.1|/8.89879e-97/PREDICTED: probable trehalose-phosphate phosphatase 6 [Musa acuminata subsp. malaccensis]	gi|695042976|ref|XM_009410888.1|/2e-57/PREDICTED: Musa acuminata subsp. malaccensis probable trehalose-phosphate phosphatase 6 (LOC103991428), mRNA	sp|Q6ZAL2|TPP6_ORYSJ/6e-86/Probable trehalose-phosphate phosphatase 6 OS=Oryza sativa subsp. japonica GN=TPP6 PE=2 SV=1	mus:103991428/1e-97/probable trehalose-phosphate phosphatase 6; K01087 trehalose 6-phosphate phosphatase [EC:3.1.3.12]	MT2062_2/2e-24/---	NA
CL96.Contig8_All	gi|695022099|ref|XP_009398164.1|/5.30071e-146/PREDICTED: probable trehalose-phosphate phosphatase 6 [Musa acuminata subsp. malaccensis]	gi|695022098|ref|XM_009399889.1|/1e-110/PREDICTED: Musa acuminata subsp. malaccensis probable trehalose-phosphate phosphatase 6 (LOC103982842), mRNA	sp|Q6ZAL2|TPP6_ORYSJ/7e-121/Probable trehalose-phosphate phosphatase 6 OS=Oryza sativa subsp. japonica GN=TPP6 PE=2 SV=1	mus:103982842/7e-147/probable trehalose-phosphate phosphatase 6; K01087 trehalose 6-phosphate phosphatase [EC:3.1.3.12]	MT2062_2/4e-37/---	NA
CL96.Contig9_All	gi|695022099|ref|XP_009398164.1|/1.4043e-105/PREDICTED: probable trehalose-phosphate phosphatase 6 [Musa acuminata subsp. malaccensis]	gi|695022098|ref|XM_009399889.1|/3e-80/PREDICTED: Musa acuminata subsp. malaccensis probable trehalose-phosphate phosphatase 6 (LOC103982842), mRNA	sp|Q6ZAL2|TPP6_ORYSJ/2e-95/Probable trehalose-phosphate phosphatase 6 OS=Oryza sativa subsp. japonica GN=TPP6 PE=2 SV=1	mus:103982842/2e-106/probable trehalose-phosphate phosphatase 6; K01087 trehalose 6-phosphate phosphatase [EC:3.1.3.12]	MT2062_2/6e-35/---	NA
CL96.Contig10_All	gi|695022099|ref|XP_009398164.1|/1.72098e-145/PREDICTED: probable trehalose-phosphate phosphatase 6 [Musa acuminata subsp. malaccensis]	gi|695022098|ref|XM_009399889.1|/1e-110/PREDICTED: Musa acuminata subsp. malaccensis probable trehalose-phosphate phosphatase 6 (LOC103982842), mRNA	sp|Q6ZAL2|TPP6_ORYSJ/7e-120/Probable trehalose-phosphate phosphatase 6 OS=Oryza sativa subsp. japonica GN=TPP6 PE=2 SV=1	mus:103982842/2e-146/probable trehalose-phosphate phosphatase 6; K01087 trehalose 6-phosphate phosphatase [EC:3.1.3.12]	MT2062_2/7e-37/---	NA
CL96.Contig11_All	gi|695042977|ref|XP_009409163.1|/3.14979e-138/PREDICTED: probable trehalose-phosphate phosphatase 6 [Musa acuminata subsp. malaccensis]	gi|695042976|ref|XM_009410888.1|/1e-112/PREDICTED: Musa acuminata subsp. malaccensis probable trehalose-phosphate phosphatase 6 (LOC103991428), mRNA	sp|Q6ZAL2|TPP6_ORYSJ/2e-124/Probable trehalose-phosphate phosphatase 6 OS=Oryza sativa subsp. japonica GN=TPP6 PE=2 SV=1	mus:103991428/4e-139/probable trehalose-phosphate phosphatase 6; K01087 trehalose 6-phosphate phosphatase [EC:3.1.3.12]	MT2062_2/7e-37/---	NA
CL97.Contig1_All	gi|695019188|ref|XP_009396584.1|/1.7809e-07/PREDICTED: U-box domain-containing protein 15-like [Musa acuminata subsp. malaccensis]	gi|695019187|ref|XM_009398309.1|/3e-09/PREDICTED: Musa acuminata subsp. malaccensis U-box domain-containing protein 15-like (LOC103981557), mRNA	NA	NA	NA	NA
CL97.Contig2_All	NA	NA	NA	NA	NA	NA
CL98.Contig1_All	gi|695038030|ref|XP_009406517.1|/0/PREDICTED: uncharacterized protein LOC103989411 [Musa acuminata subsp. malaccensis]	gi|695038029|ref|XM_009408242.1|/0.0/PREDICTED: Musa acuminata subsp. malaccensis uncharacterized LOC103989411 (LOC103989411), mRNA	sp|Q9SN46|LRX5_ARATH/1e-08/Leucine-rich repeat extensin-like protein 5 OS=Arabidopsis thaliana GN=LRX5 PE=2 SV=2	cmo:103498773/9e-13/uncharacterized serine-rich protein C215.13; K14306 nuclear pore complex protein Nup62	NA	NA
CL98.Contig2_All	gi|695038030|ref|XP_009406517.1|/9.4149e-55/PREDICTED: uncharacterized protein LOC103989411 [Musa acuminata subsp. malaccensis]	gi|695038029|ref|XM_009408242.1|/6e-83/PREDICTED: Musa acuminata subsp. malaccensis uncharacterized LOC103989411 (LOC103989411), mRNA	NA	NA	NA	NA
CL98.Contig3_All	gi|695038030|ref|XP_009406517.1|/1.02279e-23/PREDICTED: uncharacterized protein LOC103989411 [Musa acuminata subsp. malaccensis]	gi|695038029|ref|XM_009408242.1|/6e-20/PREDICTED: Musa acuminata subsp. malaccensis uncharacterized LOC103989411 (LOC103989411), mRNA	NA	NA	NA	NA
CL99.Contig1_All	gi|695028615|ref|XP_009401691.1|/1.37997e-154/PREDICTED: F-box/LRR-repeat protein At3g48880-like [Musa acuminata subsp. malaccensis]	gi|695028614|ref|XM_009403416.1|/1e-140/PREDICTED: Musa acuminata subsp. malaccensis F-box/LRR-repeat protein At3g48880-like (LOC103985654), mRNA	sp|Q9M2Z5|FBL53_ARATH/6e-86/F-box/LRR-repeat protein At3g48880 OS=Arabidopsis thaliana GN=At3g48880 PE=2 SV=1	gmx:102661373/1e-33/F-box/LRR-repeat protein At3g48880-like; K10269 F-box and leucine-rich repeat protein 3	NA	NA
CL99.Contig2_All	gi|695028615|ref|XP_009401691.1|/1.44642e-154/PREDICTED: F-box/LRR-repeat protein At3g48880-like [Musa acuminata subsp. malaccensis]	gi|695028614|ref|XM_009403416.1|/1e-140/PREDICTED: Musa acuminata subsp. malaccensis F-box/LRR-repeat protein At3g48880-like (LOC103985654), mRNA	sp|Q9M2Z5|FBL53_ARATH/6e-86/F-box/LRR-repeat protein At3g48880 OS=Arabidopsis thaliana GN=At3g48880 PE=2 SV=1	gmx:102661373/1e-33/F-box/LRR-repeat protein At3g48880-like; K10269 F-box and leucine-rich repeat protein 3	NA	NA
CL99.Contig3_All	NA	NA	NA	NA	NA	NA
CL99.Contig4_All	NA	NA	NA	NA	NA	NA
CL100.Contig1_All	gi|695045104|ref|XP_009410334.1|/2.50598e-122/PREDICTED: zinc finger CCCH domain-containing protein 31-like [Musa acuminata subsp. malaccensis]	gi|695045103|ref|XM_009412059.1|/5e-61/PREDICTED: Musa acuminata subsp. malaccensis zinc finger CCCH domain-containing protein 31-like (LOC103992384), mRNA	sp|Q7XPK1|C3H31_ORYSJ/8e-92/Zinc finger CCCH domain-containing protein 31 OS=Oryza sativa subsp. japonica GN=Os04g0665700 PE=2 SV=1	gmx:102661410/6e-08/UTP--glucose-1-phosphate uridylyltransferase-like; K00963 UTP--glucose-1-phosphate uridylyltransferase [EC:2.7.7.9]	NA	NA
CL100.Contig2_All	gi|695045104|ref|XP_009410334.1|/6.03866e-107/PREDICTED: zinc finger CCCH domain-containing protein 31-like [Musa acuminata subsp. malaccensis]	gi|695045103|ref|XM_009412059.1|/5e-61/PREDICTED: Musa acuminata subsp. malaccensis zinc finger CCCH domain-containing protein 31-like (LOC103992384), mRNA	sp|Q7F8R0|C3H14_ORYSJ/4e-79/Zinc finger CCCH domain-containing protein 14 OS=Oryza sativa subsp. japonica GN=Os02g0194200 PE=2 SV=1	gmx:102661410/6e-08/UTP--glucose-1-phosphate uridylyltransferase-like; K00963 UTP--glucose-1-phosphate uridylyltransferase [EC:2.7.7.9]	NA	NA
CL101.Contig1_All	gi|695049550|ref|XP_009412715.1|/1.42224e-97/PREDICTED: biotin carboxyl carrier protein of acetyl-CoA carboxylase 1, chloroplastic [Musa acuminata subsp. malaccensis]	gi|695049549|ref|XM_009414440.1|/4e-61/PREDICTED: Musa acuminata subsp. malaccensis biotin carboxyl carrier protein of acetyl-CoA carboxylase 1, chloroplastic (LOC103994133), mRNA	sp|Q42533|BCCP1_ARATH/2e-66/Biotin carboxyl carrier protein of acetyl-CoA carboxylase 1, chloroplastic OS=Arabidopsis thaliana GN=BCCP1 PE=1 SV=2	mus:103994133/2e-98/biotin carboxyl carrier protein of acetyl-CoA carboxylase 1, chloroplastic; K02160 acetyl-CoA carboxylase biotin carboxyl carrier protein	DR0118/7e-30/---	NA
CL101.Contig2_All	gi|695049550|ref|XP_009412715.1|/1.19537e-45/PREDICTED: biotin carboxyl carrier protein of acetyl-CoA carboxylase 1, chloroplastic [Musa acuminata subsp. malaccensis]	gi|695049549|ref|XM_009414440.1|/5e-13/PREDICTED: Musa acuminata subsp. malaccensis biotin carboxyl carrier protein of acetyl-CoA carboxylase 1, chloroplastic (LOC103994133), mRNA	sp|Q42533|BCCP1_ARATH/9e-31/Biotin carboxyl carrier protein of acetyl-CoA carboxylase 1, chloroplastic OS=Arabidopsis thaliana GN=BCCP1 PE=1 SV=2	mus:103994133/2e-46/biotin carboxyl carrier protein of acetyl-CoA carboxylase 1, chloroplastic; K02160 acetyl-CoA carboxylase biotin carboxyl carrier protein	PM1092/1e-06/---	NA
CL102.Contig1_All	NA	NA	NA	NA	NA	NA
CL102.Contig2_All	NA	NA	NA	NA	NA	NA
CL102.Contig3_All	gi|695038732|ref|XP_009406885.1|/1.23486e-56/PREDICTED: uncharacterized protein LOC103989685 [Musa acuminata subsp. malaccensis] &gt;gi|695038734|ref|XP_009406886.1| PREDICTED: uncharacterized protein LOC103989685 [Musa acuminata subsp. malaccensis] &gt;gi|695038736|ref|XP_009406887.1| PREDICTED: uncharacterized protein LOC103989685 [Musa acuminata subsp. malaccensis] &gt;gi|695038738|ref|XP_0094…	gi|695038739|ref|XM_009408616.1|/2e-39/PREDICTED: Musa acuminata subsp. malaccensis uncharacterized LOC103989685 (LOC103989685), transcript variant X5, mRNA	NA	mus:103989685/2e-57/uncharacterized protein LOC103989685; K03858 phosphatidylinositol glycan, class H	NA	NA
CL103.Contig1_All	gi|695006076|ref|XP_009389513.1|/0/PREDICTED: patellin-3-like [Musa acuminata subsp. malaccensis]	gi|695006075|ref|XM_009391238.1|/0.0/PREDICTED: Musa acuminata subsp. malaccensis patellin-3-like (LOC103976056), mRNA	sp|Q56ZI2|PATL2_ARATH/1e-129/Patellin-2 OS=Arabidopsis thaliana GN=PATL2 PE=1 SV=2	zma:103633391/2e-24/formin-like protein 5; K02184 formin 2	Rv3876/6e-13/---	NA
CL103.Contig2_All	gi|695035012|ref|XP_009404974.1|/0/PREDICTED: patellin-3-like [Musa acuminata subsp. malaccensis]	gi|695035011|ref|XM_009406699.1|/0.0/PREDICTED: Musa acuminata subsp. malaccensis patellin-3-like (LOC103988158), mRNA	sp|Q56WK6|PATL1_ARATH/4e-131/Patellin-1 OS=Arabidopsis thaliana GN=PATL1 PE=1 SV=2	gmx:100781711/2e-16/uncharacterized LOC100781711; K14306 nuclear pore complex protein Nup62	Cgl2013/9e-11/---	NA
CL103.Contig3_All	gi|695006076|ref|XP_009389513.1|/0/PREDICTED: patellin-3-like [Musa acuminata subsp. malaccensis]	gi|695006075|ref|XM_009391238.1|/0.0/PREDICTED: Musa acuminata subsp. malaccensis patellin-3-like (LOC103976056), mRNA	sp|Q56WK6|PATL1_ARATH/1e-129/Patellin-1 OS=Arabidopsis thaliana GN=PATL1 PE=1 SV=2	zma:103633391/7e-24/formin-like protein 5; K02184 formin 2	Rv3876/5e-12/---	NA
CL103.Contig4_All	gi|695035012|ref|XP_009404974.1|/0/PREDICTED: patellin-3-like [Musa acuminata subsp. malaccensis]	gi|695035011|ref|XM_009406699.1|/0.0/PREDICTED: Musa acuminata subsp. malaccensis patellin-3-like (LOC103988158), mRNA	sp|Q56WK6|PATL1_ARATH/1e-128/Patellin-1 OS=Arabidopsis thaliana GN=PATL1 PE=1 SV=2	gmx:100781711/1e-15/uncharacterized LOC100781711; K14306 nuclear pore complex protein Nup62	RSp0884/6e-10/---	NA
CL104.Contig1_All	NA	NA	NA	NA	NA	NA
CL104.Contig2_All	NA	NA	NA	NA	NA	NA
CL104.Contig3_All	NA	NA	NA	NA	NA	NA
CL104.Contig4_All	NA	NA	NA	NA	NA	NA
CL104.Contig5_All	NA	NA	NA	NA	NA	NA
CL104.Contig6_All	NA	NA	NA	NA	NA	NA
CL105.Contig1_All	gi|695020663|ref|XP_009397390.1|/0/PREDICTED: ferredoxin--NADP reductase, embryo isozyme, chloroplastic-like [Musa acuminata subsp. malaccensis]	gi|695020662|ref|XM_009399115.1|/0.0/PREDICTED: Musa acuminata subsp. malaccensis ferredoxin--NADP reductase, embryo isozyme, chloroplastic-like (LOC103982242), mRNA	sp|O23877|FENR3_ORYSJ/0.0/Ferredoxin--NADP reductase, embryo isozyme, chloroplastic OS=Oryza sativa subsp. japonica GN=Os07g0147900 PE=1 SV=1	mus:103982242/0.0/ferredoxin--NADP reductase, embryo isozyme, chloroplastic-like; K02641 ferredoxin--NADP+ reductase [EC:1.18.1.2]	slr1643/4e-72/---	biological_process:GO:0022900//electron transport chain;GO:0015979//photosynthesis;cellular_component:GO:0009507//chloroplast;GO:0042651//thylakoid membrane;molecular_function:GO:0050661//NADP binding;GO:0005507//copper ion binding;GO:0004324//ferredoxin-NADP+ reductase activity;GO:0050660//flavin adenine dinucleotide binding;
CL105.Contig2_All	gi|695020663|ref|XP_009397390.1|/0/PREDICTED: ferredoxin--NADP reductase, embryo isozyme, chloroplastic-like [Musa acuminata subsp. malaccensis]	gi|695020662|ref|XM_009399115.1|/0.0/PREDICTED: Musa acuminata subsp. malaccensis ferredoxin--NADP reductase, embryo isozyme, chloroplastic-like (LOC103982242), mRNA	sp|O23877|FENR3_ORYSJ/0.0/Ferredoxin--NADP reductase, embryo isozyme, chloroplastic OS=Oryza sativa subsp. japonica GN=Os07g0147900 PE=1 SV=1	mus:103982242/0.0/ferredoxin--NADP reductase, embryo isozyme, chloroplastic-like; K02641 ferredoxin--NADP+ reductase [EC:1.18.1.2]	all4121/1e-71/---	biological_process:GO:0022900//electron transport chain;GO:0015979//photosynthesis;cellular_component:GO:0009507//chloroplast;GO:0042651//thylakoid membrane;molecular_function:GO:0050661//NADP binding;GO:0005507//copper ion binding;GO:0004324//ferredoxin-NADP+ reductase activity;GO:0050660//flavin adenine dinucleotide binding;
CL105.Contig3_All	gi|530277905|gb|AGT15976.1|/4.47633e-67/ferredoxin--NADP reductase [Saccharum hybrid cultivar R570]	gi|695020662|ref|XM_009399115.1|/1e-101/PREDICTED: Musa acuminata subsp. malaccensis ferredoxin--NADP reductase, embryo isozyme, chloroplastic-like (LOC103982242), mRNA	sp|O23877|FENR3_ORYSJ/1e-67/Ferredoxin--NADP reductase, embryo isozyme, chloroplastic OS=Oryza sativa subsp. japonica GN=Os07g0147900 PE=1 SV=1	mus:103982502/2e-67/ferredoxin--NADP reductase, root isozyme, chloroplastic-like; K02641 ferredoxin--NADP+ reductase [EC:1.18.1.2]	slr1643/2e-31/---	NA
CL105.Contig4_All	gi|695020663|ref|XP_009397390.1|/0/PREDICTED: ferredoxin--NADP reductase, embryo isozyme, chloroplastic-like [Musa acuminata subsp. malaccensis]	gi|695020662|ref|XM_009399115.1|/0.0/PREDICTED: Musa acuminata subsp. malaccensis ferredoxin--NADP reductase, embryo isozyme, chloroplastic-like (LOC103982242), mRNA	sp|O23877|FENR3_ORYSJ/0.0/Ferredoxin--NADP reductase, embryo isozyme, chloroplastic OS=Oryza sativa subsp. japonica GN=Os07g0147900 PE=1 SV=1	mus:103982242/0.0/ferredoxin--NADP reductase, embryo isozyme, chloroplastic-like; K02641 ferredoxin--NADP+ reductase [EC:1.18.1.2]	all4121/1e-73/---	biological_process:GO:0022900//electron transport chain;GO:0015979//photosynthesis;cellular_component:GO:0009507//chloroplast;GO:0042651//thylakoid membrane;molecular_function:GO:0050661//NADP binding;GO:0005507//copper ion binding;GO:0004324//ferredoxin-NADP+ reductase activity;GO:0050660//flavin adenine dinucleotide binding;
CL105.Contig5_All	gi|951044815|ref|XP_014518753.1|/2.20277e-34/PREDICTED: ferredoxin--NADP reductase, root isozyme, chloroplastic [Vigna radiata var. radiata]	gi|695020662|ref|XM_009399115.1|/5e-54/PREDICTED: Musa acuminata subsp. malaccensis ferredoxin--NADP reductase, embryo isozyme, chloroplastic-like (LOC103982242), mRNA	sp|O23877|FENR3_ORYSJ/1e-35/Ferredoxin--NADP reductase, embryo isozyme, chloroplastic OS=Oryza sativa subsp. japonica GN=Os07g0147900 PE=1 SV=1	bdi:100843597/4e-35/ferredoxin--NADP reductase, root isozyme, chloroplastic; K02641 ferredoxin--NADP+ reductase [EC:1.18.1.2]	all4121/7e-13/---	NA
CL106.Contig1_All	gi|695081097|ref|XP_009388045.1|/8.80259e-124/PREDICTED: putative deoxyribonuclease tatdn3-A isoform X1 [Musa acuminata subsp. malaccensis]	gi|811571405|gb|KM664820.1|/5e-11/Ananas bracteatus clone 49814 microsatellite sequence	NA	dosa:Os04t0577500-01/8e-98/Os04g0577500; Deoxyribonuclease, TatD Mg-dependent domain containing protein.; K03424 TatD DNase family protein [EC:3.1.21.-]	VC2353/9e-23/---	NA
CL106.Contig2_All	gi|695081097|ref|XP_009388045.1|/9.08654e-124/PREDICTED: putative deoxyribonuclease tatdn3-A isoform X1 [Musa acuminata subsp. malaccensis]	gi|811571405|gb|KM664820.1|/5e-11/Ananas bracteatus clone 49814 microsatellite sequence	NA	dosa:Os04t0577500-01/8e-98/Os04g0577500; Deoxyribonuclease, TatD Mg-dependent domain containing protein.; K03424 TatD DNase family protein [EC:3.1.21.-]	VC2353/9e-23/---	NA
CL106.Contig3_All	gi|695081099|ref|XP_009388046.1|/8.22551e-74/PREDICTED: putative deoxyribonuclease tatdn3-A isoform X2 [Musa acuminata subsp. malaccensis]	gi|811571405|gb|KM664820.1|/4e-09/Ananas bracteatus clone 49814 microsatellite sequence	NA	ath:AT5G17570/2e-54/TatD related DNase; K03424 TatD DNase family protein [EC:3.1.21.-]	STM1202/7e-11/---	NA
CL106.Contig4_All	gi|695081097|ref|XP_009388045.1|/1.04734e-107/PREDICTED: putative deoxyribonuclease tatdn3-A isoform X1 [Musa acuminata subsp. malaccensis]	gi|811571405|gb|KM664820.1|/4e-09/Ananas bracteatus clone 49814 microsatellite sequence	NA	dosa:Os04t0577500-01/5e-91/Os04g0577500; Deoxyribonuclease, TatD Mg-dependent domain containing protein.; K03424 TatD DNase family protein [EC:3.1.21.-]	BS_yabD/3e-21/---	NA
CL106.Contig5_All	gi|672166800|ref|XP_008803334.1|/4.22612e-91/PREDICTED: putative deoxyribonuclease TATDN3 isoform X2 [Phoenix dactylifera]	gi|811571405|gb|KM664820.1|/1e-08/Ananas bracteatus clone 49814 microsatellite sequence	NA	zma:100286215/3e-41/deoxyribonuclease ycfH; K03424 TatD DNase family protein [EC:3.1.21.-]	SP1991/1e-11/---	NA
CL106.Contig6_All	gi|695081097|ref|XP_009388045.1|/2.65303e-134/PREDICTED: putative deoxyribonuclease tatdn3-A isoform X1 [Musa acuminata subsp. malaccensis]	gi|811571405|gb|KM664820.1|/2e-08/Ananas bracteatus clone 49814 microsatellite sequence	NA	dosa:Os04t0577500-01/7e-110/Os04g0577500; Deoxyribonuclease, TatD Mg-dependent domain containing protein.; K03424 TatD DNase family protein [EC:3.1.21.-]	VC2353/7e-26/---	NA
CL107.Contig1_All	NA	NA	NA	NA	NA	NA
CL107.Contig2_All	NA	NA	NA	NA	NA	NA
CL108.Contig1_All	gi|695016505|ref|XP_009395164.1|/7.33294e-30/PREDICTED: RING-H2 finger protein ATL74-like [Musa acuminata subsp. malaccensis]	gi|695016504|ref|XM_009396889.1|/2e-41/PREDICTED: Musa acuminata subsp. malaccensis RING-H2 finger protein ATL74-like (LOC103980458), mRNA	sp|Q9LZV8|ATL74_ARATH/1e-15/RING-H2 finger protein ATL74 OS=Arabidopsis thaliana GN=ATL74 PE=2 SV=1	cit:102625542/3e-27/RING-H2 finger protein ATL74-like; K19040 E3 ubiquitin-protein ligase ATL10/75/76/77/78 [EC:2.3.2.27]	NA	NA
CL108.Contig2_All	gi|695016505|ref|XP_009395164.1|/2.23968e-67/PREDICTED: RING-H2 finger protein ATL74-like [Musa acuminata subsp. malaccensis]	gi|695016504|ref|XM_009396889.1|/1e-104/PREDICTED: Musa acuminata subsp. malaccensis RING-H2 finger protein ATL74-like (LOC103980458), mRNA	sp|Q9LZV8|ATL74_ARATH/3e-41/RING-H2 finger protein ATL74 OS=Arabidopsis thaliana GN=ATL74 PE=2 SV=1	cit:102625542/3e-58/RING-H2 finger protein ATL74-like; K19040 E3 ubiquitin-protein ligase ATL10/75/76/77/78 [EC:2.3.2.27]	ECU07g0330/2e-09/---	NA
CL108.Contig3_All	gi|695016505|ref|XP_009395164.1|/2.82412e-67/PREDICTED: RING-H2 finger protein ATL74-like [Musa acuminata subsp. malaccensis]	gi|695016504|ref|XM_009396889.1|/1e-104/PREDICTED: Musa acuminata subsp. malaccensis RING-H2 finger protein ATL74-like (LOC103980458), mRNA	sp|Q9LZV8|ATL74_ARATH/4e-41/RING-H2 finger protein ATL74 OS=Arabidopsis thaliana GN=ATL74 PE=2 SV=1	cit:102625542/4e-58/RING-H2 finger protein ATL74-like; K19040 E3 ubiquitin-protein ligase ATL10/75/76/77/78 [EC:2.3.2.27]	ECU07g0330/2e-09/---	NA
CL108.Contig4_All	gi|695016505|ref|XP_009395164.1|/3.2167e-68/PREDICTED: RING-H2 finger protein ATL74-like [Musa acuminata subsp. malaccensis]	gi|695016504|ref|XM_009396889.1|/4e-99/PREDICTED: Musa acuminata subsp. malaccensis RING-H2 finger protein ATL74-like (LOC103980458), mRNA	sp|Q9LZV8|ATL74_ARATH/7e-42/RING-H2 finger protein ATL74 OS=Arabidopsis thaliana GN=ATL74 PE=2 SV=1	cit:102625542/4e-59/RING-H2 finger protein ATL74-like; K19040 E3 ubiquitin-protein ligase ATL10/75/76/77/78 [EC:2.3.2.27]	ECU07g0330/2e-09/---	NA
CL108.Contig5_All	gi|695016505|ref|XP_009395164.1|/1.5711e-67/PREDICTED: RING-H2 finger protein ATL74-like [Musa acuminata subsp. malaccensis]	gi|695016504|ref|XM_009396889.1|/3e-99/PREDICTED: Musa acuminata subsp. malaccensis RING-H2 finger protein ATL74-like (LOC103980458), mRNA	sp|Q9LZV8|ATL74_ARATH/5e-42/RING-H2 finger protein ATL74 OS=Arabidopsis thaliana GN=ATL74 PE=2 SV=1	cit:102625542/7e-59/RING-H2 finger protein ATL74-like; K19040 E3 ubiquitin-protein ligase ATL10/75/76/77/78 [EC:2.3.2.27]	ECU07g0330/1e-09/---	NA
CL108.Contig6_All	gi|695016505|ref|XP_009395164.1|/4.41146e-67/PREDICTED: RING-H2 finger protein ATL74-like [Musa acuminata subsp. malaccensis]	gi|695016504|ref|XM_009396889.1|/7e-99/PREDICTED: Musa acuminata subsp. malaccensis RING-H2 finger protein ATL74-like (LOC103980458), mRNA	sp|Q9LZV8|ATL74_ARATH/1e-41/RING-H2 finger protein ATL74 OS=Arabidopsis thaliana GN=ATL74 PE=2 SV=1	cit:102625542/2e-58/RING-H2 finger protein ATL74-like; K19040 E3 ubiquitin-protein ligase ATL10/75/76/77/78 [EC:2.3.2.27]	ECU07g0330/4e-09/---	NA
CL108.Contig7_All	gi|695016505|ref|XP_009395164.1|/1.75764e-67/PREDICTED: RING-H2 finger protein ATL74-like [Musa acuminata subsp. malaccensis]	gi|695016504|ref|XM_009396889.1|/3e-99/PREDICTED: Musa acuminata subsp. malaccensis RING-H2 finger protein ATL74-like (LOC103980458), mRNA	sp|Q9LZV8|ATL74_ARATH/6e-42/RING-H2 finger protein ATL74 OS=Arabidopsis thaliana GN=ATL74 PE=2 SV=1	cit:102625542/8e-59/RING-H2 finger protein ATL74-like; K19040 E3 ubiquitin-protein ligase ATL10/75/76/77/78 [EC:2.3.2.27]	ECU07g0330/2e-09/---	NA
CL108.Contig8_All	gi|695016505|ref|XP_009395164.1|/4.21728e-67/PREDICTED: RING-H2 finger protein ATL74-like [Musa acuminata subsp. malaccensis]	gi|695016504|ref|XM_009396889.1|/6e-99/PREDICTED: Musa acuminata subsp. malaccensis RING-H2 finger protein ATL74-like (LOC103980458), mRNA	sp|Q9LZV8|ATL74_ARATH/1e-41/RING-H2 finger protein ATL74 OS=Arabidopsis thaliana GN=ATL74 PE=2 SV=1	cit:102625542/2e-58/RING-H2 finger protein ATL74-like; K19040 E3 ubiquitin-protein ligase ATL10/75/76/77/78 [EC:2.3.2.27]	ECU07g0330/4e-09/---	NA
CL108.Contig9_All	gi|695016505|ref|XP_009395164.1|/3.36529e-68/PREDICTED: RING-H2 finger protein ATL74-like [Musa acuminata subsp. malaccensis]	gi|695016504|ref|XM_009396889.1|/3e-98/PREDICTED: Musa acuminata subsp. malaccensis RING-H2 finger protein ATL74-like (LOC103980458), mRNA	sp|Q9LZV8|ATL74_ARATH/6e-42/RING-H2 finger protein ATL74 OS=Arabidopsis thaliana GN=ATL74 PE=2 SV=1	egr:104420987/7e-58/RING-H2 finger protein ATL72; K19040 E3 ubiquitin-protein ligase ATL10/75/76/77/78 [EC:2.3.2.27]	ECU07g0330/8e-10/---	NA
CL108.Contig10_All	gi|695016505|ref|XP_009395164.1|/8.67535e-67/PREDICTED: RING-H2 finger protein ATL74-like [Musa acuminata subsp. malaccensis]	gi|695016504|ref|XM_009396889.1|/9e-97/PREDICTED: Musa acuminata subsp. malaccensis RING-H2 finger protein ATL74-like (LOC103980458), mRNA	sp|Q9LZV8|ATL74_ARATH/4e-41/RING-H2 finger protein ATL74 OS=Arabidopsis thaliana GN=ATL74 PE=2 SV=1	cit:102625542/2e-58/RING-H2 finger protein ATL74-like; K19040 E3 ubiquitin-protein ligase ATL10/75/76/77/78 [EC:2.3.2.27]	ECU07g0330/2e-09/---	NA
CL108.Contig11_All	gi|695016505|ref|XP_009395164.1|/1.15964e-66/PREDICTED: RING-H2 finger protein ATL74-like [Musa acuminata subsp. malaccensis]	gi|695016504|ref|XM_009396889.1|/1e-96/PREDICTED: Musa acuminata subsp. malaccensis RING-H2 finger protein ATL74-like (LOC103980458), mRNA	sp|Q9LZV8|ATL74_ARATH/5e-41/RING-H2 finger protein ATL74 OS=Arabidopsis thaliana GN=ATL74 PE=2 SV=1	cit:102625542/2e-58/RING-H2 finger protein ATL74-like; K19040 E3 ubiquitin-protein ligase ATL10/75/76/77/78 [EC:2.3.2.27]	ECU07g0330/3e-09/---	NA
CL109.Contig1_All	gi|695070412|ref|XP_009382232.1|/7.83968e-107/PREDICTED: transcription factor bHLH57-like [Musa acuminata subsp. malaccensis]	gi|695075950|ref|XM_009386961.1|/2e-58/PREDICTED: Musa acuminata subsp. malaccensis transcription factor bHLH57-like (LOC103972612), mRNA	sp|O81037|BH070_ARATH/2e-50/Transcription factor bHLH70 OS=Arabidopsis thaliana GN=BHLH70 PE=2 SV=1	vvi:100259155/9e-49/transcription factor bHLH96; K18485 myogenic factor 6	NA	NA
CL109.Contig2_All	NA	NA	NA	NA	NA	NA
CL110.Contig1_All	gi|672168903|ref|XP_008804468.1|/1.17997e-94/PREDICTED: protein vip1 [Phoenix dactylifera]	gi|743839689|ref|XM_010938768.1|/3e-16/PREDICTED: Elaeis guineensis protein vip1-like (LOC105056546), mRNA	NA	NA	NA	molecular_function:GO:0000166//nucleotide binding;GO:0003676//nucleic acid binding;
CL110.Contig2_All	gi|672168903|ref|XP_008804468.1|/8.5232e-95/PREDICTED: protein vip1 [Phoenix dactylifera]	gi|743839689|ref|XM_010938768.1|/2e-16/PREDICTED: Elaeis guineensis protein vip1-like (LOC105056546), mRNA	NA	mpp:MICPUCDRAFT_40019/9e-06/hypothetical protein; K13091 RNA-binding protein 39	NA	molecular_function:GO:0000166//nucleotide binding;GO:0003676//nucleic acid binding;
CL110.Contig3_All	gi|672168903|ref|XP_008804468.1|/3.61248e-78/PREDICTED: protein vip1 [Phoenix dactylifera]	gi|743839689|ref|XM_010938768.1|/2e-16/PREDICTED: Elaeis guineensis protein vip1-like (LOC105056546), mRNA	NA	NA	NA	molecular_function:GO:0000166//nucleotide binding;GO:0003676//nucleic acid binding;
CL110.Contig4_All	gi|672168903|ref|XP_008804468.1|/3.76147e-95/PREDICTED: protein vip1 [Phoenix dactylifera]	gi|743839689|ref|XM_010938768.1|/1e-18/PREDICTED: Elaeis guineensis protein vip1-like (LOC105056546), mRNA	NA	mpp:MICPUCDRAFT_40019/9e-06/hypothetical protein; K13091 RNA-binding protein 39	NA	molecular_function:GO:0000166//nucleotide binding;GO:0003676//nucleic acid binding;
CL111.Contig1_All	gi|695046866|ref|XP_009411286.1|/3.31945e-26/PREDICTED: E3 ubiquitin-protein ligase RBBP6-like isoform X2 [Musa acuminata subsp. malaccensis]	gi|743889805|ref|XM_010912631.1|/5e-10/PREDICTED: Elaeis guineensis uncharacterized RING finger protein P8B7.15c-like (LOC105036909), mRNA	NA	mus:103993074/5e-27/uncharacterized protein LOC103993074 isoform X1; K10624 E3 ubiquitin-protein ligase RBBP6 [EC:2.3.2.27]	NA	NA
CL111.Contig2_All	gi|695046864|ref|XP_009411285.1|/0/PREDICTED: uncharacterized protein LOC103993074 isoform X1 [Musa acuminata subsp. malaccensis]	gi|695046863|ref|XM_009413010.1|/0.0/PREDICTED: Musa acuminata subsp. malaccensis E3 ubiquitin-protein ligase RBBP6-like (LOC103993074), transcript variant X1, mRNA	sp|P93471|COP1_PEA/1e-07/E3 ubiquitin-protein ligase COP1 OS=Pisum sativum GN=COP1 PE=2 SV=1	mus:103993074/0.0/uncharacterized protein LOC103993074 isoform X1; K10624 E3 ubiquitin-protein ligase RBBP6 [EC:2.3.2.27]	SPBP8B7.15c/5e-36/---	NA
CL111.Contig3_All	gi|695046864|ref|XP_009411285.1|/9.85627e-146/PREDICTED: uncharacterized protein LOC103993074 isoform X1 [Musa acuminata subsp. malaccensis]	gi|743774763|ref|XM_010919443.1|/1e-46/PREDICTED: Elaeis guineensis uncharacterized LOC105042299 (LOC105042299), mRNA	NA	mus:103993074/1e-146/uncharacterized protein LOC103993074 isoform X1; K10624 E3 ubiquitin-protein ligase RBBP6 [EC:2.3.2.27]	NA	NA
CL111.Contig4_All	gi|695046864|ref|XP_009411285.1|/1.90471e-127/PREDICTED: uncharacterized protein LOC103993074 isoform X1 [Musa acuminata subsp. malaccensis]	gi|743774763|ref|XM_010919443.1|/1e-46/PREDICTED: Elaeis guineensis uncharacterized LOC105042299 (LOC105042299), mRNA	NA	mus:103993074/3e-128/uncharacterized protein LOC103993074 isoform X1; K10624 E3 ubiquitin-protein ligase RBBP6 [EC:2.3.2.27]	NA	NA
CL111.Contig5_All	gi|695046866|ref|XP_009411286.1|/1.41148e-33/PREDICTED: E3 ubiquitin-protein ligase RBBP6-like isoform X2 [Musa acuminata subsp. malaccensis]	gi|695046865|ref|XM_009413011.1|/2e-28/PREDICTED: Musa acuminata subsp. malaccensis E3 ubiquitin-protein ligase RBBP6-like (LOC103993074), transcript variant X2, mRNA	NA	mus:103993074/2e-34/uncharacterized protein LOC103993074 isoform X1; K10624 E3 ubiquitin-protein ligase RBBP6 [EC:2.3.2.27]	NA	NA
CL111.Contig6_All	gi|695046864|ref|XP_009411285.1|/4.74235e-94/PREDICTED: uncharacterized protein LOC103993074 isoform X1 [Musa acuminata subsp. malaccensis]	gi|695046863|ref|XM_009413010.1|/3e-39/PREDICTED: Musa acuminata subsp. malaccensis E3 ubiquitin-protein ligase RBBP6-like (LOC103993074), transcript variant X1, mRNA	NA	mus:103993074/7e-95/uncharacterized protein LOC103993074 isoform X1; K10624 E3 ubiquitin-protein ligase RBBP6 [EC:2.3.2.27]	NA	NA
CL111.Contig7_All	gi|695046864|ref|XP_009411285.1|/0/PREDICTED: uncharacterized protein LOC103993074 isoform X1 [Musa acuminata subsp. malaccensis]	gi|695046863|ref|XM_009413010.1|/0.0/PREDICTED: Musa acuminata subsp. malaccensis E3 ubiquitin-protein ligase RBBP6-like (LOC103993074), transcript variant X1, mRNA	sp|Q8H0U8|RH42_ARATH/1e-07/DEAD-box ATP-dependent RNA helicase 42 OS=Arabidopsis thaliana GN=RH42 PE=1 SV=2	mus:103993074/0.0/uncharacterized protein LOC103993074 isoform X1; K10624 E3 ubiquitin-protein ligase RBBP6 [EC:2.3.2.27]	SPBP8B7.15c/3e-38/---	NA
CL111.Contig8_All	gi|695046866|ref|XP_009411286.1|/7.67299e-13/PREDICTED: E3 ubiquitin-protein ligase RBBP6-like isoform X2 [Musa acuminata subsp. malaccensis]	gi|743889805|ref|XM_010912631.1|/4e-10/PREDICTED: Elaeis guineensis uncharacterized RING finger protein P8B7.15c-like (LOC105036909), mRNA	NA	mus:103993074/1e-13/uncharacterized protein LOC103993074 isoform X1; K10624 E3 ubiquitin-protein ligase RBBP6 [EC:2.3.2.27]	NA	NA
CL112.Contig1_All	gi|695040248|ref|XP_009407691.1|/8.06035e-179/PREDICTED: uncharacterized protein LOC103990325 [Musa acuminata subsp. malaccensis]	gi|695040247|ref|XM_009409416.1|/2e-70/PREDICTED: Musa acuminata subsp. malaccensis uncharacterized LOC103990325 (LOC103990325), mRNA	sp|Q9FPQ6|GP1_CHLRE/7e-19/Vegetative cell wall protein gp1 OS=Chlamydomonas reinhardtii GN=GP1 PE=1 SV=1	bdi:100822183/2e-11/peroxidase 46-like; K00430 peroxidase [EC:1.11.1.7]	AGc4814/4e-09/---	NA
CL112.Contig2_All	gi|695040248|ref|XP_009407691.1|/3.27736e-76/PREDICTED: uncharacterized protein LOC103990325 [Musa acuminata subsp. malaccensis]	gi|695068678|ref|XM_009383016.1|/6e-69/PREDICTED: Musa acuminata subsp. malaccensis uncharacterized LOC103969480 (LOC103969480), mRNA	sp|Q9FPQ6|GP1_CHLRE/9e-16/Vegetative cell wall protein gp1 OS=Chlamydomonas reinhardtii GN=GP1 PE=1 SV=1	obr:102716797/5e-12/formin-like protein 5-like; K02184 formin 2	Rv3876/7e-08/---	NA
CL112.Contig3_All	gi|695040248|ref|XP_009407691.1|/0/PREDICTED: uncharacterized protein LOC103990325 [Musa acuminata subsp. malaccensis]	gi|695040247|ref|XM_009409416.1|/1e-118/PREDICTED: Musa acuminata subsp. malaccensis uncharacterized LOC103990325 (LOC103990325), mRNA	sp|Q9FPQ6|GP1_CHLRE/2e-18/Vegetative cell wall protein gp1 OS=Chlamydomonas reinhardtii GN=GP1 PE=1 SV=1	brp:103855743/7e-14/formin-like protein 20; K02184 formin 2	RSc2303/2e-09/---	NA
CL112.Contig4_All	gi|695040248|ref|XP_009407691.1|/0/PREDICTED: uncharacterized protein LOC103990325 [Musa acuminata subsp. malaccensis]	gi|695040247|ref|XM_009409416.1|/1e-127/PREDICTED: Musa acuminata subsp. malaccensis uncharacterized LOC103990325 (LOC103990325), mRNA	sp|Q9FPQ6|GP1_CHLRE/2e-17/Vegetative cell wall protein gp1 OS=Chlamydomonas reinhardtii GN=GP1 PE=1 SV=1	brp:103868054/8e-13/serine/arginine repetitive matrix protein 1; K13171 serine/arginine repetitive matrix protein 1	AGc4814/3e-09/---	NA
CL112.Contig5_All	gi|695040248|ref|XP_009407691.1|/1.93404e-46/PREDICTED: uncharacterized protein LOC103990325 [Musa acuminata subsp. malaccensis]	gi|695040247|ref|XM_009409416.1|/1e-24/PREDICTED: Musa acuminata subsp. malaccensis uncharacterized LOC103990325 (LOC103990325), mRNA	sp|Q9S740|AGP19_ARATH/3e-06/Lysine-rich arabinogalactan protein 19 OS=Arabidopsis thaliana GN=AGP19 PE=2 SV=2	cvr:CHLNCDRAFT_140006/2e-06/hypothetical protein; K18749 protein LSM14	NA	NA
CL113.Contig1_All	NA	gi|695048484|ref|XM_009413879.1|/2e-13/PREDICTED: Musa acuminata subsp. malaccensis S-adenosylmethionine synthase (LOC103993709), mRNA	NA	NA	NA	NA
CL113.Contig2_All	gi|743768952|ref|XP_010914756.1|/6.47882e-58/PREDICTED: S-adenosylmethionine synthase-like [Elaeis guineensis]	gi|672203195|ref|XM_008780360.1|/2e-73/PREDICTED: Phoenix dactylifera S-adenosylmethionine synthase-like (LOC103698366), mRNA	sp|A4PU48|METK_MEDTR/6e-59/S-adenosylmethionine synthase OS=Medicago truncatula GN=METK PE=1 SV=1	egu:105040082/9e-59/S-adenosylmethionine synthase-like; K00789 S-adenosylmethionine synthetase [EC:2.5.1.6]	SPBC14F5.05c/9e-41/---	biological_process:GO:0006730//one-carbon metabolic process;GO:0006556//S-adenosylmethionine biosynthetic process;cellular_component:GO:0005737//cytoplasm;molecular_function:GO:0046872//metal ion binding;GO:0005524//ATP binding;GO:0004478//methionine adenosyltransferase activity;
CL113.Contig3_All	gi|743830729|ref|XP_011023857.1|/2.73635e-53/PREDICTED: S-adenosylmethionine synthase 2 [Populus euphratica]	gi|672116103|ref|XM_008782983.1|/2e-91/PREDICTED: Phoenix dactylifera S-adenosylmethionine synthase (LOC103701045), mRNA	sp|A9PDZ7|METK2_POPTR/4e-55/S-adenosylmethionine synthase 2 OS=Populus trichocarpa GN=METK2 PE=2 SV=1	pop:POPTR_0013s00550g/4e-54/POPTRDRAFT_729359; S-adenosylmethionine synthetase-2 family protein; K00789 S-adenosylmethionine synthetase [EC:2.5.1.6]	SPBC14F5.05c/2e-40/---	biological_process:GO:0006730//one-carbon metabolic process;GO:0009651//response to salt stress;GO:0006556//S-adenosylmethionine biosynthetic process;cellular_component:GO:0005737//cytoplasm;molecular_function:GO:0046872//metal ion binding;GO:0005524//ATP binding;GO:0004478//methionine adenosyltransferase activity;
CL113.Contig4_All	gi|357131891|ref|XP_003567567.1|/3.24735e-33/PREDICTED: S-adenosylmethionine synthase 4 [Brachypodium distachyon] &gt;gi|944068541|gb|KQK04025.1| hypothetical protein BRADI_2g11250 [Brachypodium distachyon]	gi|694998284|ref|XM_009405492.1|/4e-64/PREDICTED: Musa acuminata subsp. malaccensis S-adenosylmethionine synthase 1 (LOC103987243), mRNA	sp|B0LXM0|METK_WHEAT/8e-35/S-adenosylmethionine synthase OS=Triticum aestivum GN=SAMS PE=2 SV=1	bdi:100824801/4e-34/S-adenosylmethionine synthase 4; K00789 S-adenosylmethionine synthetase [EC:2.5.1.6]	YLR180w/5e-27/---	biological_process:GO:0009409//response to cold;GO:0006730//one-carbon metabolic process;GO:0006555//methionine metabolic process;GO:0009809//lignin biosynthetic process;GO:0006556//S-adenosylmethionine biosynthetic process;cellular_component:GO:0005618//cell wall;GO:0005730//nucleolus;GO:0005886//plasma membrane;molecular_function:GO:0005524//ATP binding;GO:0046872//metal ion binding;GO:0004478/…
CL113.Contig5_All	gi|502112841|ref|XP_004494460.1|/0/PREDICTED: S-adenosylmethionine synthase [Cicer arietinum]	gi|672116103|ref|XM_008782983.1|/0.0/PREDICTED: Phoenix dactylifera S-adenosylmethionine synthase (LOC103701045), mRNA	sp|Q944U4|METK_DENCR/0.0/S-adenosylmethionine synthase OS=Dendrobium crumenatum GN=SAMS PE=2 SV=1	cam:101511749/0.0/S-adenosylmethionine synthase; K00789 S-adenosylmethionine synthetase [EC:2.5.1.6]	SPBC14F5.05c/1e-138/---	NA
CL113.Contig6_All	gi|502112841|ref|XP_004494460.1|/0/PREDICTED: S-adenosylmethionine synthase [Cicer arietinum]	gi|672116103|ref|XM_008782983.1|/0.0/PREDICTED: Phoenix dactylifera S-adenosylmethionine synthase (LOC103701045), mRNA	sp|Q944U4|METK_DENCR/0.0/S-adenosylmethionine synthase OS=Dendrobium crumenatum GN=SAMS PE=2 SV=1	cam:101511749/0.0/S-adenosylmethionine synthase; K00789 S-adenosylmethionine synthetase [EC:2.5.1.6]	SPBC14F5.05c/1e-138/---	NA
CL113.Contig7_All	gi|695010639|ref|XP_009391996.1|/0/PREDICTED: S-adenosylmethionine synthase [Musa acuminata subsp. malaccensis]	gi|672116103|ref|XM_008782983.1|/0.0/PREDICTED: Phoenix dactylifera S-adenosylmethionine synthase (LOC103701045), mRNA	sp|Q944U4|METK_DENCR/0.0/S-adenosylmethionine synthase OS=Dendrobium crumenatum GN=SAMS PE=2 SV=1	mus:103978021/0.0/S-adenosylmethionine synthase; K00789 S-adenosylmethionine synthetase [EC:2.5.1.6]	SPBC14F5.05c/5e-139/---	biological_process:GO:0006730//one-carbon metabolic process;GO:0009651//response to salt stress;GO:0006556//S-adenosylmethionine biosynthetic process;cellular_component:GO:0005737//cytoplasm;molecular_function:GO:0046872//metal ion binding;GO:0005524//ATP binding;GO:0004478//methionine adenosyltransferase activity;
CL114.Contig1_All	gi|695057646|ref|XP_009417107.1|/2.51764e-107/PREDICTED: uncharacterized protein LOC103997570 [Musa acuminata subsp. malaccensis]	gi|695057645|ref|XM_009418832.1|/1e-77/PREDICTED: Musa acuminata subsp. malaccensis uncharacterized LOC103997570 (LOC103997570), mRNA	sp|Q9SEE9|SR45_ARATH/7e-09/Arginine/serine-rich protein 45 OS=Arabidopsis thaliana GN=SR45 PE=1 SV=1	brp:103868054/4e-10/serine/arginine repetitive matrix protein 1; K13171 serine/arginine repetitive matrix protein 1	NA	NA
CL114.Contig2_All	gi|695057646|ref|XP_009417107.1|/5.62327e-46/PREDICTED: uncharacterized protein LOC103997570 [Musa acuminata subsp. malaccensis]	gi|695057645|ref|XM_009418832.1|/5e-49/PREDICTED: Musa acuminata subsp. malaccensis uncharacterized LOC103997570 (LOC103997570), mRNA	NA	crb:CARUB_v10022637mg/9e-07/hypothetical protein; K13171 serine/arginine repetitive matrix protein 1	NA	NA
CL115.Contig1_All	NA	NA	NA	NA	NA	NA
CL115.Contig2_All	NA	NA	NA	NA	NA	NA
CL116.Contig1_All	gi|695054121|ref|XP_009415180.1|/9.15986e-132/PREDICTED: protein BZR1 homolog 3-like [Musa acuminata subsp. malaccensis]	gi|695056421|ref|XM_009418158.1|/3e-81/PREDICTED: Musa acuminata subsp. malaccensis protein BZR1 homolog 3 (LOC103997030), mRNA	sp|Q5Z9E5|BZR3_ORYSJ/1e-110/Protein BZR1 homolog 3 OS=Oryza sativa subsp. japonica GN=BZR3 PE=2 SV=1	egr:104456849/1e-57/BES1/BZR1 homolog protein 2-like; K14503 brassinosteroid resistant 1/2	NA	NA
CL116.Contig2_All	gi|695054121|ref|XP_009415180.1|/4.00629e-89/PREDICTED: protein BZR1 homolog 3-like [Musa acuminata subsp. malaccensis]	gi|695054120|ref|XM_009416905.1|/7e-30/PREDICTED: Musa acuminata subsp. malaccensis protein BZR1 homolog 3-like (LOC103996088), mRNA	sp|Q5Z9E5|BZR3_ORYSJ/2e-71/Protein BZR1 homolog 3 OS=Oryza sativa subsp. japonica GN=BZR3 PE=2 SV=1	egr:104456849/2e-19/BES1/BZR1 homolog protein 2-like; K14503 brassinosteroid resistant 1/2	NA	NA
CL116.Contig3_All	gi|695054121|ref|XP_009415180.1|/6.98476e-134/PREDICTED: protein BZR1 homolog 3-like [Musa acuminata subsp. malaccensis]	gi|695056421|ref|XM_009418158.1|/1e-83/PREDICTED: Musa acuminata subsp. malaccensis protein BZR1 homolog 3 (LOC103997030), mRNA	sp|Q5Z9E5|BZR3_ORYSJ/3e-112/Protein BZR1 homolog 3 OS=Oryza sativa subsp. japonica GN=BZR3 PE=2 SV=1	egr:104456849/1e-58/BES1/BZR1 homolog protein 2-like; K14503 brassinosteroid resistant 1/2	NA	NA
CL116.Contig4_All	gi|695054121|ref|XP_009415180.1|/2.08661e-146/PREDICTED: protein BZR1 homolog 3-like [Musa acuminata subsp. malaccensis]	gi|695056421|ref|XM_009418158.1|/2e-73/PREDICTED: Musa acuminata subsp. malaccensis protein BZR1 homolog 3 (LOC103997030), mRNA	sp|Q5Z9E5|BZR3_ORYSJ/3e-123/Protein BZR1 homolog 3 OS=Oryza sativa subsp. japonica GN=BZR3 PE=2 SV=1	vvi:100249673/1e-64/BES1/BZR1 homolog protein 2; K14503 brassinosteroid resistant 1/2	NA	NA
CL117.Contig1_All	gi|242053133|ref|XP_002455712.1|/3.65291e-26/hypothetical protein SORBIDRAFT_03g022150 [Sorghum bicolor] &gt;gi|241927687|gb|EES00832.1| hypothetical protein SORBI_003G175600 [Sorghum bicolor]	NA	sp|Q9SD53|Y3720_ARATH/1e-09/UPF0481 protein At3g47200 OS=Arabidopsis thaliana GN=At3g47200 PE=2 SV=1	NA	NA	NA
CL117.Contig2_All	gi|475469142|gb|EMT02294.1|/6.54409e-57/hypothetical protein F775_14701 [Aegilops tauschii]	NA	sp|Q9SD53|Y3720_ARATH/1e-27/UPF0481 protein At3g47200 OS=Arabidopsis thaliana GN=At3g47200 PE=2 SV=1	NA	NA	NA
CL117.Contig3_All	gi|475469142|gb|EMT02294.1|/7.51892e-58/hypothetical protein F775_14701 [Aegilops tauschii]	NA	sp|Q9SD53|Y3720_ARATH/7e-26/UPF0481 protein At3g47200 OS=Arabidopsis thaliana GN=At3g47200 PE=2 SV=1	NA	NA	NA
CL117.Contig4_All	gi|475469142|gb|EMT02294.1|/4.3027e-56/hypothetical protein F775_14701 [Aegilops tauschii]	NA	sp|Q9SD53|Y3720_ARATH/3e-16/UPF0481 protein At3g47200 OS=Arabidopsis thaliana GN=At3g47200 PE=2 SV=1	NA	NA	NA
CL117.Contig5_All	gi|475469142|gb|EMT02294.1|/1.73558e-57/hypothetical protein F775_14701 [Aegilops tauschii]	NA	sp|Q9SD53|Y3720_ARATH/9e-32/UPF0481 protein At3g47200 OS=Arabidopsis thaliana GN=At3g47200 PE=2 SV=1	NA	NA	NA
CL117.Contig6_All	gi|475469142|gb|EMT02294.1|/5.43446e-14/hypothetical protein F775_14701 [Aegilops tauschii]	NA	sp|P0C897|Y3264_ARATH/1e-06/Putative UPF0481 protein At3g02645 OS=Arabidopsis thaliana GN=At3g02645 PE=3 SV=1	NA	NA	NA
CL118.Contig1_All	gi|702306622|ref|XP_010049961.1|/4.02357e-127/PREDICTED: GTP-binding nuclear protein Ran1A [Eucalyptus grandis] &gt;gi|629118118|gb|KCW82793.1| hypothetical protein EUGRSUZ_C04168 [Eucalyptus grandis]	gi|505804708|gb|KC294624.2|/0.0/Musa AB Group GTP-binding nuclear protein Ran3C-1 mRNA, complete cds	sp|Q8H156|RAN3_ARATH/2e-126/GTP-binding nuclear protein Ran-3 OS=Arabidopsis thaliana GN=RAN3 PE=1 SV=2	egr:104438497/6e-128/GTP-binding nuclear protein Ran1A; K07936 GTP-binding nuclear protein Ran	ECU04g1560/2e-42/---	NA
CL118.Contig2_All	gi|685270763|ref|XP_009126410.1|/9.45412e-123/PREDICTED: GTP-binding nuclear protein Ran-2-like [Brassica rapa] &gt;gi|922429252|ref|XP_013620667.1| PREDICTED: GTP-binding nuclear protein Ran-2-like [Brassica oleracea var. oleracea] &gt;gi|923756775|ref|XP_013675999.1| PREDICTED: GTP-binding nuclear protein Ran-2-like [Brassica napus] &gt;gi|923903546|ref|XP_013721974.1| PREDICTED: GTP-binding nu…	gi|505804708|gb|KC294624.2|/0.0/Musa AB Group GTP-binding nuclear protein Ran3C-1 mRNA, complete cds	sp|P41916|RAN1_ARATH/2e-124/GTP-binding nuclear protein Ran-1 OS=Arabidopsis thaliana GN=RAN1 PE=1 SV=1	mtr:MTR_3g107710/8e-124/GTP-binding nuclear protein Ran-A1; K07936 GTP-binding nuclear protein Ran	ECU04g1560/8e-42/---	NA
CL118.Contig3_All	gi|685270763|ref|XP_009126410.1|/9.83705e-123/PREDICTED: GTP-binding nuclear protein Ran-2-like [Brassica rapa] &gt;gi|922429252|ref|XP_013620667.1| PREDICTED: GTP-binding nuclear protein Ran-2-like [Brassica oleracea var. oleracea] &gt;gi|923756775|ref|XP_013675999.1| PREDICTED: GTP-binding nuclear protein Ran-2-like [Brassica napus] &gt;gi|923903546|ref|XP_013721974.1| PREDICTED: GTP-binding nu…	gi|505804708|gb|KC294624.2|/0.0/Musa AB Group GTP-binding nuclear protein Ran3C-1 mRNA, complete cds	sp|P41916|RAN1_ARATH/2e-124/GTP-binding nuclear protein Ran-1 OS=Arabidopsis thaliana GN=RAN1 PE=1 SV=1	brp:103851319/1e-123/GTP-binding nuclear protein Ran-2-like; K07936 GTP-binding nuclear protein Ran	ECU04g1560/9e-42/---	NA
CL119.Contig1_All	gi|695008480|ref|XP_009390835.1|/0/PREDICTED: uncharacterized protein LOC103977130 [Musa acuminata subsp. malaccensis]	gi|695008479|ref|XM_009392560.1|/0.0/PREDICTED: Musa acuminata subsp. malaccensis uncharacterized LOC103977130 (LOC103977130), mRNA	NA	cme:CYME_CML128C/4e-08/tRNA nucleotidyltransferase; K00974 tRNA nucleotidyltransferase (CCA-adding enzyme) [EC:2.7.7.72 3.1.3.- 3.1.4.-]	CT410/3e-37/---	molecular_function:GO:0016740//transferase activity;
CL119.Contig2_All	gi|695008480|ref|XP_009390835.1|/0/PREDICTED: uncharacterized protein LOC103977130 [Musa acuminata subsp. malaccensis]	gi|695008479|ref|XM_009392560.1|/0.0/PREDICTED: Musa acuminata subsp. malaccensis uncharacterized LOC103977130 (LOC103977130), mRNA	NA	cme:CYME_CML128C/3e-08/tRNA nucleotidyltransferase; K00974 tRNA nucleotidyltransferase (CCA-adding enzyme) [EC:2.7.7.72 3.1.3.- 3.1.4.-]	CT410/3e-37/---	molecular_function:GO:0016740//transferase activity;
CL120.Contig1_All	gi|695080674|ref|XP_009387814.1|/9.6181e-117/PREDICTED: uncharacterized protein LOC103974667 isoform X2 [Musa acuminata subsp. malaccensis]	gi|695080673|ref|XM_009389539.1|/9e-59/PREDICTED: Musa acuminata subsp. malaccensis uncharacterized LOC103974667 (LOC103974667), transcript variant X3, mRNA	sp|P60838|DRL1_ARATH/2e-06/Probable disease resistance protein At1g12280 OS=Arabidopsis thaliana GN=At1g12280 PE=3 SV=1	csl:COCSUDRAFT_17120/1e-09/L domain-like protein; K17550 protein phosphatase 1 regulatory subunit 7	lin0661/3e-08/---	NA
CL120.Contig2_All	gi|695080670|ref|XP_009387812.1|/0/PREDICTED: uncharacterized protein LOC103974667 isoform X1 [Musa acuminata subsp. malaccensis] &gt;gi|695080672|ref|XP_009387813.1| PREDICTED: uncharacterized protein LOC103974667 isoform X1 [Musa acuminata subsp. malaccensis]	gi|695080673|ref|XM_009389539.1|/1e-78/PREDICTED: Musa acuminata subsp. malaccensis uncharacterized LOC103974667 (LOC103974667), transcript variant X3, mRNA	sp|F4IIU4|AIR9_ARATH/7e-07/187-kDa microtubule-associated protein AIR9 OS=Arabidopsis thaliana GN=AIR9 PE=2 SV=1	csl:COCSUDRAFT_17120/6e-13/L domain-like protein; K17550 protein phosphatase 1 regulatory subunit 7	CAC3280_2/2e-13/---	NA
CL120.Contig3_All	gi|695080674|ref|XP_009387814.1|/8.61818e-31/PREDICTED: uncharacterized protein LOC103974667 isoform X2 [Musa acuminata subsp. malaccensis]	gi|695080673|ref|XM_009389539.1|/8e-32/PREDICTED: Musa acuminata subsp. malaccensis uncharacterized LOC103974667 (LOC103974667), transcript variant X3, mRNA	NA	NA	NA	NA
CL121.Contig1_All	gi|695014004|ref|XP_009393805.1|/4.5533e-32/PREDICTED: probable serine/threonine-protein kinase At1g01540 isoform X2 [Musa acuminata subsp. malaccensis]	gi|695014003|ref|XM_009395530.1|/7e-29/PREDICTED: Musa acuminata subsp. malaccensis probable serine/threonine-protein kinase At1g01540 (LOC103979396), transcript variant X2, mRNA	NA	pper:PRUPEppa004453m2g/2e-12/hypothetical protein; K04733 interleukin-1 receptor-associated kinase 4 [EC:2.7.11.1]	NA	NA
CL121.Contig2_All	gi|695014004|ref|XP_009393805.1|/0/PREDICTED: probable serine/threonine-protein kinase At1g01540 isoform X2 [Musa acuminata subsp. malaccensis]	gi|695014003|ref|XM_009395530.1|/0.0/PREDICTED: Musa acuminata subsp. malaccensis probable serine/threonine-protein kinase At1g01540 (LOC103979396), transcript variant X2, mRNA	sp|Q3EDL4|Y1154_ARATH/3e-168/Probable serine/threonine-protein kinase At1g01540 OS=Arabidopsis thaliana GN=At1g01540 PE=1 SV=2	zma:100381376/0.0/BRASSINOSTEROID INSENSITIVE 1-associated receptor kinase 1; K04730 interleukin-1 receptor-associated kinase 1 [EC:2.7.11.1]	lin1934_1/3e-23/---	NA
CL121.Contig3_All	gi|695014004|ref|XP_009393805.1|/0/PREDICTED: probable serine/threonine-protein kinase At1g01540 isoform X2 [Musa acuminata subsp. malaccensis]	gi|695014003|ref|XM_009395530.1|/0.0/PREDICTED: Musa acuminata subsp. malaccensis probable serine/threonine-protein kinase At1g01540 (LOC103979396), transcript variant X2, mRNA	sp|Q3EDL4|Y1154_ARATH/3e-168/Probable serine/threonine-protein kinase At1g01540 OS=Arabidopsis thaliana GN=At1g01540 PE=1 SV=2	zma:100381376/0.0/BRASSINOSTEROID INSENSITIVE 1-associated receptor kinase 1; K04730 interleukin-1 receptor-associated kinase 1 [EC:2.7.11.1]	lin1934_1/4e-23/---	NA
CL121.Contig4_All	gi|695014004|ref|XP_009393805.1|/0/PREDICTED: probable serine/threonine-protein kinase At1g01540 isoform X2 [Musa acuminata subsp. malaccensis]	gi|695014003|ref|XM_009395530.1|/0.0/PREDICTED: Musa acuminata subsp. malaccensis probable serine/threonine-protein kinase At1g01540 (LOC103979396), transcript variant X2, mRNA	sp|Q3EDL4|Y1154_ARATH/3e-169/Probable serine/threonine-protein kinase At1g01540 OS=Arabidopsis thaliana GN=At1g01540 PE=1 SV=2	zma:100381376/0.0/BRASSINOSTEROID INSENSITIVE 1-associated receptor kinase 1; K04730 interleukin-1 receptor-associated kinase 1 [EC:2.7.11.1]	lin1934_1/3e-23/---	NA
CL121.Contig5_All	gi|743764504|ref|XP_010912458.1|/0/PREDICTED: probable serine/threonine-protein kinase At1g01540 [Elaeis guineensis]	gi|695014003|ref|XM_009395530.1|/0.0/PREDICTED: Musa acuminata subsp. malaccensis probable serine/threonine-protein kinase At1g01540 (LOC103979396), transcript variant X2, mRNA	sp|Q3EDL4|Y1154_ARATH/4e-153/Probable serine/threonine-protein kinase At1g01540 OS=Arabidopsis thaliana GN=At1g01540 PE=1 SV=2	sita:101757628/2e-164/probable serine/threonine-protein kinase At1g01540; K04730 interleukin-1 receptor-associated kinase 1 [EC:2.7.11.1]	lin1934_1/4e-23/---	NA
CL121.Contig6_All	gi|695014004|ref|XP_009393805.1|/2.34781e-68/PREDICTED: probable serine/threonine-protein kinase At1g01540 isoform X2 [Musa acuminata subsp. malaccensis]	gi|695014003|ref|XM_009395530.1|/1e-108/PREDICTED: Musa acuminata subsp. malaccensis probable serine/threonine-protein kinase At1g01540 (LOC103979396), transcript variant X2, mRNA	sp|Q6NKZ9|Y4345_ARATH/3e-63/Probable receptor-like serine/threonine-protein kinase At4g34500 OS=Arabidopsis thaliana GN=At4g34500 PE=2 SV=1	sita:101757628/1e-63/probable serine/threonine-protein kinase At1g01540; K04730 interleukin-1 receptor-associated kinase 1 [EC:2.7.11.1]	BS_yloP_1/2e-15/---	NA
CL122.Contig1_All	gi|695009749|ref|XP_009391521.1|/2.28584e-159/PREDICTED: probable protein phosphatase 2C 47 [Musa acuminata subsp. malaccensis]	gi|695062813|ref|XM_009421617.1|/1e-96/PREDICTED: Musa acuminata subsp. malaccensis probable protein phosphatase 2C 47 (LOC103999774), transcript variant X1, mRNA	sp|Q6AUQ4|P2C47_ORYSJ/2e-133/Probable protein phosphatase 2C 47 OS=Oryza sativa subsp. japonica GN=Os05g0134200 PE=2 SV=1	mus:103977670/3e-160/probable protein phosphatase 2C 47; K14803 protein phosphatase 2C homolog 2/3 [EC:3.1.3.16]	SPCC1223.11/4e-36/---	NA
CL122.Contig2_All	gi|695009749|ref|XP_009391521.1|/4.8202e-173/PREDICTED: probable protein phosphatase 2C 47 [Musa acuminata subsp. malaccensis]	gi|695062813|ref|XM_009421617.1|/3e-66/PREDICTED: Musa acuminata subsp. malaccensis probable protein phosphatase 2C 47 (LOC103999774), transcript variant X1, mRNA	sp|Q6AUQ4|P2C47_ORYSJ/4e-138/Probable protein phosphatase 2C 47 OS=Oryza sativa subsp. japonica GN=Os05g0134200 PE=2 SV=1	mus:103977670/7e-174/probable protein phosphatase 2C 47; K14803 protein phosphatase 2C homolog 2/3 [EC:3.1.3.16]	SPCC1223.11/2e-38/---	NA
CL122.Contig3_All	gi|743843836|ref|XP_010938175.1|/4.3305e-54/PREDICTED: probable protein phosphatase 2C 47 [Elaeis guineensis]	gi|695062813|ref|XM_009421617.1|/5e-34/PREDICTED: Musa acuminata subsp. malaccensis probable protein phosphatase 2C 47 (LOC103999774), transcript variant X1, mRNA	sp|Q6AUQ4|P2C47_ORYSJ/8e-51/Probable protein phosphatase 2C 47 OS=Oryza sativa subsp. japonica GN=Os05g0134200 PE=2 SV=1	egu:105057297/6e-55/probable protein phosphatase 2C 47; K14803 protein phosphatase 2C homolog 2/3 [EC:3.1.3.16]	NA	NA
CL122.Contig4_All	gi|672116080|ref|XP_008781191.1|/4.70059e-43/PREDICTED: probable protein phosphatase 2C 47 [Phoenix dactylifera]	gi|695062815|ref|XM_009421618.1|/4e-17/PREDICTED: Musa acuminata subsp. malaccensis probable protein phosphatase 2C 47 (LOC103999774), transcript variant X2, mRNA	sp|Q3EAF9|P2C49_ARATH/1e-35/Probable protein phosphatase 2C 49 OS=Arabidopsis thaliana GN=At3g62260 PE=2 SV=1	pda:103701034/7e-44/probable protein phosphatase 2C 47; K14803 protein phosphatase 2C homolog 2/3 [EC:3.1.3.16]	NA	NA
CL122.Contig5_All	gi|695009749|ref|XP_009391521.1|/1.22168e-157/PREDICTED: probable protein phosphatase 2C 47 [Musa acuminata subsp. malaccensis]	gi|695062813|ref|XM_009421617.1|/1e-105/PREDICTED: Musa acuminata subsp. malaccensis probable protein phosphatase 2C 47 (LOC103999774), transcript variant X1, mRNA	sp|Q6AUQ4|P2C47_ORYSJ/9e-134/Probable protein phosphatase 2C 47 OS=Oryza sativa subsp. japonica GN=Os05g0134200 PE=2 SV=1	mus:103977670/2e-158/probable protein phosphatase 2C 47; K14803 protein phosphatase 2C homolog 2/3 [EC:3.1.3.16]	SPCC1223.11/1e-35/---	NA
CL122.Contig6_All	gi|672116080|ref|XP_008781191.1|/6.44272e-157/PREDICTED: probable protein phosphatase 2C 47 [Phoenix dactylifera]	gi|695062815|ref|XM_009421618.1|/1e-49/PREDICTED: Musa acuminata subsp. malaccensis probable protein phosphatase 2C 47 (LOC103999774), transcript variant X2, mRNA	sp|Q3EAF9|P2C49_ARATH/1e-113/Probable protein phosphatase 2C 49 OS=Arabidopsis thaliana GN=At3g62260 PE=2 SV=1	pda:103701034/9e-158/probable protein phosphatase 2C 47; K14803 protein phosphatase 2C homolog 2/3 [EC:3.1.3.16]	SPAC2G11.07c/8e-36/---	NA
CL122.Contig7_All	gi|695009749|ref|XP_009391521.1|/2.8033e-174/PREDICTED: probable protein phosphatase 2C 47 [Musa acuminata subsp. malaccensis]	gi|695062813|ref|XM_009421617.1|/4e-71/PREDICTED: Musa acuminata subsp. malaccensis probable protein phosphatase 2C 47 (LOC103999774), transcript variant X1, mRNA	sp|Q6AUQ4|P2C47_ORYSJ/5e-139/Probable protein phosphatase 2C 47 OS=Oryza sativa subsp. japonica GN=Os05g0134200 PE=2 SV=1	mus:103977670/4e-175/probable protein phosphatase 2C 47; K14803 protein phosphatase 2C homolog 2/3 [EC:3.1.3.16]	SPAC2G11.07c/2e-38/---	NA
CL123.Contig1_All	gi|695068642|ref|XP_009381270.1|/0/PREDICTED: ABC transporter C family member 3-like isoform X1 [Musa acuminata subsp. malaccensis]	gi|695068641|ref|XM_009382995.1|/0.0/PREDICTED: Musa acuminata subsp. malaccensis ABC transporter C family member 3-like (LOC103969465), transcript variant X1, mRNA	sp|Q9LK64|AB3C_ARATH/0.0/ABC transporter C family member 3 OS=Arabidopsis thaliana GN=ABCC3 PE=1 SV=1	cit:102607567/0.0/ABC transporter C family member 9-like; K05665 ATP-binding cassette, subfamily C (CFTR/MRP), member 1	SPAC3F10.11c/0.0/---	NA
CL123.Contig2_All	gi|695068644|ref|XP_009381271.1|/4.13466e-09/PREDICTED: ABC transporter C family member 3-like isoform X2 [Musa acuminata subsp. malaccensis]	NA	NA	NA	NA	NA
CL123.Contig3_All	gi|695068642|ref|XP_009381270.1|/0/PREDICTED: ABC transporter C family member 3-like isoform X1 [Musa acuminata subsp. malaccensis]	gi|695068641|ref|XM_009382995.1|/0.0/PREDICTED: Musa acuminata subsp. malaccensis ABC transporter C family member 3-like (LOC103969465), transcript variant X1, mRNA	sp|Q9LK64|AB3C_ARATH/0.0/ABC transporter C family member 3 OS=Arabidopsis thaliana GN=ABCC3 PE=1 SV=1	cit:102607567/0.0/ABC transporter C family member 9-like; K05665 ATP-binding cassette, subfamily C (CFTR/MRP), member 1	YDR135c/5e-175/---	NA
CL124.Contig1_All	gi|743828032|ref|XP_010933749.1|/8.3346e-10/PREDICTED: zinc finger CCCH domain-containing protein 19-like [Elaeis guineensis]	NA	sp|Q9SD34|C3H44_ARATH/1e-07/Zinc finger CCCH domain-containing protein 44 OS=Arabidopsis thaliana GN=At3g51120 PE=2 SV=3	NA	NA	NA
CL124.Contig2_All	gi|695003894|ref|XP_009387866.1|/0/PREDICTED: zinc finger CCCH domain-containing protein 19-like [Musa acuminata subsp. malaccensis]	gi|695003893|ref|XM_009389591.1|/0.0/PREDICTED: Musa acuminata subsp. malaccensis zinc finger CCCH domain-containing protein 19-like (LOC103974715), mRNA	sp|Q9SIV5|C3H19_ARATH/0.0/Zinc finger CCCH domain-containing protein 19 OS=Arabidopsis thaliana GN=NERD PE=1 SV=3	aly:ARALYDRAFT_474089/4e-10/SWIB complex BAF60b domain-containing protein; K15223 upstream activation factor subunit UAF30	NA	NA
CL124.Contig3_All	gi|695003894|ref|XP_009387866.1|/0/PREDICTED: zinc finger CCCH domain-containing protein 19-like [Musa acuminata subsp. malaccensis]	gi|695003893|ref|XM_009389591.1|/0.0/PREDICTED: Musa acuminata subsp. malaccensis zinc finger CCCH domain-containing protein 19-like (LOC103974715), mRNA	sp|Q9SIV5|C3H19_ARATH/0.0/Zinc finger CCCH domain-containing protein 19 OS=Arabidopsis thaliana GN=NERD PE=1 SV=3	aly:ARALYDRAFT_474089/4e-10/SWIB complex BAF60b domain-containing protein; K15223 upstream activation factor subunit UAF30	NA	NA
CL125.Contig1_All	NA	NA	NA	NA	NA	NA
CL125.Contig2_All	NA	NA	NA	NA	NA	NA
CL125.Contig3_All	NA	NA	NA	NA	NA	NA
CL125.Contig4_All	NA	NA	NA	NA	NA	NA
CL125.Contig5_All	NA	NA	NA	NA	NA	NA
CL126.Contig1_All	gi|743830175|ref|XP_010934347.1|/3.84104e-57/PREDICTED: 60S ribosomal protein L44-like [Elaeis guineensis]	gi|695057881|ref|XM_009418960.1|/1e-103/PREDICTED: Musa acuminata subsp. malaccensis 60S ribosomal protein L44 (LOC103997667), mRNA	sp|Q96499|RL44_GOSHI/9e-56/60S ribosomal protein L44 OS=Gossypium hirsutum GN=RPL44 PE=3 SV=3	egu:105054516/6e-58/60S ribosomal protein L44-like; K02929 large subunit ribosomal protein L44e	YNL162w/4e-43/---	NA
CL126.Contig2_All	NA	gi|695057881|ref|XM_009418960.1|/2e-16/PREDICTED: Musa acuminata subsp. malaccensis 60S ribosomal protein L44 (LOC103997667), mRNA	NA	NA	NA	NA
CL126.Contig3_All	gi|743830175|ref|XP_010934347.1|/3.92893e-57/PREDICTED: 60S ribosomal protein L44-like [Elaeis guineensis]	gi|695057881|ref|XM_009418960.1|/4e-97/PREDICTED: Musa acuminata subsp. malaccensis 60S ribosomal protein L44 (LOC103997667), mRNA	sp|Q96499|RL44_GOSHI/9e-56/60S ribosomal protein L44 OS=Gossypium hirsutum GN=RPL44 PE=3 SV=3	egu:105054516/6e-58/60S ribosomal protein L44-like; K02929 large subunit ribosomal protein L44e	YNL162w/4e-43/---	NA
CL127.Contig1_All	gi|695023155|ref|XP_009398731.1|/7.23807e-09/PREDICTED: BAG family molecular chaperone regulator 1-like [Musa acuminata subsp. malaccensis]	NA	NA	NA	NA	NA
CL127.Contig2_All	gi|695023155|ref|XP_009398731.1|/1.38138e-08/PREDICTED: BAG family molecular chaperone regulator 1-like [Musa acuminata subsp. malaccensis]	NA	NA	NA	NA	NA
CL127.Contig3_All	gi|695010555|ref|XP_009391950.1|/5.98602e-98/PREDICTED: BAG family molecular chaperone regulator 1-like [Musa acuminata subsp. malaccensis]	gi|695010554|ref|XM_009393675.1|/8e-48/PREDICTED: Musa acuminata subsp. malaccensis BAG family molecular chaperone regulator 1-like (LOC103977986), mRNA	sp|Q0WUQ1|BAG1_ARATH/2e-64/BAG family molecular chaperone regulator 1 OS=Arabidopsis thaliana GN=BAG1 PE=1 SV=1	atr:18436252/8e-06/serine/arginine repetitive matrix protein 1; K13171 serine/arginine repetitive matrix protein 1	NA	NA
CL127.Contig4_All	gi|695040732|ref|XP_009407955.1|/1.20699e-90/PREDICTED: BAG family molecular chaperone regulator 2-like isoform X2 [Musa acuminata subsp. malaccensis]	gi|695010554|ref|XM_009393675.1|/3e-63/PREDICTED: Musa acuminata subsp. malaccensis BAG family molecular chaperone regulator 1-like (LOC103977986), mRNA	sp|Q0WUQ1|BAG1_ARATH/2e-62/BAG family molecular chaperone regulator 1 OS=Arabidopsis thaliana GN=BAG1 PE=1 SV=1	ath:AT2G29210/3e-09/splicing factor PWI domain-containing protein; K13171 serine/arginine repetitive matrix protein 1	NA	NA
CL127.Contig5_All	gi|695040732|ref|XP_009407955.1|/7.49452e-91/PREDICTED: BAG family molecular chaperone regulator 2-like isoform X2 [Musa acuminata subsp. malaccensis]	gi|695010554|ref|XM_009393675.1|/2e-63/PREDICTED: Musa acuminata subsp. malaccensis BAG family molecular chaperone regulator 1-like (LOC103977986), mRNA	sp|Q0WUQ1|BAG1_ARATH/1e-62/BAG family molecular chaperone regulator 1 OS=Arabidopsis thaliana GN=BAG1 PE=1 SV=1	ath:AT2G29210/9e-08/splicing factor PWI domain-containing protein; K13171 serine/arginine repetitive matrix protein 1	NA	NA
CL127.Contig6_All	gi|695023155|ref|XP_009398731.1|/7.13008e-09/PREDICTED: BAG family molecular chaperone regulator 1-like [Musa acuminata subsp. malaccensis]	NA	NA	NA	NA	NA
CL127.Contig7_All	gi|695023155|ref|XP_009398731.1|/7.8098e-09/PREDICTED: BAG family molecular chaperone regulator 1-like [Musa acuminata subsp. malaccensis]	NA	NA	NA	NA	NA
CL127.Contig8_All	gi|695023155|ref|XP_009398731.1|/9.3776e-09/PREDICTED: BAG family molecular chaperone regulator 1-like [Musa acuminata subsp. malaccensis]	NA	NA	NA	NA	NA
CL127.Contig9_All	gi|695040732|ref|XP_009407955.1|/7.00771e-91/PREDICTED: BAG family molecular chaperone regulator 2-like isoform X2 [Musa acuminata subsp. malaccensis]	gi|695010554|ref|XM_009393675.1|/2e-63/PREDICTED: Musa acuminata subsp. malaccensis BAG family molecular chaperone regulator 1-like (LOC103977986), mRNA	sp|Q0WUQ1|BAG1_ARATH/6e-63/BAG family molecular chaperone regulator 1 OS=Arabidopsis thaliana GN=BAG1 PE=1 SV=1	ath:AT2G29210/3e-07/splicing factor PWI domain-containing protein; K13171 serine/arginine repetitive matrix protein 1	NA	NA
CL128.Contig1_All	gi|695014026|ref|XP_009393818.1|/0/PREDICTED: ultraviolet-B receptor UVR8-like [Musa acuminata subsp. malaccensis]	gi|695034786|ref|XM_009406583.1|/0.0/PREDICTED: Musa acuminata subsp. malaccensis ultraviolet-B receptor UVR8-like (LOC103988072), mRNA	sp|Q9FN03|UVR8_ARATH/0.0/Ultraviolet-B receptor UVR8 OS=Arabidopsis thaliana GN=UVR8 PE=1 SV=1	atr:18446390/1e-59/probable E3 ubiquitin-protein ligase HERC4; K10615 E3 ubiquitin-protein ligase HERC4 [EC:2.3.2.26]	ECU04g1500/1e-33/---	biological_process:GO:0010224//response to UV-B;cellular_component:GO:0005634//nucleus;GO:0005829//cytosol;molecular_function:GO:0003682//chromatin binding;
CL128.Contig2_All	NA	NA	NA	NA	NA	NA
CL128.Contig3_All	gi|695014026|ref|XP_009393818.1|/0/PREDICTED: ultraviolet-B receptor UVR8-like [Musa acuminata subsp. malaccensis]	gi|695034786|ref|XM_009406583.1|/0.0/PREDICTED: Musa acuminata subsp. malaccensis ultraviolet-B receptor UVR8-like (LOC103988072), mRNA	sp|Q9FN03|UVR8_ARATH/0.0/Ultraviolet-B receptor UVR8 OS=Arabidopsis thaliana GN=UVR8 PE=1 SV=1	atr:18446390/1e-59/probable E3 ubiquitin-protein ligase HERC4; K10615 E3 ubiquitin-protein ligase HERC4 [EC:2.3.2.26]	ECU04g1500/1e-33/---	biological_process:GO:0010224//response to UV-B;cellular_component:GO:0005634//nucleus;GO:0005829//cytosol;molecular_function:GO:0003682//chromatin binding;
CL129.Contig1_All	NA	NA	NA	NA	NA	NA
CL129.Contig2_All	NA	NA	NA	NA	NA	NA
CL129.Contig3_All	NA	gi|698523208|ref|XM_009760108.1|/2e-08/PREDICTED: Nicotiana sylvestris transcription elongation factor 1 homolog (LOC104211109), transcript variant X2, mRNA	NA	NA	RSc2303/8e-06/---	NA
CL129.Contig4_All	NA	gi|698523208|ref|XM_009760108.1|/2e-08/PREDICTED: Nicotiana sylvestris transcription elongation factor 1 homolog (LOC104211109), transcript variant X2, mRNA	NA	NA	NA	NA
CL130.Contig1_All	NA	gi|695029882|ref|XM_009404105.1|/1e-15/PREDICTED: Musa acuminata subsp. malaccensis uncharacterized LOC103986182 (LOC103986182), mRNA	NA	NA	NA	NA
CL130.Contig2_All	NA	NA	NA	NA	NA	NA
CL130.Contig3_All	gi|695065797|ref|XP_009379765.1|/8.49655e-12/PREDICTED: BTB/POZ domain-containing protein At3g44820 [Musa acuminata subsp. malaccensis] &gt;gi|695065799|ref|XP_009379766.1| PREDICTED: BTB/POZ domain-containing protein At3g44820 [Musa acuminata subsp. malaccensis] &gt;gi|695065801|ref|XP_009379767.1| PREDICTED: BTB/POZ domain-containing protein At3g44820 [Musa acuminata subsp. malaccensis] &gt;gi|…	gi|695065808|ref|XM_009381496.1|/2e-12/PREDICTED: Musa acuminata subsp. malaccensis BTB/POZ domain-containing protein At3g44820 (LOC103968338), transcript variant X7, mRNA	sp|Q9S9Q9|Y1044_ARATH/4e-06/BTB/POZ domain-containing protein At1g30440 OS=Arabidopsis thaliana GN=At1g30440 PE=1 SV=2	NA	NA	NA
CL130.Contig4_All	gi|695065797|ref|XP_009379765.1|/5.74369e-12/PREDICTED: BTB/POZ domain-containing protein At3g44820 [Musa acuminata subsp. malaccensis] &gt;gi|695065799|ref|XP_009379766.1| PREDICTED: BTB/POZ domain-containing protein At3g44820 [Musa acuminata subsp. malaccensis] &gt;gi|695065801|ref|XP_009379767.1| PREDICTED: BTB/POZ domain-containing protein At3g44820 [Musa acuminata subsp. malaccensis] &gt;gi|…	gi|695065808|ref|XM_009381496.1|/2e-12/PREDICTED: Musa acuminata subsp. malaccensis BTB/POZ domain-containing protein At3g44820 (LOC103968338), transcript variant X7, mRNA	sp|Q9S9Q9|Y1044_ARATH/3e-06/BTB/POZ domain-containing protein At1g30440 OS=Arabidopsis thaliana GN=At1g30440 PE=1 SV=2	NA	NA	NA
CL131.Contig1_All	gi|89111293|dbj|BAE80321.1|/4.97324e-15/cyclin dependent kinase B [Camellia sinensis]	gi|695015925|ref|XM_009396579.1|/3e-34/PREDICTED: Musa acuminata subsp. malaccensis cyclin-dependent kinase B1-1-like (LOC103980250), mRNA	sp|Q2V419|CKB12_ARATH/1e-15/Cyclin-dependent kinase B1-2 OS=Arabidopsis thaliana GN=CDKB1-2 PE=1 SV=2	sot:102586889/2e-15/cell division control protein 2 homolog C-like; K07760 cyclin-dependent kinase [EC:2.7.11.22]	NA	biological_process:GO:0006468//protein phosphorylation;molecular_function:GO:0004674//protein serine/threonine kinase activity;GO:0005524//ATP binding;
CL131.Contig2_All	gi|743789060|ref|XP_010922825.1|/3.02272e-72/PREDICTED: cyclin-dependent kinase B1-1 [Elaeis guineensis]	gi|695072316|ref|XM_009385000.1|/1e-78/PREDICTED: Musa acuminata subsp. malaccensis cyclin-dependent kinase B1-1 (LOC103971057), mRNA	sp|Q8L4P8|CKB11_ORYSJ/3e-69/Cyclin-dependent kinase B1-1 OS=Oryza sativa subsp. japonica GN=CDKB1-1 PE=2 SV=1	egu:105046039/4e-73/cyclin-dependent kinase B1-1; K07760 cyclin-dependent kinase [EC:2.7.11.22]	SPy1625_1/3e-11/---	biological_process:GO:0006468//protein phosphorylation;molecular_function:GO:0004674//protein serine/threonine kinase activity;GO:0005524//ATP binding;
CL131.Contig3_All	gi|743789060|ref|XP_010922825.1|/7.78829e-62/PREDICTED: cyclin-dependent kinase B1-1 [Elaeis guineensis]	gi|695072316|ref|XM_009385000.1|/4e-54/PREDICTED: Musa acuminata subsp. malaccensis cyclin-dependent kinase B1-1 (LOC103971057), mRNA	sp|Q8L4P8|CKB11_ORYSJ/8e-59/Cyclin-dependent kinase B1-1 OS=Oryza sativa subsp. japonica GN=CDKB1-1 PE=2 SV=1	egu:105046039/1e-62/cyclin-dependent kinase B1-1; K07760 cyclin-dependent kinase [EC:2.7.11.22]	NA	biological_process:GO:0006468//protein phosphorylation;molecular_function:GO:0004674//protein serine/threonine kinase activity;GO:0005524//ATP binding;
CL132.Contig1_All	gi|695028454|ref|XP_009401606.1|/0/PREDICTED: probable arabinosyltransferase ARAD1 [Musa acuminata subsp. malaccensis]	gi|695028453|ref|XM_009403331.1|/0.0/PREDICTED: Musa acuminata subsp. malaccensis probable arabinosyltransferase ARAD1 (LOC103985585), mRNA	sp|Q6DBG8|ARAD1_ARATH/4e-61/Probable arabinosyltransferase ARAD1 OS=Arabidopsis thaliana GN=ARAD1 PE=1 SV=1	sita:101767079/4e-53/alpha-glucosidase 2-like; K01228 mannosyl-oligosaccharide glucosidase [EC:3.2.1.106]	NA	NA
CL132.Contig2_All	gi|695028454|ref|XP_009401606.1|/0/PREDICTED: probable arabinosyltransferase ARAD1 [Musa acuminata subsp. malaccensis]	gi|695028453|ref|XM_009403331.1|/0.0/PREDICTED: Musa acuminata subsp. malaccensis probable arabinosyltransferase ARAD1 (LOC103985585), mRNA	sp|Q6DBG8|ARAD1_ARATH/2e-62/Probable arabinosyltransferase ARAD1 OS=Arabidopsis thaliana GN=ARAD1 PE=1 SV=1	sita:101767079/1e-55/alpha-glucosidase 2-like; K01228 mannosyl-oligosaccharide glucosidase [EC:3.2.1.106]	NA	NA
CL132.Contig3_All	gi|695028454|ref|XP_009401606.1|/0/PREDICTED: probable arabinosyltransferase ARAD1 [Musa acuminata subsp. malaccensis]	gi|695028453|ref|XM_009403331.1|/0.0/PREDICTED: Musa acuminata subsp. malaccensis probable arabinosyltransferase ARAD1 (LOC103985585), mRNA	sp|Q6DBG8|ARAD1_ARATH/5e-59/Probable arabinosyltransferase ARAD1 OS=Arabidopsis thaliana GN=ARAD1 PE=1 SV=1	sita:101767079/1e-53/alpha-glucosidase 2-like; K01228 mannosyl-oligosaccharide glucosidase [EC:3.2.1.106]	NA	NA
CL132.Contig4_All	gi|672126651|ref|XP_008786784.1|/3.64354e-111/PREDICTED: probable arabinosyltransferase ARAD1 isoform X3 [Phoenix dactylifera]	gi|695028453|ref|XM_009403331.1|/1e-118/PREDICTED: Musa acuminata subsp. malaccensis probable arabinosyltransferase ARAD1 (LOC103985585), mRNA	sp|Q6DBG8|ARAD1_ARATH/3e-44/Probable arabinosyltransferase ARAD1 OS=Arabidopsis thaliana GN=ARAD1 PE=1 SV=1	sita:101767079/1e-37/alpha-glucosidase 2-like; K01228 mannosyl-oligosaccharide glucosidase [EC:3.2.1.106]	NA	NA
CL132.Contig5_All	gi|672126651|ref|XP_008786784.1|/2.02562e-78/PREDICTED: probable arabinosyltransferase ARAD1 isoform X3 [Phoenix dactylifera]	gi|695028453|ref|XM_009403331.1|/2e-59/PREDICTED: Musa acuminata subsp. malaccensis probable arabinosyltransferase ARAD1 (LOC103985585), mRNA	sp|Q6DBG8|ARAD1_ARATH/3e-34/Probable arabinosyltransferase ARAD1 OS=Arabidopsis thaliana GN=ARAD1 PE=1 SV=1	sita:101767079/3e-28/alpha-glucosidase 2-like; K01228 mannosyl-oligosaccharide glucosidase [EC:3.2.1.106]	NA	NA
CL132.Contig6_All	gi|695028454|ref|XP_009401606.1|/0/PREDICTED: probable arabinosyltransferase ARAD1 [Musa acuminata subsp. malaccensis]	gi|695028453|ref|XM_009403331.1|/0.0/PREDICTED: Musa acuminata subsp. malaccensis probable arabinosyltransferase ARAD1 (LOC103985585), mRNA	sp|Q6DBG8|ARAD1_ARATH/8e-58/Probable arabinosyltransferase ARAD1 OS=Arabidopsis thaliana GN=ARAD1 PE=1 SV=1	sita:101767079/4e-51/alpha-glucosidase 2-like; K01228 mannosyl-oligosaccharide glucosidase [EC:3.2.1.106]	NA	NA
CL132.Contig7_All	gi|672126651|ref|XP_008786784.1|/1.78438e-106/PREDICTED: probable arabinosyltransferase ARAD1 isoform X3 [Phoenix dactylifera]	gi|695028453|ref|XM_009403331.1|/4e-98/PREDICTED: Musa acuminata subsp. malaccensis probable arabinosyltransferase ARAD1 (LOC103985585), mRNA	sp|Q6DBG8|ARAD1_ARATH/1e-40/Probable arabinosyltransferase ARAD1 OS=Arabidopsis thaliana GN=ARAD1 PE=1 SV=1	sita:101767079/1e-35/alpha-glucosidase 2-like; K01228 mannosyl-oligosaccharide glucosidase [EC:3.2.1.106]	NA	NA
CL132.Contig8_All	gi|672126651|ref|XP_008786784.1|/3.95463e-83/PREDICTED: probable arabinosyltransferase ARAD1 isoform X3 [Phoenix dactylifera]	gi|695028453|ref|XM_009403331.1|/9e-80/PREDICTED: Musa acuminata subsp. malaccensis probable arabinosyltransferase ARAD1 (LOC103985585), mRNA	sp|Q6DBG8|ARAD1_ARATH/7e-38/Probable arabinosyltransferase ARAD1 OS=Arabidopsis thaliana GN=ARAD1 PE=1 SV=1	mtr:MTR_7g087120/7e-31/Cysteine synthase; K01738 cysteine synthase A [EC:2.5.1.47]	NA	NA
CL133.Contig1_All	gi|695005431|ref|XP_009389166.1|/9.38895e-24/PREDICTED: ALA-interacting subunit 5-like [Musa acuminata subsp. malaccensis]	gi|695021062|ref|XM_009399332.1|/2e-28/PREDICTED: Musa acuminata subsp. malaccensis ALA-interacting subunit 5-like (LOC103982413), mRNA	sp|Q9LTW0|ALIS1_ARATH/2e-15/ALA-interacting subunit 1 OS=Arabidopsis thaliana GN=ALIS1 PE=1 SV=1	NA	NA	NA
CL133.Contig2_All	gi|695021063|ref|XP_009397607.1|/3.27431e-80/PREDICTED: ALA-interacting subunit 5-like [Musa acuminata subsp. malaccensis]	gi|695021062|ref|XM_009399332.1|/4e-86/PREDICTED: Musa acuminata subsp. malaccensis ALA-interacting subunit 5-like (LOC103982413), mRNA	sp|Q9LTW0|ALIS1_ARATH/3e-55/ALA-interacting subunit 1 OS=Arabidopsis thaliana GN=ALIS1 PE=1 SV=1	NA	SPBC1773.11c/1e-22/---	NA
CL134.Contig1_All	gi|695051880|ref|XP_009413982.1|/6.83022e-38/PREDICTED: guanine nucleotide-binding protein subunit gamma 2-like [Musa acuminata subsp. malaccensis] &gt;gi|695051882|ref|XP_009413983.1| PREDICTED: guanine nucleotide-binding protein subunit gamma 2-like [Musa acuminata subsp. malaccensis]	gi|695051881|ref|XM_009415708.1|/8e-28/PREDICTED: Musa acuminata subsp. malaccensis guanine nucleotide-binding protein subunit gamma 2-like (LOC103995175), transcript variant X2, mRNA	sp|Q93V47|GG2_ARATH/4e-11/Guanine nucleotide-binding protein subunit gamma 2 OS=Arabidopsis thaliana GN=GG2 PE=1 SV=1	tcc:TCM_004244/1e-09/Ammonium transporter 2; K03320 ammonium transporter, Amt family	NA	NA
CL134.Contig2_All	gi|695051880|ref|XP_009413982.1|/4.74757e-12/PREDICTED: guanine nucleotide-binding protein subunit gamma 2-like [Musa acuminata subsp. malaccensis] &gt;gi|695051882|ref|XP_009413983.1| PREDICTED: guanine nucleotide-binding protein subunit gamma 2-like [Musa acuminata subsp. malaccensis]	gi|695058426|ref|XM_009419254.1|/3e-07/PREDICTED: Musa acuminata subsp. malaccensis guanine nucleotide-binding protein subunit gamma 2-like (LOC103997910), mRNA	NA	NA	NA	molecular_function:GO:0005515//protein binding;
CL134.Contig3_All	gi|695051880|ref|XP_009413982.1|/8.37609e-40/PREDICTED: guanine nucleotide-binding protein subunit gamma 2-like [Musa acuminata subsp. malaccensis] &gt;gi|695051882|ref|XP_009413983.1| PREDICTED: guanine nucleotide-binding protein subunit gamma 2-like [Musa acuminata subsp. malaccensis]	gi|695051881|ref|XM_009415708.1|/2e-31/PREDICTED: Musa acuminata subsp. malaccensis guanine nucleotide-binding protein subunit gamma 2-like (LOC103995175), transcript variant X2, mRNA	sp|Q93V47|GG2_ARATH/2e-14/Guanine nucleotide-binding protein subunit gamma 2 OS=Arabidopsis thaliana GN=GG2 PE=1 SV=1	tcc:TCM_004244/4e-14/Ammonium transporter 2; K03320 ammonium transporter, Amt family	NA	biological_process:GO:0007186//G-protein coupled receptor signaling pathway;cellular_component:GO:0005834//heterotrimeric G-protein complex;molecular_function:GO:0005515//protein binding;GO:0004871//signal transducer activity;
CL135.Contig1_All	gi|695065765|ref|XP_009421482.1|/2.20004e-71/PREDICTED: transcription factor bHLH144-like [Musa acuminata subsp. malaccensis]	gi|695065764|ref|XM_009423207.1|/4e-32/PREDICTED: Musa acuminata subsp. malaccensis transcription factor bHLH144-like (LOC104001031), mRNA	sp|Q9ASX9|BH144_ARATH/2e-34/Transcription factor bHLH144 OS=Arabidopsis thaliana GN=BHLH144 PE=1 SV=1	NA	NA	NA
CL135.Contig2_All	gi|695065765|ref|XP_009421482.1|/1.09889e-25/PREDICTED: transcription factor bHLH144-like [Musa acuminata subsp. malaccensis]	gi|695065764|ref|XM_009423207.1|/2e-19/PREDICTED: Musa acuminata subsp. malaccensis transcription factor bHLH144-like (LOC104001031), mRNA	sp|Q9ASX9|BH144_ARATH/5e-11/Transcription factor bHLH144 OS=Arabidopsis thaliana GN=BHLH144 PE=1 SV=1	NA	NA	NA
CL136.Contig1_All	gi|694995295|ref|XP_009383772.1|/0/PREDICTED: ATP-dependent zinc metalloprotease FTSH 5, mitochondrial-like isoform X2 [Musa acuminata subsp. malaccensis]	gi|694995292|ref|XM_009385421.1|/0.0/PREDICTED: Musa acuminata subsp. malaccensis ATP-dependent zinc metalloprotease FTSH 5, mitochondrial-like (LOC103971377), transcript variant X1, mRNA	sp|Q8LQJ8|FTSH5_ORYSJ/0.0/ATP-dependent zinc metalloprotease FTSH 5, mitochondrial OS=Oryza sativa subsp. japonica GN=FTSH5 PE=3 SV=1	mus:103971377/0.0/ATP-dependent zinc metalloprotease FTSH 5, mitochondrial-like isoform X1; K08955 ATP-dependent metalloprotease [EC:3.4.24.-]	YPR024w/2e-148/---	NA
CL136.Contig2_All	gi|694995295|ref|XP_009383772.1|/0/PREDICTED: ATP-dependent zinc metalloprotease FTSH 5, mitochondrial-like isoform X2 [Musa acuminata subsp. malaccensis]	gi|694995292|ref|XM_009385421.1|/0.0/PREDICTED: Musa acuminata subsp. malaccensis ATP-dependent zinc metalloprotease FTSH 5, mitochondrial-like (LOC103971377), transcript variant X1, mRNA	sp|Q8LQJ8|FTSH5_ORYSJ/0.0/ATP-dependent zinc metalloprotease FTSH 5, mitochondrial OS=Oryza sativa subsp. japonica GN=FTSH5 PE=3 SV=1	mus:103971377/0.0/ATP-dependent zinc metalloprotease FTSH 5, mitochondrial-like isoform X1; K08955 ATP-dependent metalloprotease [EC:3.4.24.-]	YPR024w/5e-144/---	NA
CL136.Contig3_All	gi|694995293|ref|XP_009383696.1|/0/PREDICTED: ATP-dependent zinc metalloprotease FTSH 5, mitochondrial-like isoform X1 [Musa acuminata subsp. malaccensis]	gi|694995292|ref|XM_009385421.1|/0.0/PREDICTED: Musa acuminata subsp. malaccensis ATP-dependent zinc metalloprotease FTSH 5, mitochondrial-like (LOC103971377), transcript variant X1, mRNA	sp|Q8LQJ8|FTSH5_ORYSJ/0.0/ATP-dependent zinc metalloprotease FTSH 5, mitochondrial OS=Oryza sativa subsp. japonica GN=FTSH5 PE=3 SV=1	mus:103971377/0.0/ATP-dependent zinc metalloprotease FTSH 5, mitochondrial-like isoform X1; K08955 ATP-dependent metalloprotease [EC:3.4.24.-]	YPR024w/2e-150/---	NA
CL136.Contig4_All	gi|694995293|ref|XP_009383696.1|/0/PREDICTED: ATP-dependent zinc metalloprotease FTSH 5, mitochondrial-like isoform X1 [Musa acuminata subsp. malaccensis]	gi|694995292|ref|XM_009385421.1|/0.0/PREDICTED: Musa acuminata subsp. malaccensis ATP-dependent zinc metalloprotease FTSH 5, mitochondrial-like (LOC103971377), transcript variant X1, mRNA	sp|Q8LQJ8|FTSH5_ORYSJ/0.0/ATP-dependent zinc metalloprotease FTSH 5, mitochondrial OS=Oryza sativa subsp. japonica GN=FTSH5 PE=3 SV=1	mus:103971377/0.0/ATP-dependent zinc metalloprotease FTSH 5, mitochondrial-like isoform X1; K08955 ATP-dependent metalloprotease [EC:3.4.24.-]	YPR024w/3e-146/---	NA
CL137.Contig1_All	gi|695057740|ref|XP_009417159.1|/1.25715e-74/PREDICTED: uncharacterized protein LOC103997606 [Musa acuminata subsp. malaccensis]	gi|695057739|ref|XM_009418884.1|/4e-84/PREDICTED: Musa acuminata subsp. malaccensis uncharacterized LOC103997606 (LOC103997606), mRNA	NA	NA	NA	NA
CL137.Contig2_All	gi|695038053|ref|XP_009406529.1|/0/PREDICTED: uncharacterized protein LOC103989421 [Musa acuminata subsp. malaccensis]	gi|695057739|ref|XM_009418884.1|/0.0/PREDICTED: Musa acuminata subsp. malaccensis uncharacterized LOC103997606 (LOC103997606), mRNA	NA	NA	NA	NA
CL137.Contig3_All	gi|695038053|ref|XP_009406529.1|/5.60923e-106/PREDICTED: uncharacterized protein LOC103989421 [Musa acuminata subsp. malaccensis]	gi|695038052|ref|XM_009408254.1|/1e-66/PREDICTED: Musa acuminata subsp. malaccensis uncharacterized LOC103989421 (LOC103989421), mRNA	NA	NA	NA	NA
CL137.Contig4_All	gi|695038053|ref|XP_009406529.1|/0/PREDICTED: uncharacterized protein LOC103989421 [Musa acuminata subsp. malaccensis]	gi|695057739|ref|XM_009418884.1|/0.0/PREDICTED: Musa acuminata subsp. malaccensis uncharacterized LOC103997606 (LOC103997606), mRNA	NA	NA	NA	NA
CL137.Contig5_All	gi|695038053|ref|XP_009406529.1|/0/PREDICTED: uncharacterized protein LOC103989421 [Musa acuminata subsp. malaccensis]	gi|695057739|ref|XM_009418884.1|/0.0/PREDICTED: Musa acuminata subsp. malaccensis uncharacterized LOC103997606 (LOC103997606), mRNA	NA	NA	NA	NA
CL137.Contig6_All	gi|695057740|ref|XP_009417159.1|/3.77279e-34/PREDICTED: uncharacterized protein LOC103997606 [Musa acuminata subsp. malaccensis]	gi|695057739|ref|XM_009418884.1|/9e-47/PREDICTED: Musa acuminata subsp. malaccensis uncharacterized LOC103997606 (LOC103997606), mRNA	NA	NA	NA	NA
CL137.Contig7_All	gi|695057740|ref|XP_009417159.1|/7.69245e-63/PREDICTED: uncharacterized protein LOC103997606 [Musa acuminata subsp. malaccensis]	gi|695057739|ref|XM_009418884.1|/9e-86/PREDICTED: Musa acuminata subsp. malaccensis uncharacterized LOC103997606 (LOC103997606), mRNA	NA	NA	NA	NA
CL137.Contig8_All	gi|695057740|ref|XP_009417159.1|/8.22857e-63/PREDICTED: uncharacterized protein LOC103997606 [Musa acuminata subsp. malaccensis]	gi|695057739|ref|XM_009418884.1|/9e-86/PREDICTED: Musa acuminata subsp. malaccensis uncharacterized LOC103997606 (LOC103997606), mRNA	NA	NA	NA	NA
CL138.Contig1_All	gi|695040662|ref|XP_009407916.1|/4.58302e-31/PREDICTED: myb family transcription factor APL-like isoform X2 [Musa acuminata subsp. malaccensis]	gi|695015331|ref|XM_009396256.1|/3e-29/PREDICTED: Musa acuminata subsp. malaccensis protein PHR1-LIKE 1-like (LOC103979977), mRNA	sp|Q8GUN5|PHL1_ARATH/8e-16/Protein PHR1-LIKE 1 OS=Arabidopsis thaliana GN=PHL1 PE=1 SV=1	mus:103984394/1e-12/uncharacterized protein LOC103984394; K14317 nuclear pore complex protein Nup214	NA	NA
CL138.Contig2_All	gi|695040662|ref|XP_009407916.1|/1.14851e-30/PREDICTED: myb family transcription factor APL-like isoform X2 [Musa acuminata subsp. malaccensis]	gi|695015331|ref|XM_009396256.1|/5e-29/PREDICTED: Musa acuminata subsp. malaccensis protein PHR1-LIKE 1-like (LOC103979977), mRNA	sp|Q8GUN5|PHL1_ARATH/2e-15/Protein PHR1-LIKE 1 OS=Arabidopsis thaliana GN=PHL1 PE=1 SV=1	mus:103984394/3e-12/uncharacterized protein LOC103984394; K14317 nuclear pore complex protein Nup214	NA	NA
CL138.Contig3_All	gi|695040662|ref|XP_009407916.1|/8.78519e-31/PREDICTED: myb family transcription factor APL-like isoform X2 [Musa acuminata subsp. malaccensis]	gi|695015331|ref|XM_009396256.1|/1e-26/PREDICTED: Musa acuminata subsp. malaccensis protein PHR1-LIKE 1-like (LOC103979977), mRNA	sp|Q8GUN5|PHL1_ARATH/1e-15/Protein PHR1-LIKE 1 OS=Arabidopsis thaliana GN=PHL1 PE=1 SV=1	mus:103984394/2e-12/uncharacterized protein LOC103984394; K14317 nuclear pore complex protein Nup214	NA	NA
CL139.Contig1_All	gi|694995597|ref|XP_009389495.1|/1.8559e-109/PREDICTED: peroxisomal membrane protein 11-5-like [Musa acuminata subsp. malaccensis] &gt;gi|694995599|ref|XP_009389503.1| PREDICTED: peroxisomal membrane protein 11-5-like [Musa acuminata subsp. malaccensis]	gi|694995598|ref|XM_009391228.1|/1e-140/PREDICTED: Musa acuminata subsp. malaccensis peroxisomal membrane protein 11-5-like (LOC103976038), transcript variant X2, mRNA	sp|O80845|PX11D_ARATH/8e-102/Peroxisomal membrane protein 11D OS=Arabidopsis thaliana GN=PEX11D PE=1 SV=2	csv:101222485/1e-98/peroxisomal membrane protein 11C; K13352 peroxin-11B	NA	NA
CL139.Contig2_All	gi|694995597|ref|XP_009389495.1|/3.07425e-109/PREDICTED: peroxisomal membrane protein 11-5-like [Musa acuminata subsp. malaccensis] &gt;gi|694995599|ref|XP_009389503.1| PREDICTED: peroxisomal membrane protein 11-5-like [Musa acuminata subsp. malaccensis]	gi|694995598|ref|XM_009391228.1|/1e-137/PREDICTED: Musa acuminata subsp. malaccensis peroxisomal membrane protein 11-5-like (LOC103976038), transcript variant X2, mRNA	sp|O80845|PX11D_ARATH/2e-101/Peroxisomal membrane protein 11D OS=Arabidopsis thaliana GN=PEX11D PE=1 SV=2	csv:101222485/2e-98/peroxisomal membrane protein 11C; K13352 peroxin-11B	NA	NA
CL139.Contig3_All	gi|694995597|ref|XP_009389495.1|/1.72431e-109/PREDICTED: peroxisomal membrane protein 11-5-like [Musa acuminata subsp. malaccensis] &gt;gi|694995599|ref|XP_009389503.1| PREDICTED: peroxisomal membrane protein 11-5-like [Musa acuminata subsp. malaccensis]	gi|694995598|ref|XM_009391228.1|/1e-137/PREDICTED: Musa acuminata subsp. malaccensis peroxisomal membrane protein 11-5-like (LOC103976038), transcript variant X2, mRNA	sp|O80845|PX11D_ARATH/8e-102/Peroxisomal membrane protein 11D OS=Arabidopsis thaliana GN=PEX11D PE=1 SV=2	csv:101222485/1e-98/peroxisomal membrane protein 11C; K13352 peroxin-11B	NA	NA
CL140.Contig1_All	gi|695017122|ref|XP_009395490.1|/0/PREDICTED: probable sucrose-phosphate synthase 1 [Musa acuminata subsp. malaccensis]	gi|695017121|ref|XM_009397215.1|/0.0/PREDICTED: Musa acuminata subsp. malaccensis probable sucrose-phosphate synthase 1 (LOC103980733), mRNA	sp|O22060|SPSA1_CITUN/0.0/Probable sucrose-phosphate synthase 1 OS=Citrus unshiu GN=SPS1 PE=2 SV=1	mus:103980733/0.0/probable sucrose-phosphate synthase 1; K00696 sucrose-phosphate synthase [EC:2.4.1.14]	sll0045_1/9e-111/---	NA
CL140.Contig2_All	gi|695060249|ref|XP_009418507.1|/1.41562e-155/PREDICTED: probable sucrose-phosphate synthase 1 isoform X1 [Musa acuminata subsp. malaccensis]	gi|695017121|ref|XM_009397215.1|/1e-142/PREDICTED: Musa acuminata subsp. malaccensis probable sucrose-phosphate synthase 1 (LOC103980733), mRNA	sp|Q6ZHZ1|SPSA4_ORYSJ/9e-128/Probable sucrose-phosphate synthase 4 OS=Oryza sativa subsp. japonica GN=SPS4 PE=2 SV=1	mus:103998686/2e-156/probable sucrose-phosphate synthase 1 isoform X1; K00696 sucrose-phosphate synthase [EC:2.4.1.14]	sll0045_2/7e-06/---	NA
CL140.Contig3_All	gi|695017122|ref|XP_009395490.1|/0/PREDICTED: probable sucrose-phosphate synthase 1 [Musa acuminata subsp. malaccensis]	gi|695017121|ref|XM_009397215.1|/0.0/PREDICTED: Musa acuminata subsp. malaccensis probable sucrose-phosphate synthase 1 (LOC103980733), mRNA	sp|Q6ZHZ1|SPSA4_ORYSJ/0.0/Probable sucrose-phosphate synthase 4 OS=Oryza sativa subsp. japonica GN=SPS4 PE=2 SV=1	mus:103980733/0.0/probable sucrose-phosphate synthase 1; K00696 sucrose-phosphate synthase [EC:2.4.1.14]	sll0045_1/7e-110/---	NA
CL140.Contig4_All	gi|695017122|ref|XP_009395490.1|/0/PREDICTED: probable sucrose-phosphate synthase 1 [Musa acuminata subsp. malaccensis]	gi|695017121|ref|XM_009397215.1|/0.0/PREDICTED: Musa acuminata subsp. malaccensis probable sucrose-phosphate synthase 1 (LOC103980733), mRNA	sp|Q6ZHZ1|SPSA4_ORYSJ/0.0/Probable sucrose-phosphate synthase 4 OS=Oryza sativa subsp. japonica GN=SPS4 PE=2 SV=1	mus:103980733/0.0/probable sucrose-phosphate synthase 1; K00696 sucrose-phosphate synthase [EC:2.4.1.14]	sll0045_1/2e-109/---	NA
CL140.Contig5_All	gi|695019553|ref|XP_009396792.1|/2.39261e-28/PREDICTED: sucrose-phosphate synthase [Musa acuminata subsp. malaccensis] &gt;gi|695019555|ref|XP_009396793.1| PREDICTED: sucrose-phosphate synthase [Musa acuminata subsp. malaccensis]	gi|695019554|ref|XM_009398518.1|/9e-43/PREDICTED: Musa acuminata subsp. malaccensis sucrose-phosphate synthase (LOC103981780), transcript variant X2, mRNA	sp|P31927|SPSA_MAIZE/9e-29/Sucrose-phosphate synthase OS=Zea mays GN=SPS PE=1 SV=1	mus:103981780/3e-29/sucrose-phosphate synthase; K00696 sucrose-phosphate synthase [EC:2.4.1.14]	sll0045_1/8e-09/---	NA
CL141.Contig1_All	gi|695057995|ref|XP_009417296.1|/3.48715e-107/PREDICTED: 3-oxoacyl-[acyl-carrier-protein] reductase, chloroplastic-like [Musa acuminata subsp. malaccensis]	gi|695072209|ref|XM_009384942.1|/4e-21/PREDICTED: Musa acuminata subsp. malaccensis 3-oxoacyl-[acyl-carrier-protein] reductase, chloroplastic-like (LOC103971017), mRNA	sp|P28643|FABG_CUPLA/1e-27/3-oxoacyl-[acyl-carrier-protein] reductase, chloroplastic OS=Cuphea lanceolata GN=CLKR27 PE=2 SV=1	mus:103979970/7e-97/hydroxysteroid dehydrogenase-like protein 2 isoform X1; K02934 large subunit ribosomal protein L6e	AF1207/4e-30/---	NA
CL141.Contig2_All	gi|695057995|ref|XP_009417296.1|/3.24408e-112/PREDICTED: 3-oxoacyl-[acyl-carrier-protein] reductase, chloroplastic-like [Musa acuminata subsp. malaccensis]	gi|695072209|ref|XM_009384942.1|/4e-21/PREDICTED: Musa acuminata subsp. malaccensis 3-oxoacyl-[acyl-carrier-protein] reductase, chloroplastic-like (LOC103971017), mRNA	sp|P28643|FABG_CUPLA/7e-32/3-oxoacyl-[acyl-carrier-protein] reductase, chloroplastic OS=Cuphea lanceolata GN=CLKR27 PE=2 SV=1	mus:103979970/2e-101/hydroxysteroid dehydrogenase-like protein 2 isoform X1; K02934 large subunit ribosomal protein L6e	AF1207/2e-34/---	NA
CL142.Contig1_All	gi|695032793|ref|XP_009403953.1|/3.14774e-57/PREDICTED: uncharacterized protein LOC103987385 [Musa acuminata subsp. malaccensis]	gi|835967898|ref|XM_004965350.2|/1e-22/PREDICTED: Setaria italica uncharacterized LOC101779596 (LOC101779596), mRNA	NA	egu:105041137/4e-55/uncharacterized LOC105041137; K18207 protein O-mannose beta-1,4-N-acetylglucosaminyltransferase [EC:2.4.1.312]	NA	NA
CL142.Contig2_All	gi|695032793|ref|XP_009403953.1|/2.72284e-175/PREDICTED: uncharacterized protein LOC103987385 [Musa acuminata subsp. malaccensis]	gi|835967898|ref|XM_004965350.2|/8e-24/PREDICTED: Setaria italica uncharacterized LOC101779596 (LOC101779596), mRNA	NA	egu:105041137/5e-131/uncharacterized LOC105041137; K18207 protein O-mannose beta-1,4-N-acetylglucosaminyltransferase [EC:2.4.1.312]	NA	NA
CL142.Contig3_All	gi|695032793|ref|XP_009403953.1|/6.48929e-180/PREDICTED: uncharacterized protein LOC103987385 [Musa acuminata subsp. malaccensis]	gi|835967898|ref|XM_004965350.2|/8e-24/PREDICTED: Setaria italica uncharacterized LOC101779596 (LOC101779596), mRNA	NA	egu:105041137/2e-135/uncharacterized LOC105041137; K18207 protein O-mannose beta-1,4-N-acetylglucosaminyltransferase [EC:2.4.1.312]	NA	NA
CL143.Contig1_All	gi|695024439|ref|XP_009399435.1|/0/PREDICTED: protein NRT1/ PTR FAMILY 8.3-like [Musa acuminata subsp. malaccensis]	gi|695024438|ref|XM_009401160.1|/0.0/PREDICTED: Musa acuminata subsp. malaccensis protein NRT1/ PTR FAMILY 8.3-like (LOC103983848), mRNA	sp|P46032|PTR2_ARATH/2e-146/Protein NRT1/ PTR FAMILY 8.3 OS=Arabidopsis thaliana GN=NPF8.3 PE=1 SV=1	mus:103983848/0.0/protein NRT1/ PTR FAMILY 8.3-like; K14638 solute carrier family 15 (peptide/histidine transporter), member 3/4	ECU11g1050/1e-30/---	NA
CL143.Contig2_All	gi|695024439|ref|XP_009399435.1|/0/PREDICTED: protein NRT1/ PTR FAMILY 8.3-like [Musa acuminata subsp. malaccensis]	gi|695024438|ref|XM_009401160.1|/0.0/PREDICTED: Musa acuminata subsp. malaccensis protein NRT1/ PTR FAMILY 8.3-like (LOC103983848), mRNA	sp|P46032|PTR2_ARATH/1e-143/Protein NRT1/ PTR FAMILY 8.3 OS=Arabidopsis thaliana GN=NPF8.3 PE=1 SV=1	mus:103983848/0.0/protein NRT1/ PTR FAMILY 8.3-like; K14638 solute carrier family 15 (peptide/histidine transporter), member 3/4	ECU11g1050/2e-21/---	NA
CL143.Contig3_All	gi|695024439|ref|XP_009399435.1|/0/PREDICTED: protein NRT1/ PTR FAMILY 8.3-like [Musa acuminata subsp. malaccensis]	gi|695024438|ref|XM_009401160.1|/0.0/PREDICTED: Musa acuminata subsp. malaccensis protein NRT1/ PTR FAMILY 8.3-like (LOC103983848), mRNA	sp|P46032|PTR2_ARATH/7e-144/Protein NRT1/ PTR FAMILY 8.3 OS=Arabidopsis thaliana GN=NPF8.3 PE=1 SV=1	mus:103983848/0.0/protein NRT1/ PTR FAMILY 8.3-like; K14638 solute carrier family 15 (peptide/histidine transporter), member 3/4	ECU11g1050/2e-31/---	NA
CL143.Contig4_All	gi|695024439|ref|XP_009399435.1|/0/PREDICTED: protein NRT1/ PTR FAMILY 8.3-like [Musa acuminata subsp. malaccensis]	gi|695024438|ref|XM_009401160.1|/0.0/PREDICTED: Musa acuminata subsp. malaccensis protein NRT1/ PTR FAMILY 8.3-like (LOC103983848), mRNA	sp|P46032|PTR2_ARATH/5e-148/Protein NRT1/ PTR FAMILY 8.3 OS=Arabidopsis thaliana GN=NPF8.3 PE=1 SV=1	mus:103983848/0.0/protein NRT1/ PTR FAMILY 8.3-like; K14638 solute carrier family 15 (peptide/histidine transporter), member 3/4	ECU11g1050/3e-25/---	NA
CL144.Contig1_All	gi|695043334|ref|XP_009409355.1|/2.35011e-152/PREDICTED: heterogeneous nuclear ribonucleoprotein 1-like [Musa acuminata subsp. malaccensis]	gi|695067076|ref|XR_670513.1|/1e-122/PREDICTED: Musa acuminata subsp. malaccensis heterogeneous nuclear ribonucleoprotein 1-like (LOC103968841), transcript variant X2, misc_RNA	sp|Q8W034|RNP1_ARATH/3e-60/Heterogeneous nuclear ribonucleoprotein 1 OS=Arabidopsis thaliana GN=RNP1 PE=1 SV=1	mus:103991582/3e-153/heterogeneous nuclear ribonucleoprotein 1-like; K12741 heterogeneous nuclear ribonucleoprotein A1/A3	SPAC140.02/1e-22/---	NA
CL144.Contig2_All	gi|695043334|ref|XP_009409355.1|/3.72607e-26/PREDICTED: heterogeneous nuclear ribonucleoprotein 1-like [Musa acuminata subsp. malaccensis]	gi|663673443|emb|HG975444.1|/2e-15/Solanum pennellii chromosome ch05, complete genome	sp|Q9SY06|FAF1_ARATH/2e-08/Protein FANTASTIC FOUR 1 OS=Arabidopsis thaliana GN=FAF1 PE=2 SV=1	mus:103991582/6e-27/heterogeneous nuclear ribonucleoprotein 1-like; K12741 heterogeneous nuclear ribonucleoprotein A1/A3	SPCC663.05c/2e-08/---	NA
CL145.Contig1_All	gi|695048233|ref|XP_009412018.1|/4.60649e-08/PREDICTED: mimitin, mitochondrial isoform X1 [Musa acuminata subsp. malaccensis]	gi|695048232|ref|XM_009413743.1|/4e-06/PREDICTED: Musa acuminata subsp. malaccensis mimitin, mitochondrial (LOC103993614), transcript variant X1, mRNA	NA	mus:103993614/5e-09/mimitin, mitochondrial isoform X1; K18160 NADH dehydrogenase [ubiquinone] 1 alpha subcomplex assembly factor 2	NA	NA
CL145.Contig2_All	gi|695047824|ref|XP_009411806.1|/4.86359e-26/PREDICTED: aspartokinase 2, chloroplastic-like [Musa acuminata subsp. malaccensis] &gt;gi|695047826|ref|XP_009411807.1| PREDICTED: aspartokinase 2, chloroplastic-like [Musa acuminata subsp. malaccensis]	gi|695047825|ref|XM_009413532.1|/5e-27/PREDICTED: Musa acuminata subsp. malaccensis aspartokinase 2, chloroplastic-like (LOC103993455), transcript variant X2, mRNA	sp|Q9LYU8|AK1_ARATH/4e-22/Aspartokinase 1, chloroplastic OS=Arabidopsis thaliana GN=AK1 PE=1 SV=1	mus:103993455/6e-27/aspartokinase 2, chloroplastic-like; K00928 aspartate kinase [EC:2.7.2.4]	NA	NA
CL145.Contig3_All	gi|695047824|ref|XP_009411806.1|/2.99511e-29/PREDICTED: aspartokinase 2, chloroplastic-like [Musa acuminata subsp. malaccensis] &gt;gi|695047826|ref|XP_009411807.1| PREDICTED: aspartokinase 2, chloroplastic-like [Musa acuminata subsp. malaccensis]	gi|695081578|ref|XM_009390041.1|/3e-28/PREDICTED: Musa acuminata subsp. malaccensis aspartokinase 2, chloroplastic-like (LOC103975133), partial mRNA	sp|Q9LYU8|AK1_ARATH/6e-25/Aspartokinase 1, chloroplastic OS=Arabidopsis thaliana GN=AK1 PE=1 SV=1	mus:103993455/4e-30/aspartokinase 2, chloroplastic-like; K00928 aspartate kinase [EC:2.7.2.4]	SPAC19B12.05c/2e-11/---	NA
CL145.Contig4_All	gi|695047824|ref|XP_009411806.1|/4.54633e-29/PREDICTED: aspartokinase 2, chloroplastic-like [Musa acuminata subsp. malaccensis] &gt;gi|695047826|ref|XP_009411807.1| PREDICTED: aspartokinase 2, chloroplastic-like [Musa acuminata subsp. malaccensis]	gi|695081578|ref|XM_009390041.1|/3e-28/PREDICTED: Musa acuminata subsp. malaccensis aspartokinase 2, chloroplastic-like (LOC103975133), partial mRNA	sp|Q9LYU8|AK1_ARATH/9e-25/Aspartokinase 1, chloroplastic OS=Arabidopsis thaliana GN=AK1 PE=1 SV=1	mus:103993455/6e-30/aspartokinase 2, chloroplastic-like; K00928 aspartate kinase [EC:2.7.2.4]	SPAC19B12.05c/2e-11/---	NA
CL145.Contig5_All	gi|695048235|ref|XP_009412019.1|/1.67392e-49/PREDICTED: mimitin, mitochondrial isoform X2 [Musa acuminata subsp. malaccensis]	gi|695048234|ref|XM_009413744.1|/3e-76/PREDICTED: Musa acuminata subsp. malaccensis mimitin, mitochondrial (LOC103993614), transcript variant X2, mRNA	NA	mus:103993614/4e-50/mimitin, mitochondrial isoform X1; K18160 NADH dehydrogenase [ubiquinone] 1 alpha subcomplex assembly factor 2	NA	NA
CL145.Contig6_All	gi|695047824|ref|XP_009411806.1|/1.24361e-30/PREDICTED: aspartokinase 2, chloroplastic-like [Musa acuminata subsp. malaccensis] &gt;gi|695047826|ref|XP_009411807.1| PREDICTED: aspartokinase 2, chloroplastic-like [Musa acuminata subsp. malaccensis]	gi|695048234|ref|XM_009413744.1|/1e-52/PREDICTED: Musa acuminata subsp. malaccensis mimitin, mitochondrial (LOC103993614), transcript variant X2, mRNA	sp|Q9LYU8|AK1_ARATH/4e-26/Aspartokinase 1, chloroplastic OS=Arabidopsis thaliana GN=AK1 PE=1 SV=1	mus:103993455/2e-31/aspartokinase 2, chloroplastic-like; K00928 aspartate kinase [EC:2.7.2.4]	SPAC19B12.05c/1e-10/---	NA
CL145.Contig7_All	gi|695048235|ref|XP_009412019.1|/6.73028e-34/PREDICTED: mimitin, mitochondrial isoform X2 [Musa acuminata subsp. malaccensis]	gi|695048234|ref|XM_009413744.1|/1e-48/PREDICTED: Musa acuminata subsp. malaccensis mimitin, mitochondrial (LOC103993614), transcript variant X2, mRNA	NA	mus:103993614/2e-34/mimitin, mitochondrial isoform X1; K18160 NADH dehydrogenase [ubiquinone] 1 alpha subcomplex assembly factor 2	NA	NA
CL145.Contig8_All	gi|743852187|ref|XP_011029189.1|/4.15736e-06/PREDICTED: uncharacterized protein LOC105129006 isoform X2 [Populus euphratica]	gi|960489578|ref|XM_003578320.3|/6e-10/PREDICTED: Brachypodium distachyon mimitin, mitochondrial (LOC100836394), mRNA	NA	gmx:100789832/6e-07/uncharacterized LOC100789832; K18160 NADH dehydrogenase [ubiquinone] 1 alpha subcomplex assembly factor 2	NA	NA
CL145.Contig9_All	NA	NA	NA	NA	NA	NA
CL145.Contig10_All	gi|902207947|gb|KNA15809.1|/8.31321e-19/hypothetical protein SOVF_094850 [Spinacia oleracea]	gi|695048234|ref|XM_009413744.1|/1e-26/PREDICTED: Musa acuminata subsp. malaccensis mimitin, mitochondrial (LOC103993614), transcript variant X2, mRNA	NA	fve:101294543/2e-19/mimitin, mitochondrial; K18160 NADH dehydrogenase [ubiquinone] 1 alpha subcomplex assembly factor 2	NA	NA
CL145.Contig11_All	gi|695048233|ref|XP_009412018.1|/2.40968e-71/PREDICTED: mimitin, mitochondrial isoform X1 [Musa acuminata subsp. malaccensis]	gi|695048232|ref|XM_009413743.1|/1e-98/PREDICTED: Musa acuminata subsp. malaccensis mimitin, mitochondrial (LOC103993614), transcript variant X1, mRNA	NA	mus:103993614/3e-72/mimitin, mitochondrial isoform X1; K18160 NADH dehydrogenase [ubiquinone] 1 alpha subcomplex assembly factor 2	CC1887/8e-06/---	NA
CL145.Contig12_All	gi|734318040|gb|KHN02843.1|/2.47098e-06/hypothetical protein glysoja_009709 [Glycine soja]	gi|960489578|ref|XM_003578320.3|/5e-10/PREDICTED: Brachypodium distachyon mimitin, mitochondrial (LOC100836394), mRNA	NA	gmx:100789832/4e-07/uncharacterized LOC100789832; K18160 NADH dehydrogenase [ubiquinone] 1 alpha subcomplex assembly factor 2	NA	NA
CL145.Contig13_All	gi|695048235|ref|XP_009412019.1|/1.57563e-20/PREDICTED: mimitin, mitochondrial isoform X2 [Musa acuminata subsp. malaccensis]	gi|695048234|ref|XM_009413744.1|/2e-27/PREDICTED: Musa acuminata subsp. malaccensis mimitin, mitochondrial (LOC103993614), transcript variant X2, mRNA	NA	mus:103993614/4e-21/mimitin, mitochondrial isoform X1; K18160 NADH dehydrogenase [ubiquinone] 1 alpha subcomplex assembly factor 2	NA	cellular_component:GO:0016020//membrane;molecular_function:GO:0009055//electron carrier activity;GO:0008137//NADH dehydrogenase (ubiquinone) activity;
CL145.Contig14_All	gi|695048233|ref|XP_009412018.1|/1.67692e-24/PREDICTED: mimitin, mitochondrial isoform X1 [Musa acuminata subsp. malaccensis]	gi|695048234|ref|XM_009413744.1|/4e-22/PREDICTED: Musa acuminata subsp. malaccensis mimitin, mitochondrial (LOC103993614), transcript variant X2, mRNA	NA	mus:103993614/2e-25/mimitin, mitochondrial isoform X1; K18160 NADH dehydrogenase [ubiquinone] 1 alpha subcomplex assembly factor 2	NA	NA
CL145.Contig15_All	gi|695048235|ref|XP_009412019.1|/9.87809e-16/PREDICTED: mimitin, mitochondrial isoform X2 [Musa acuminata subsp. malaccensis]	gi|695048234|ref|XM_009413744.1|/1e-21/PREDICTED: Musa acuminata subsp. malaccensis mimitin, mitochondrial (LOC103993614), transcript variant X2, mRNA	NA	mus:103993614/2e-16/mimitin, mitochondrial isoform X1; K18160 NADH dehydrogenase [ubiquinone] 1 alpha subcomplex assembly factor 2	NA	NA
CL145.Contig16_All	gi|695048235|ref|XP_009412019.1|/9.64694e-16/PREDICTED: mimitin, mitochondrial isoform X2 [Musa acuminata subsp. malaccensis]	gi|695048234|ref|XM_009413744.1|/1e-21/PREDICTED: Musa acuminata subsp. malaccensis mimitin, mitochondrial (LOC103993614), transcript variant X2, mRNA	NA	mus:103993614/2e-16/mimitin, mitochondrial isoform X1; K18160 NADH dehydrogenase [ubiquinone] 1 alpha subcomplex assembly factor 2	NA	NA
CL145.Contig17_All	gi|695048235|ref|XP_009412019.1|/2.91596e-14/PREDICTED: mimitin, mitochondrial isoform X2 [Musa acuminata subsp. malaccensis]	gi|695048234|ref|XM_009413744.1|/6e-22/PREDICTED: Musa acuminata subsp. malaccensis mimitin, mitochondrial (LOC103993614), transcript variant X2, mRNA	NA	jcu:105632966/7e-12/uncharacterized LOC105632966; K18160 NADH dehydrogenase [ubiquinone] 1 alpha subcomplex assembly factor 2	NA	NA
CL145.Contig18_All	gi|672114426|ref|XP_008776937.1|/0/PREDICTED: aspartokinase 2, chloroplastic-like isoform X1 [Phoenix dactylifera] &gt;gi|672114428|ref|XP_008776944.1| PREDICTED: aspartokinase 2, chloroplastic-like isoform X1 [Phoenix dactylifera] &gt;gi|672114430|ref|XP_008776949.1| PREDICTED: aspartokinase 2, chloroplastic-like isoform X2 [Phoenix dactylifera]	gi|695047825|ref|XM_009413532.1|/0.0/PREDICTED: Musa acuminata subsp. malaccensis aspartokinase 2, chloroplastic-like (LOC103993455), transcript variant X2, mRNA	sp|Q9LYU8|AK1_ARATH/0.0/Aspartokinase 1, chloroplastic OS=Arabidopsis thaliana GN=AK1 PE=1 SV=1	pda:103696968/0.0/aspartokinase 2, chloroplastic-like; K00928 aspartate kinase [EC:2.7.2.4]	MK0109/1e-60/---	biological_process:GO:0016310//phosphorylation;GO:0008652//cellular amino acid biosynthetic process;molecular_function:GO:0016597//amino acid binding;GO:0004072//aspartate kinase activity;
CL145.Contig19_All	gi|695047824|ref|XP_009411806.1|/1.40335e-31/PREDICTED: aspartokinase 2, chloroplastic-like [Musa acuminata subsp. malaccensis] &gt;gi|695047826|ref|XP_009411807.1| PREDICTED: aspartokinase 2, chloroplastic-like [Musa acuminata subsp. malaccensis]	gi|695047825|ref|XM_009413532.1|/6e-38/PREDICTED: Musa acuminata subsp. malaccensis aspartokinase 2, chloroplastic-like (LOC103993455), transcript variant X2, mRNA	sp|Q9LYU8|AK1_ARATH/5e-27/Aspartokinase 1, chloroplastic OS=Arabidopsis thaliana GN=AK1 PE=1 SV=1	mus:103993455/2e-32/aspartokinase 2, chloroplastic-like; K00928 aspartate kinase [EC:2.7.2.4]	SPAC19B12.05c/5e-08/---	NA
CL145.Contig20_All	gi|743803203|ref|XP_010926857.1|/2.32887e-21/PREDICTED: aspartokinase 2, chloroplastic isoform X2 [Elaeis guineensis]	gi|695047825|ref|XM_009413532.1|/1e-27/PREDICTED: Musa acuminata subsp. malaccensis aspartokinase 2, chloroplastic-like (LOC103993455), transcript variant X2, mRNA	sp|Q9LYU8|AK1_ARATH/2e-16/Aspartokinase 1, chloroplastic OS=Arabidopsis thaliana GN=AK1 PE=1 SV=1	egu:105049020/3e-22/aspartokinase 2, chloroplastic; K00928 aspartate kinase [EC:2.7.2.4]	NA	NA
CL145.Contig21_All	NA	NA	NA	NA	NA	NA
CL145.Contig22_All	gi|566147990|ref|XP_002298059.2|/8.63857e-15/hypothetical protein POPTR_0001s08830g [Populus trichocarpa] &gt;gi|550346856|gb|EEE82864.2| hypothetical protein POPTR_0001s08830g [Populus trichocarpa]	gi|695048234|ref|XM_009413744.1|/2e-27/PREDICTED: Musa acuminata subsp. malaccensis mimitin, mitochondrial (LOC103993614), transcript variant X2, mRNA	NA	pop:POPTR_0003s12210g/1e-14/POPTRDRAFT_757458; NADH:ubiquinone oxidoreductase family protein; K18160 NADH dehydrogenase [ubiquinone] 1 alpha subcomplex assembly factor 2	NA	NA
CL145.Contig23_All	NA	NA	NA	NA	NA	NA
CL145.Contig24_All	gi|566147990|ref|XP_002298059.2|/3.60127e-14/hypothetical protein POPTR_0001s08830g [Populus trichocarpa] &gt;gi|550346856|gb|EEE82864.2| hypothetical protein POPTR_0001s08830g [Populus trichocarpa]	gi|695048234|ref|XM_009413744.1|/5e-27/PREDICTED: Musa acuminata subsp. malaccensis mimitin, mitochondrial (LOC103993614), transcript variant X2, mRNA	NA	pop:POPTR_0003s12210g/4e-14/POPTRDRAFT_757458; NADH:ubiquinone oxidoreductase family protein; K18160 NADH dehydrogenase [ubiquinone] 1 alpha subcomplex assembly factor 2	NA	NA
CL145.Contig25_All	NA	NA	NA	NA	NA	NA
CL145.Contig26_All	gi|734318040|gb|KHN02843.1|/2.65949e-06/hypothetical protein glysoja_009709 [Glycine soja]	gi|960489578|ref|XM_003578320.3|/5e-10/PREDICTED: Brachypodium distachyon mimitin, mitochondrial (LOC100836394), mRNA	NA	gmx:100789832/4e-07/uncharacterized LOC100789832; K18160 NADH dehydrogenase [ubiquinone] 1 alpha subcomplex assembly factor 2	NA	NA
CL145.Contig27_All	gi|695048235|ref|XP_009412019.1|/1.99249e-07/PREDICTED: mimitin, mitochondrial isoform X2 [Musa acuminata subsp. malaccensis]	gi|695048234|ref|XM_009413744.1|/1e-19/PREDICTED: Musa acuminata subsp. malaccensis mimitin, mitochondrial (LOC103993614), transcript variant X2, mRNA	NA	mus:103993614/3e-08/mimitin, mitochondrial isoform X1; K18160 NADH dehydrogenase [ubiquinone] 1 alpha subcomplex assembly factor 2	NA	NA
CL145.Contig28_All	gi|695047824|ref|XP_009411806.1|/1.00458e-26/PREDICTED: aspartokinase 2, chloroplastic-like [Musa acuminata subsp. malaccensis] &gt;gi|695047826|ref|XP_009411807.1| PREDICTED: aspartokinase 2, chloroplastic-like [Musa acuminata subsp. malaccensis]	gi|695047825|ref|XM_009413532.1|/4e-28/PREDICTED: Musa acuminata subsp. malaccensis aspartokinase 2, chloroplastic-like (LOC103993455), transcript variant X2, mRNA	sp|Q9LYU8|AK1_ARATH/4e-22/Aspartokinase 1, chloroplastic OS=Arabidopsis thaliana GN=AK1 PE=1 SV=1	mus:103993455/1e-27/aspartokinase 2, chloroplastic-like; K00928 aspartate kinase [EC:2.7.2.4]	NA	NA
CL145.Contig29_All	gi|695048233|ref|XP_009412018.1|/3.17962e-33/PREDICTED: mimitin, mitochondrial isoform X1 [Musa acuminata subsp. malaccensis]	gi|695048232|ref|XM_009413743.1|/2e-42/PREDICTED: Musa acuminata subsp. malaccensis mimitin, mitochondrial (LOC103993614), transcript variant X1, mRNA	NA	mus:103993614/4e-34/mimitin, mitochondrial isoform X1; K18160 NADH dehydrogenase [ubiquinone] 1 alpha subcomplex assembly factor 2	NA	NA
CL146.Contig1_All	gi|695065522|ref|XP_009421350.1|/2.38778e-63/PREDICTED: myb-related protein MYBAS1 [Musa acuminata subsp. malaccensis]	gi|695029850|ref|XM_009404089.1|/2e-40/PREDICTED: Musa acuminata subsp. malaccensis myb-related protein MYBAS1-like (LOC103986168), transcript variant X2, mRNA	sp|Q53NK6|MYBA1_ORYSJ/1e-53/Myb-related protein MYBAS1 OS=Oryza sativa subsp. japonica GN=MYBAS1 PE=2 SV=1	mus:104000922/3e-64/myb-related protein MYBAS1; K09422 myb proto-oncogene protein, plant	ECU11g1690/6e-27/---	NA
CL146.Contig2_All	gi|695029849|ref|XP_009402363.1|/3.54307e-49/PREDICTED: myb-related protein MYBAS1-like isoform X1 [Musa acuminata subsp. malaccensis]	gi|695029852|ref|XM_009404090.1|/8e-28/PREDICTED: Musa acuminata subsp. malaccensis myb-related protein MYBAS1-like (LOC103986168), transcript variant X3, mRNA	sp|Q53NK6|MYBA1_ORYSJ/4e-40/Myb-related protein MYBAS1 OS=Oryza sativa subsp. japonica GN=MYBAS1 PE=2 SV=1	mus:103986168/5e-50/myb-related protein MYBAS1-like isoform X1; K09422 myb proto-oncogene protein, plant	ECU11g1690/5e-19/---	NA
CL147.Contig1_All	gi|695034108|ref|XP_009404551.1|/1.66838e-151/PREDICTED: uncharacterized protein LOC103987847 [Musa acuminata subsp. malaccensis]	gi|695034107|ref|XM_009406276.1|/9e-54/PREDICTED: Musa acuminata subsp. malaccensis uncharacterized LOC103987847 (LOC103987847), mRNA	NA	egu:105042234/2e-53/uncharacterized LOC105042234; K07042 probable rRNA maturation factor	aq_1354/2e-18/---	NA
CL147.Contig2_All	gi|695034108|ref|XP_009404551.1|/1.41216e-156/PREDICTED: uncharacterized protein LOC103987847 [Musa acuminata subsp. malaccensis]	gi|695034107|ref|XM_009406276.1|/1e-53/PREDICTED: Musa acuminata subsp. malaccensis uncharacterized LOC103987847 (LOC103987847), mRNA	NA	egu:105042234/2e-53/uncharacterized LOC105042234; K07042 probable rRNA maturation factor	aq_1354/2e-18/---	NA
CL148.Contig1_All	gi|695049258|ref|XP_009412560.1|/0/PREDICTED: probable mannose-1-phosphate guanylyltransferase 3 [Musa acuminata subsp. malaccensis]	gi|695039915|ref|XM_009409239.1|/0.0/PREDICTED: Musa acuminata subsp. malaccensis probable mannose-1-phosphate guanylyltransferase 3 (LOC103990176), mRNA	sp|Q6Z9A3|GMPP3_ORYSJ/0.0/Probable mannose-1-phosphate guanylyltransferase 3 OS=Oryza sativa subsp. japonica GN=Os08g0237200 PE=2 SV=1	mus:103994024/0.0/probable mannose-1-phosphate guanylyltransferase 3; K00966 mannose-1-phosphate guanylyltransferase [EC:2.7.7.13]	YDL055c/3e-128/---	biological_process:GO:0060359//response to ammonium ion;GO:0042742//defense response to bacterium;GO:0009753//response to jasmonic acid;GO:0009408//response to heat;GO:0010193//response to ozone;GO:0019853//L-ascorbic acid biosynthetic process;GO:0009651//response to salt stress;GO:0030244//cellulose biosynthetic process;molecular_function:GO:0004475//mannose-1-phosphate guanylyltransferase activ…
CL148.Contig2_All	gi|695049258|ref|XP_009412560.1|/0/PREDICTED: probable mannose-1-phosphate guanylyltransferase 3 [Musa acuminata subsp. malaccensis]	gi|695039915|ref|XM_009409239.1|/0.0/PREDICTED: Musa acuminata subsp. malaccensis probable mannose-1-phosphate guanylyltransferase 3 (LOC103990176), mRNA	sp|Q6Z9A3|GMPP3_ORYSJ/0.0/Probable mannose-1-phosphate guanylyltransferase 3 OS=Oryza sativa subsp. japonica GN=Os08g0237200 PE=2 SV=1	mus:103994024/0.0/probable mannose-1-phosphate guanylyltransferase 3; K00966 mannose-1-phosphate guanylyltransferase [EC:2.7.7.13]	YDL055c/3e-128/---	biological_process:GO:0060359//response to ammonium ion;GO:0042742//defense response to bacterium;GO:0009753//response to jasmonic acid;GO:0009408//response to heat;GO:0010193//response to ozone;GO:0019853//L-ascorbic acid biosynthetic process;GO:0009651//response to salt stress;GO:0030244//cellulose biosynthetic process;molecular_function:GO:0004475//mannose-1-phosphate guanylyltransferase activ…
CL148.Contig3_All	gi|695039916|ref|XP_009407514.1|/0/PREDICTED: probable mannose-1-phosphate guanylyltransferase 3 [Musa acuminata subsp. malaccensis]	gi|695039915|ref|XM_009409239.1|/0.0/PREDICTED: Musa acuminata subsp. malaccensis probable mannose-1-phosphate guanylyltransferase 3 (LOC103990176), mRNA	sp|Q84JH5|GMPP1_ORYSJ/0.0/Probable mannose-1-phosphate guanylyltransferase 1 OS=Oryza sativa subsp. japonica GN=Os03g0268400 PE=2 SV=1	mus:103990176/0.0/probable mannose-1-phosphate guanylyltransferase 3; K00966 mannose-1-phosphate guanylyltransferase [EC:2.7.7.13]	YDL055c/3e-127/---	NA
CL148.Contig4_All	gi|695039916|ref|XP_009407514.1|/0/PREDICTED: probable mannose-1-phosphate guanylyltransferase 3 [Musa acuminata subsp. malaccensis]	gi|695039915|ref|XM_009409239.1|/0.0/PREDICTED: Musa acuminata subsp. malaccensis probable mannose-1-phosphate guanylyltransferase 3 (LOC103990176), mRNA	sp|Q84JH5|GMPP1_ORYSJ/0.0/Probable mannose-1-phosphate guanylyltransferase 1 OS=Oryza sativa subsp. japonica GN=Os03g0268400 PE=2 SV=1	mus:103990176/0.0/probable mannose-1-phosphate guanylyltransferase 3; K00966 mannose-1-phosphate guanylyltransferase [EC:2.7.7.13]	YDL055c/9e-125/---	NA
CL148.Contig5_All	gi|695039916|ref|XP_009407514.1|/5.20744e-148/PREDICTED: probable mannose-1-phosphate guanylyltransferase 3 [Musa acuminata subsp. malaccensis]	gi|695049257|ref|XM_009414285.1|/0.0/PREDICTED: Musa acuminata subsp. malaccensis probable mannose-1-phosphate guanylyltransferase 3 (LOC103994024), mRNA	sp|Q6Z9A3|GMPP3_ORYSJ/2e-143/Probable mannose-1-phosphate guanylyltransferase 3 OS=Oryza sativa subsp. japonica GN=Os08g0237200 PE=2 SV=1	mus:103990176/7e-149/probable mannose-1-phosphate guanylyltransferase 3; K00966 mannose-1-phosphate guanylyltransferase [EC:2.7.7.13]	SPCC1906.01/1e-93/---	NA
CL149.Contig1_All	gi|695026961|ref|XP_009400799.1|/0/PREDICTED: long chain base biosynthesis protein 1a-like [Musa acuminata subsp. malaccensis]	gi|695026960|ref|XM_009402524.1|/0.0/PREDICTED: Musa acuminata subsp. malaccensis long chain base biosynthesis protein 1a-like (LOC103984941), mRNA	sp|Q6K8E7|LCB1B_ORYSJ/0.0/Long chain base biosynthesis protein 1b OS=Oryza sativa subsp. japonica GN=Os02g0806900 PE=2 SV=1	mus:103984941/0.0/long chain base biosynthesis protein 1a-like; K00654 serine palmitoyltransferase [EC:2.3.1.50]	SPBC18E5.02c/3e-77/---	biological_process:GO:0009058//biosynthetic process;GO:0016049//cell growth;cellular_component:GO:0005783//endoplasmic reticulum;molecular_function:GO:0003824//catalytic activity;GO:0030170//pyridoxal phosphate binding;
CL149.Contig2_All	gi|695024526|ref|XP_009399482.1|/0/PREDICTED: long chain base biosynthesis protein 1b-like [Musa acuminata subsp. malaccensis] &gt;gi|695024528|ref|XP_009399483.1| PREDICTED: long chain base biosynthesis protein 1b-like [Musa acuminata subsp. malaccensis]	gi|695026960|ref|XM_009402524.1|/0.0/PREDICTED: Musa acuminata subsp. malaccensis long chain base biosynthesis protein 1a-like (LOC103984941), mRNA	sp|Q6K8E7|LCB1B_ORYSJ/0.0/Long chain base biosynthesis protein 1b OS=Oryza sativa subsp. japonica GN=Os02g0806900 PE=2 SV=1	mus:103983878/0.0/long chain base biosynthesis protein 1b-like; K00654 serine palmitoyltransferase [EC:2.3.1.50]	SPBC18E5.02c/6e-86/---	biological_process:GO:0009058//biosynthetic process;GO:0016049//cell growth;cellular_component:GO:0005783//endoplasmic reticulum;molecular_function:GO:0016740//transferase activity;GO:0030170//pyridoxal phosphate binding;
CL149.Contig3_All	gi|695024526|ref|XP_009399482.1|/0/PREDICTED: long chain base biosynthesis protein 1b-like [Musa acuminata subsp. malaccensis] &gt;gi|695024528|ref|XP_009399483.1| PREDICTED: long chain base biosynthesis protein 1b-like [Musa acuminata subsp. malaccensis]	gi|695026960|ref|XM_009402524.1|/0.0/PREDICTED: Musa acuminata subsp. malaccensis long chain base biosynthesis protein 1a-like (LOC103984941), mRNA	sp|Q10P01|LCB1A_ORYSJ/0.0/Long chain base biosynthesis protein 1a OS=Oryza sativa subsp. japonica GN=Os03g0252800 PE=2 SV=1	mus:103983878/0.0/long chain base biosynthesis protein 1b-like; K00654 serine palmitoyltransferase [EC:2.3.1.50]	SPBC18E5.02c/9e-86/---	biological_process:GO:0009058//biosynthetic process;GO:0016049//cell growth;cellular_component:GO:0005783//endoplasmic reticulum;molecular_function:GO:0016740//transferase activity;GO:0030170//pyridoxal phosphate binding;
CL149.Contig4_All	gi|695026961|ref|XP_009400799.1|/0/PREDICTED: long chain base biosynthesis protein 1a-like [Musa acuminata subsp. malaccensis]	gi|695026960|ref|XM_009402524.1|/0.0/PREDICTED: Musa acuminata subsp. malaccensis long chain base biosynthesis protein 1a-like (LOC103984941), mRNA	sp|Q10P01|LCB1A_ORYSJ/1e-174/Long chain base biosynthesis protein 1a OS=Oryza sativa subsp. japonica GN=Os03g0252800 PE=2 SV=1	mus:103984941/0.0/long chain base biosynthesis protein 1a-like; K00654 serine palmitoyltransferase [EC:2.3.1.50]	SPBC18E5.02c/1e-71/---	NA
CL149.Contig5_All	gi|695026961|ref|XP_009400799.1|/0/PREDICTED: long chain base biosynthesis protein 1a-like [Musa acuminata subsp. malaccensis]	gi|695026960|ref|XM_009402524.1|/0.0/PREDICTED: Musa acuminata subsp. malaccensis long chain base biosynthesis protein 1a-like (LOC103984941), mRNA	sp|Q6K8E7|LCB1B_ORYSJ/0.0/Long chain base biosynthesis protein 1b OS=Oryza sativa subsp. japonica GN=Os02g0806900 PE=2 SV=1	mus:103984941/0.0/long chain base biosynthesis protein 1a-like; K00654 serine palmitoyltransferase [EC:2.3.1.50]	SPBC18E5.02c/7e-78/---	biological_process:GO:0009058//biosynthetic process;GO:0016049//cell growth;cellular_component:GO:0005783//endoplasmic reticulum;molecular_function:GO:0003824//catalytic activity;GO:0030170//pyridoxal phosphate binding;
CL150.Contig1_All	gi|743806791|ref|XP_010927813.1|/3.33518e-32/PREDICTED: PHD finger protein At1g33420-like [Elaeis guineensis]	gi|672166018|ref|XM_008804706.1|/6e-09/PREDICTED: Phoenix dactylifera PHD finger protein At1g33420-like (LOC103716627), mRNA	sp|Q9C810|Y1342_ARATH/2e-15/PHD finger protein At1g33420 OS=Arabidopsis thaliana GN=At1g33420 PE=1 SV=1	NA	NA	NA
CL150.Contig2_All	gi|695013403|ref|XP_009393484.1|/0/PREDICTED: PHD finger protein At1g33420-like [Musa acuminata subsp. malaccensis]	gi|695013402|ref|XM_009395209.1|/1e-66/PREDICTED: Musa acuminata subsp. malaccensis PHD finger protein At1g33420-like (LOC103979156), mRNA	sp|Q9C810|Y1342_ARATH/3e-162/PHD finger protein At1g33420 OS=Arabidopsis thaliana GN=At1g33420 PE=1 SV=1	NA	NA	NA
CL150.Contig3_All	gi|695013403|ref|XP_009393484.1|/0/PREDICTED: PHD finger protein At1g33420-like [Musa acuminata subsp. malaccensis]	gi|695013402|ref|XM_009395209.1|/1e-66/PREDICTED: Musa acuminata subsp. malaccensis PHD finger protein At1g33420-like (LOC103979156), mRNA	sp|Q9C810|Y1342_ARATH/2e-157/PHD finger protein At1g33420 OS=Arabidopsis thaliana GN=At1g33420 PE=1 SV=1	NA	NA	NA
CL150.Contig4_All	gi|695013403|ref|XP_009393484.1|/2.39079e-50/PREDICTED: PHD finger protein At1g33420-like [Musa acuminata subsp. malaccensis]	gi|695013402|ref|XM_009395209.1|/1e-29/PREDICTED: Musa acuminata subsp. malaccensis PHD finger protein At1g33420-like (LOC103979156), mRNA	sp|Q9C810|Y1342_ARATH/3e-21/PHD finger protein At1g33420 OS=Arabidopsis thaliana GN=At1g33420 PE=1 SV=1	NA	NA	NA
CL151.Contig1_All	gi|695028321|ref|XP_009401533.1|/5.07102e-35/PREDICTED: auxin-repressed 12.5 kDa protein-like [Musa acuminata subsp. malaccensis]	gi|242383478|emb|FP092322.1|/2e-19/Phyllostachys edulis cDNA clone: bphyst005f08, full insert sequence	NA	NA	NA	NA
CL151.Contig2_All	NA	NA	NA	NA	NA	NA
CL151.Contig3_All	NA	NA	NA	NA	NA	NA
CL152.Contig1_All	gi|695076813|ref|XP_009385714.1|/3.6541e-142/PREDICTED: secretory carrier-associated membrane protein 4-like isoform X1 [Musa acuminata subsp. malaccensis]	gi|695041008|ref|XM_009409826.1|/0.0/PREDICTED: Musa acuminata subsp. malaccensis secretory carrier-associated membrane protein 4-like (LOC103990618), mRNA	sp|Q9C6X2|SCAM4_ARATH/1e-112/Secretory carrier-associated membrane protein 4 OS=Arabidopsis thaliana GN=SCAMP4 PE=2 SV=1	NA	NA	NA
CL152.Contig2_All	gi|695076813|ref|XP_009385714.1|/9.27017e-143/PREDICTED: secretory carrier-associated membrane protein 4-like isoform X1 [Musa acuminata subsp. malaccensis]	gi|695041008|ref|XM_009409826.1|/0.0/PREDICTED: Musa acuminata subsp. malaccensis secretory carrier-associated membrane protein 4-like (LOC103990618), mRNA	sp|Q9C6X2|SCAM4_ARATH/2e-112/Secretory carrier-associated membrane protein 4 OS=Arabidopsis thaliana GN=SCAMP4 PE=2 SV=1	NA	NA	NA
CL152.Contig3_All	gi|695076813|ref|XP_009385714.1|/1.58715e-142/PREDICTED: secretory carrier-associated membrane protein 4-like isoform X1 [Musa acuminata subsp. malaccensis]	gi|695041008|ref|XM_009409826.1|/0.0/PREDICTED: Musa acuminata subsp. malaccensis secretory carrier-associated membrane protein 4-like (LOC103990618), mRNA	sp|Q9C6X2|SCAM4_ARATH/7e-114/Secretory carrier-associated membrane protein 4 OS=Arabidopsis thaliana GN=SCAMP4 PE=2 SV=1	NA	NA	NA
CL153.Contig1_All	gi|695020291|ref|XP_009397190.1|/1.09495e-25/PREDICTED: LOW QUALITY PROTEIN: squamosa promoter-binding protein 1 [Musa acuminata subsp. malaccensis]	gi|695020290|ref|XM_009398915.1|/3e-26/PREDICTED: Musa acuminata subsp. malaccensis squamosa promoter-binding protein 1 (LOC103982103), mRNA	sp|Q9S758|SPL5_ARATH/2e-12/Squamosa promoter-binding-like protein 5 OS=Arabidopsis thaliana GN=SPL5 PE=2 SV=1	mdm:103401427/1e-07/uncharacterized LOC103401427; K13415 protein brassinosteroid insensitive 1 [EC:2.7.10.1 2.7.11.1]	NA	NA
CL153.Contig2_All	gi|695020291|ref|XP_009397190.1|/5.32365e-56/PREDICTED: LOW QUALITY PROTEIN: squamosa promoter-binding protein 1 [Musa acuminata subsp. malaccensis]	gi|695020290|ref|XM_009398915.1|/1e-73/PREDICTED: Musa acuminata subsp. malaccensis squamosa promoter-binding protein 1 (LOC103982103), mRNA	sp|Q6Z461|SPL13_ORYSJ/6e-37/Squamosa promoter-binding-like protein 13 OS=Oryza sativa subsp. japonica GN=SPL13 PE=2 SV=1	mdm:103401427/5e-22/uncharacterized LOC103401427; K13415 protein brassinosteroid insensitive 1 [EC:2.7.10.1 2.7.11.1]	NA	NA
CL154.Contig1_All	gi|313150272|dbj|BAJ39894.1|/0/P450 mono-oxygenase [Zingiber zerumbet]	gi|313150271|dbj|AB331235.1|/0.0/Zingiber zerumbet CYP71BB1 mRNA for P450 mono-oxygenase, complete cds	sp|A6YIH8|C7D55_HYOMU/7e-137/Premnaspirodiene oxygenase OS=Hyoscyamus muticus GN=CYP71D55 PE=1 SV=1	sly:101251277/5e-137/premnaspirodiene oxygenase; K15472 premnaspirodiene oxygenase [EC:1.14.13.121]	alr1450/3e-28/---	NA
CL154.Contig2_All	gi|313150272|dbj|BAJ39894.1|/1.84878e-33/P450 mono-oxygenase [Zingiber zerumbet]	gi|313150271|dbj|AB331235.1|/1e-23/Zingiber zerumbet CYP71BB1 mRNA for P450 mono-oxygenase, complete cds	sp|Q94FM7|C71DK_TOBAC/2e-23/5-epiaristolochene 1,3-dihydroxylase OS=Nicotiana tabacum GN=CYP71D20 PE=1 SV=2	sly:101251277/1e-21/premnaspirodiene oxygenase; K15472 premnaspirodiene oxygenase [EC:1.14.13.121]	VNG0422G/4e-10/---	NA
CL154.Contig3_All	gi|313150272|dbj|BAJ39894.1|/0/P450 mono-oxygenase [Zingiber zerumbet]	gi|313150271|dbj|AB331235.1|/0.0/Zingiber zerumbet CYP71BB1 mRNA for P450 mono-oxygenase, complete cds	sp|A6YIH8|C7D55_HYOMU/2e-137/Premnaspirodiene oxygenase OS=Hyoscyamus muticus GN=CYP71D55 PE=1 SV=1	sly:101251277/2e-136/premnaspirodiene oxygenase; K15472 premnaspirodiene oxygenase [EC:1.14.13.121]	alr1450/1e-27/---	NA
CL154.Contig4_All	gi|313150272|dbj|BAJ39894.1|/7.98734e-24/P450 mono-oxygenase [Zingiber zerumbet]	gi|313150271|dbj|AB331235.1|/2e-62/Zingiber zerumbet CYP71BB1 mRNA for P450 mono-oxygenase, complete cds	NA	NA	NA	NA
CL155.Contig1_All	gi|695012126|ref|XP_009392807.1|/2.12547e-176/PREDICTED: myosin-6-like isoform X2 [Musa acuminata subsp. malaccensis] &gt;gi|695012128|ref|XP_009392808.1| PREDICTED: myosin-6-like isoform X2 [Musa acuminata subsp. malaccensis]	gi|695012127|ref|XM_009394533.1|/0.0/PREDICTED: Musa acuminata subsp. malaccensis myosin-6-like (LOC103978661), transcript variant X4, mRNA	sp|F4I5Q6|MYO7_ARATH/2e-158/Myosin-7 OS=Arabidopsis thaliana GN=XI-A PE=3 SV=1	mus:103978661/3e-177/myosin-6-like isoform X1; K10357 myosin V	YAL029c/3e-76/---	NA
CL155.Contig2_All	gi|694995736|ref|XP_009390161.1|/2.12368e-107/PREDICTED: myosin-6 [Musa acuminata subsp. malaccensis]	gi|694995735|ref|XM_009391886.1|/1e-167/PREDICTED: Musa acuminata subsp. malaccensis myosin-6 (LOC103976617), mRNA	sp|Q9LKB9|MYO6_ARATH/4e-99/Myosin-6 OS=Arabidopsis thaliana GN=XI-2 PE=1 SV=1	mus:103976617/3e-108/myosin-6; K10357 myosin V	YOR326w/3e-42/---	NA
CL155.Contig3_All	gi|695012126|ref|XP_009392807.1|/0/PREDICTED: myosin-6-like isoform X2 [Musa acuminata subsp. malaccensis] &gt;gi|695012128|ref|XP_009392808.1| PREDICTED: myosin-6-like isoform X2 [Musa acuminata subsp. malaccensis]	gi|695012127|ref|XM_009394533.1|/0.0/PREDICTED: Musa acuminata subsp. malaccensis myosin-6-like (LOC103978661), transcript variant X4, mRNA	sp|Q9LKB9|MYO6_ARATH/0.0/Myosin-6 OS=Arabidopsis thaliana GN=XI-2 PE=1 SV=1	mus:103978661/0.0/myosin-6-like isoform X1; K10357 myosin V	YAL029c/6e-118/---	NA
CL155.Contig4_All	gi|695012126|ref|XP_009392807.1|/0/PREDICTED: myosin-6-like isoform X2 [Musa acuminata subsp. malaccensis] &gt;gi|695012128|ref|XP_009392808.1| PREDICTED: myosin-6-like isoform X2 [Musa acuminata subsp. malaccensis]	gi|695012127|ref|XM_009394533.1|/0.0/PREDICTED: Musa acuminata subsp. malaccensis myosin-6-like (LOC103978661), transcript variant X4, mRNA	sp|Q9LKB9|MYO6_ARATH/0.0/Myosin-6 OS=Arabidopsis thaliana GN=XI-2 PE=1 SV=1	mus:103978661/0.0/myosin-6-like isoform X1; K10357 myosin V	YAL029c/6e-118/---	NA
CL156.Contig1_All	gi|695023734|ref|XP_009399054.1|/0/PREDICTED: protein PAT1 homolog 1-like [Musa acuminata subsp. malaccensis]	gi|695020598|ref|XM_009399080.1|/1e-123/PREDICTED: Musa acuminata subsp. malaccensis protein PAT1 homolog 1-like (LOC103982225), mRNA	NA	mus:103983549/0.0/protein PAT1 homolog 1-like; K12617 DNA topoisomerase 2-associated protein PAT1	NA	NA
CL156.Contig2_All	gi|695023734|ref|XP_009399054.1|/8.36785e-121/PREDICTED: protein PAT1 homolog 1-like [Musa acuminata subsp. malaccensis]	gi|695038443|ref|XM_009408458.1|/9e-13/PREDICTED: Musa acuminata subsp. malaccensis uncharacterized LOC103989576 (LOC103989576), transcript variant X2, mRNA	NA	mus:103983549/1e-121/protein PAT1 homolog 1-like; K12617 DNA topoisomerase 2-associated protein PAT1	NA	NA
CL156.Contig3_All	gi|743792852|ref|XP_010923783.1|/1.13942e-30/PREDICTED: uncharacterized protein LOC105046771 [Elaeis guineensis] &gt;gi|743792856|ref|XP_010923784.1| PREDICTED: uncharacterized protein LOC105046771 [Elaeis guineensis] &gt;gi|743792860|ref|XP_010923785.1| PREDICTED: uncharacterized protein LOC105046771 [Elaeis guineensis]	gi|743803348|ref|XM_010928593.1|/9e-07/PREDICTED: Elaeis guineensis protein PAT1 homolog 1 (LOC105049057), transcript variant X2, mRNA	NA	egu:105046771/1e-31/uncharacterized LOC105046771; K12617 DNA topoisomerase 2-associated protein PAT1	NA	NA
CL156.Contig4_All	gi|695023734|ref|XP_009399054.1|/1.97537e-80/PREDICTED: protein PAT1 homolog 1-like [Musa acuminata subsp. malaccensis]	gi|695023735|ref|XR_671576.1|/8e-25/PREDICTED: Musa acuminata subsp. malaccensis protein PAT1 homolog 1-like (LOC103983549), transcript variant X2, misc_RNA	NA	mus:103983549/3e-81/protein PAT1 homolog 1-like; K12617 DNA topoisomerase 2-associated protein PAT1	NA	NA
CL157.Contig1_All	NA	NA	NA	NA	NA	NA
CL157.Contig2_All	gi|297811431|ref|XP_002873599.1|/1.05469e-11/hypothetical protein ARALYDRAFT_488128 [Arabidopsis lyrata subsp. lyrata] &gt;gi|297319436|gb|EFH49858.1| hypothetical protein ARALYDRAFT_488128 [Arabidopsis lyrata subsp. lyrata]	NA	sp|Q9ASS6|CP20B_ARATH/9e-12/Peptidyl-prolyl cis-trans isomerase CYP20-2, chloroplastic OS=Arabidopsis thaliana GN=CYP20-2 PE=1 SV=1	brp:103856001/2e-10/peptidyl-prolyl cis-trans isomerase CYP20-2, chloroplastic; K03768 peptidyl-prolyl cis-trans isomerase B (cyclophilin B) [EC:5.2.1.8]	NA	biological_process:GO:0044238//primary metabolic process;GO:0044237//cellular metabolic process;GO:0071704//organic substance metabolic process;cellular_component:GO:0031977//thylakoid lumen;GO:0009534//chloroplast thylakoid;molecular_function:GO:0005515//protein binding;GO:0016853//isomerase activity;
CL157.Contig3_All	gi|297811431|ref|XP_002873599.1|/4.23584e-10/hypothetical protein ARALYDRAFT_488128 [Arabidopsis lyrata subsp. lyrata] &gt;gi|297319436|gb|EFH49858.1| hypothetical protein ARALYDRAFT_488128 [Arabidopsis lyrata subsp. lyrata]	NA	sp|Q9ASS6|CP20B_ARATH/5e-10/Peptidyl-prolyl cis-trans isomerase CYP20-2, chloroplastic OS=Arabidopsis thaliana GN=CYP20-2 PE=1 SV=1	fve:101293258/7e-10/photosynthetic NDH subunit of lumenal location 5, chloroplastic; K03768 peptidyl-prolyl cis-trans isomerase B (cyclophilin B) [EC:5.2.1.8]	NA	NA
CL157.Contig4_All	gi|567158512|ref|XP_006418751.1|/8.31854e-07/hypothetical protein EUTSA_v10002411mg [Eutrema salsugineum] &gt;gi|557096679|gb|ESQ37187.1| hypothetical protein EUTSA_v10002411mg [Eutrema salsugineum]	NA	sp|P40603|APG_BRANA/9e-07/Anther-specific proline-rich protein APG (Fragment) OS=Brassica napus GN=APG PE=2 SV=1	NA	NA	NA
CL158.Contig1_All	gi|695029013|ref|XP_009401905.1|/7.59384e-71/PREDICTED: actin-depolymerizing factor 5-like [Musa acuminata subsp. malaccensis]	gi|695029012|ref|XM_009403630.1|/1e-101/PREDICTED: Musa acuminata subsp. malaccensis actin-depolymerizing factor 5-like (LOC103985794), mRNA	sp|Q10P87|ADF5_ORYSJ/9e-63/Actin-depolymerizing factor 5 OS=Oryza sativa subsp. japonica GN=ADF5 PE=2 SV=1	mus:103985794/1e-71/actin-depolymerizing factor 5-like; K05765 cofilin	NA	NA
CL158.Contig2_All	gi|695029013|ref|XP_009401905.1|/7.99777e-71/PREDICTED: actin-depolymerizing factor 5-like [Musa acuminata subsp. malaccensis]	gi|695029012|ref|XM_009403630.1|/1e-103/PREDICTED: Musa acuminata subsp. malaccensis actin-depolymerizing factor 5-like (LOC103985794), mRNA	sp|Q10P87|ADF5_ORYSJ/9e-63/Actin-depolymerizing factor 5 OS=Oryza sativa subsp. japonica GN=ADF5 PE=2 SV=1	mus:103985794/1e-71/actin-depolymerizing factor 5-like; K05765 cofilin	NA	NA
CL158.Contig3_All	gi|695029013|ref|XP_009401905.1|/7.59384e-71/PREDICTED: actin-depolymerizing factor 5-like [Musa acuminata subsp. malaccensis]	gi|695029012|ref|XM_009403630.1|/1e-105/PREDICTED: Musa acuminata subsp. malaccensis actin-depolymerizing factor 5-like (LOC103985794), mRNA	sp|Q10P87|ADF5_ORYSJ/9e-63/Actin-depolymerizing factor 5 OS=Oryza sativa subsp. japonica GN=ADF5 PE=2 SV=1	mus:103985794/1e-71/actin-depolymerizing factor 5-like; K05765 cofilin	NA	NA
CL158.Contig4_All	gi|695029013|ref|XP_009401905.1|/4.608e-70/PREDICTED: actin-depolymerizing factor 5-like [Musa acuminata subsp. malaccensis]	gi|695029012|ref|XM_009403630.1|/1e-118/PREDICTED: Musa acuminata subsp. malaccensis actin-depolymerizing factor 5-like (LOC103985794), mRNA	sp|Q9ZNT3|ADF5_ARATH/2e-62/Actin-depolymerizing factor 5 OS=Arabidopsis thaliana GN=ADF5 PE=1 SV=1	mus:103985794/7e-71/actin-depolymerizing factor 5-like; K05765 cofilin	NA	NA
CL159.Contig1_All	gi|743766714|ref|XP_010913602.1|/1.168e-90/PREDICTED: uncharacterized protein LOC105039220 isoform X5 [Elaeis guineensis]	gi|695022984|ref|XM_009400364.1|/6e-94/PREDICTED: Musa acuminata subsp. malaccensis uncharacterized LOC103983174 (LOC103983174), partial mRNA	NA	ota:Ot03g05150/2e-07/hypothetical protein; K18178 cytochrome c oxidase assembly factor 5	NA	NA
CL159.Contig2_All	gi|743766714|ref|XP_010913602.1|/8.08227e-90/PREDICTED: uncharacterized protein LOC105039220 isoform X5 [Elaeis guineensis]	gi|695022984|ref|XM_009400364.1|/1e-101/PREDICTED: Musa acuminata subsp. malaccensis uncharacterized LOC103983174 (LOC103983174), partial mRNA	NA	ota:Ot03g05150/3e-07/hypothetical protein; K18178 cytochrome c oxidase assembly factor 5	NA	NA
CL160.Contig1_All	gi|695052377|ref|XP_009414243.1|/0/PREDICTED: zinc finger CCCH domain-containing protein 53-like isoform X1 [Musa acuminata subsp. malaccensis] &gt;gi|695052379|ref|XP_009414244.1| PREDICTED: zinc finger CCCH domain-containing protein 53-like isoform X1 [Musa acuminata subsp. malaccensis]	gi|695062692|ref|XM_009421551.1|/3e-67/PREDICTED: Musa acuminata subsp. malaccensis zinc finger CCCH domain-containing protein 53-like (LOC103999722), transcript variant X2, mRNA	sp|Q0D3J9|C3H53_ORYSJ/8e-146/Zinc finger CCCH domain-containing protein 53 OS=Oryza sativa subsp. japonica GN=Os07g0682400 PE=2 SV=1	NA	NA	NA
CL160.Contig2_All	gi|695052377|ref|XP_009414243.1|/0/PREDICTED: zinc finger CCCH domain-containing protein 53-like isoform X1 [Musa acuminata subsp. malaccensis] &gt;gi|695052379|ref|XP_009414244.1| PREDICTED: zinc finger CCCH domain-containing protein 53-like isoform X1 [Musa acuminata subsp. malaccensis]	gi|695062692|ref|XM_009421551.1|/2e-58/PREDICTED: Musa acuminata subsp. malaccensis zinc finger CCCH domain-containing protein 53-like (LOC103999722), transcript variant X2, mRNA	sp|Q0D3J9|C3H53_ORYSJ/1e-145/Zinc finger CCCH domain-containing protein 53 OS=Oryza sativa subsp. japonica GN=Os07g0682400 PE=2 SV=1	vcn:VOLCADRAFT_107987/8e-06/hypothetical protein; K13912 deleted in malignant brain tumors 1 protein	NA	NA
CL160.Contig3_All	gi|695052377|ref|XP_009414243.1|/0/PREDICTED: zinc finger CCCH domain-containing protein 53-like isoform X1 [Musa acuminata subsp. malaccensis] &gt;gi|695052379|ref|XP_009414244.1| PREDICTED: zinc finger CCCH domain-containing protein 53-like isoform X1 [Musa acuminata subsp. malaccensis]	gi|695052382|ref|XM_009415971.1|/2e-80/PREDICTED: Musa acuminata subsp. malaccensis zinc finger CCCH domain-containing protein 53-like (LOC103995393), transcript variant X4, mRNA	sp|Q0D3J9|C3H53_ORYSJ/5e-143/Zinc finger CCCH domain-containing protein 53 OS=Oryza sativa subsp. japonica GN=Os07g0682400 PE=2 SV=1	NA	NA	NA
CL160.Contig4_All	gi|695052377|ref|XP_009414243.1|/0/PREDICTED: zinc finger CCCH domain-containing protein 53-like isoform X1 [Musa acuminata subsp. malaccensis] &gt;gi|695052379|ref|XP_009414244.1| PREDICTED: zinc finger CCCH domain-containing protein 53-like isoform X1 [Musa acuminata subsp. malaccensis]	gi|695062692|ref|XM_009421551.1|/1e-54/PREDICTED: Musa acuminata subsp. malaccensis zinc finger CCCH domain-containing protein 53-like (LOC103999722), transcript variant X2, mRNA	sp|Q0D3J9|C3H53_ORYSJ/8e-159/Zinc finger CCCH domain-containing protein 53 OS=Oryza sativa subsp. japonica GN=Os07g0682400 PE=2 SV=1	obr:102718644/3e-08/peroxidase 18-like; K00430 peroxidase [EC:1.11.1.7]	NA	NA
CL160.Contig5_All	gi|695052377|ref|XP_009414243.1|/0/PREDICTED: zinc finger CCCH domain-containing protein 53-like isoform X1 [Musa acuminata subsp. malaccensis] &gt;gi|695052379|ref|XP_009414244.1| PREDICTED: zinc finger CCCH domain-containing protein 53-like isoform X1 [Musa acuminata subsp. malaccensis]	gi|695062692|ref|XM_009421551.1|/9e-55/PREDICTED: Musa acuminata subsp. malaccensis zinc finger CCCH domain-containing protein 53-like (LOC103999722), transcript variant X2, mRNA	sp|Q0D3J9|C3H53_ORYSJ/2e-152/Zinc finger CCCH domain-containing protein 53 OS=Oryza sativa subsp. japonica GN=Os07g0682400 PE=2 SV=1	zma:103647807/1e-07/formin-like protein 5; K02184 formin 2	NA	NA
CL160.Contig6_All	gi|695052377|ref|XP_009414243.1|/0/PREDICTED: zinc finger CCCH domain-containing protein 53-like isoform X1 [Musa acuminata subsp. malaccensis] &gt;gi|695052379|ref|XP_009414244.1| PREDICTED: zinc finger CCCH domain-containing protein 53-like isoform X1 [Musa acuminata subsp. malaccensis]	gi|695062692|ref|XM_009421551.1|/2e-52/PREDICTED: Musa acuminata subsp. malaccensis zinc finger CCCH domain-containing protein 53-like (LOC103999722), transcript variant X2, mRNA	sp|Q0D3J9|C3H53_ORYSJ/7e-157/Zinc finger CCCH domain-containing protein 53 OS=Oryza sativa subsp. japonica GN=Os07g0682400 PE=2 SV=1	gsl:Gasu_61540/7e-06/SNARE-interacting protein-like protein; K15292 syntaxin-binding protein 1	Rv0312/3e-06/---	NA
CL160.Contig7_All	gi|695052377|ref|XP_009414243.1|/0/PREDICTED: zinc finger CCCH domain-containing protein 53-like isoform X1 [Musa acuminata subsp. malaccensis] &gt;gi|695052379|ref|XP_009414244.1| PREDICTED: zinc finger CCCH domain-containing protein 53-like isoform X1 [Musa acuminata subsp. malaccensis]	gi|695062692|ref|XM_009421551.1|/3e-52/PREDICTED: Musa acuminata subsp. malaccensis zinc finger CCCH domain-containing protein 53-like (LOC103999722), transcript variant X2, mRNA	sp|Q0D3J9|C3H53_ORYSJ/2e-152/Zinc finger CCCH domain-containing protein 53 OS=Oryza sativa subsp. japonica GN=Os07g0682400 PE=2 SV=1	gsl:Gasu_61540/8e-06/SNARE-interacting protein-like protein; K15292 syntaxin-binding protein 1	Rv0312/4e-06/---	NA
CL160.Contig8_All	gi|695052377|ref|XP_009414243.1|/0/PREDICTED: zinc finger CCCH domain-containing protein 53-like isoform X1 [Musa acuminata subsp. malaccensis] &gt;gi|695052379|ref|XP_009414244.1| PREDICTED: zinc finger CCCH domain-containing protein 53-like isoform X1 [Musa acuminata subsp. malaccensis]	gi|695062692|ref|XM_009421551.1|/2e-52/PREDICTED: Musa acuminata subsp. malaccensis zinc finger CCCH domain-containing protein 53-like (LOC103999722), transcript variant X2, mRNA	sp|Q0D3J9|C3H53_ORYSJ/6e-153/Zinc finger CCCH domain-containing protein 53 OS=Oryza sativa subsp. japonica GN=Os07g0682400 PE=2 SV=1	gsl:Gasu_61540/7e-06/SNARE-interacting protein-like protein; K15292 syntaxin-binding protein 1	Rv0312/3e-06/---	NA
CL160.Contig9_All	gi|695052377|ref|XP_009414243.1|/0/PREDICTED: zinc finger CCCH domain-containing protein 53-like isoform X1 [Musa acuminata subsp. malaccensis] &gt;gi|695052379|ref|XP_009414244.1| PREDICTED: zinc finger CCCH domain-containing protein 53-like isoform X1 [Musa acuminata subsp. malaccensis]	gi|695062692|ref|XM_009421551.1|/2e-52/PREDICTED: Musa acuminata subsp. malaccensis zinc finger CCCH domain-containing protein 53-like (LOC103999722), transcript variant X2, mRNA	sp|Q0D3J9|C3H53_ORYSJ/3e-157/Zinc finger CCCH domain-containing protein 53 OS=Oryza sativa subsp. japonica GN=Os07g0682400 PE=2 SV=1	gsl:Gasu_61540/7e-06/SNARE-interacting protein-like protein; K15292 syntaxin-binding protein 1	Rv0312/3e-06/---	NA
CL160.Contig10_All	gi|695052377|ref|XP_009414243.1|/0/PREDICTED: zinc finger CCCH domain-containing protein 53-like isoform X1 [Musa acuminata subsp. malaccensis] &gt;gi|695052379|ref|XP_009414244.1| PREDICTED: zinc finger CCCH domain-containing protein 53-like isoform X1 [Musa acuminata subsp. malaccensis]	gi|695062692|ref|XM_009421551.1|/2e-52/PREDICTED: Musa acuminata subsp. malaccensis zinc finger CCCH domain-containing protein 53-like (LOC103999722), transcript variant X2, mRNA	sp|Q0D3J9|C3H53_ORYSJ/8e-153/Zinc finger CCCH domain-containing protein 53 OS=Oryza sativa subsp. japonica GN=Os07g0682400 PE=2 SV=1	gsl:Gasu_61540/6e-06/SNARE-interacting protein-like protein; K15292 syntaxin-binding protein 1	Rv0312/3e-06/---	NA
CL160.Contig11_All	gi|695052377|ref|XP_009414243.1|/0/PREDICTED: zinc finger CCCH domain-containing protein 53-like isoform X1 [Musa acuminata subsp. malaccensis] &gt;gi|695052379|ref|XP_009414244.1| PREDICTED: zinc finger CCCH domain-containing protein 53-like isoform X1 [Musa acuminata subsp. malaccensis]	gi|695062692|ref|XM_009421551.1|/3e-52/PREDICTED: Musa acuminata subsp. malaccensis zinc finger CCCH domain-containing protein 53-like (LOC103999722), transcript variant X2, mRNA	sp|Q0D3J9|C3H53_ORYSJ/7e-157/Zinc finger CCCH domain-containing protein 53 OS=Oryza sativa subsp. japonica GN=Os07g0682400 PE=2 SV=1	gsl:Gasu_61540/8e-06/SNARE-interacting protein-like protein; K15292 syntaxin-binding protein 1	Rv0312/4e-06/---	NA
CL161.Contig1_All	NA	NA	NA	NA	NA	NA
CL161.Contig2_All	NA	NA	NA	NA	NA	NA
CL161.Contig3_All	NA	NA	NA	NA	NA	NA
CL161.Contig4_All	NA	NA	NA	NA	NA	NA
CL161.Contig5_All	NA	NA	NA	NA	NA	NA
CL161.Contig6_All	NA	NA	NA	NA	NA	NA
CL162.Contig1_All	gi|695007078|ref|XP_009390071.1|/8.15383e-29/PREDICTED: transmembrane 9 superfamily member 3-like [Musa acuminata subsp. malaccensis]	gi|695007077|ref|XM_009391796.1|/6e-44/PREDICTED: Musa acuminata subsp. malaccensis transmembrane 9 superfamily member 3-like (LOC103976552), mRNA	NA	mus:103976552/1e-29/transmembrane 9 superfamily member 3-like; K17087 transmembrane 9 superfamily member 3	NA	NA
CL162.Contig2_All	gi|743816890|ref|XP_010930775.1|/2.53139e-138/PREDICTED: transmembrane 9 superfamily member 1 [Elaeis guineensis] &gt;gi|743816894|ref|XP_010930776.1| PREDICTED: transmembrane 9 superfamily member 1 [Elaeis guineensis]	gi|695007077|ref|XM_009391796.1|/0.0/PREDICTED: Musa acuminata subsp. malaccensis transmembrane 9 superfamily member 3-like (LOC103976552), mRNA	NA	egu:105051840/4e-139/transmembrane 9 superfamily member 1; K17087 transmembrane 9 superfamily member 3	NA	NA
CL162.Contig3_All	gi|695065963|ref|XP_009379854.1|/0/PREDICTED: transmembrane 9 superfamily member 3-like [Musa acuminata subsp. malaccensis]	gi|695007077|ref|XM_009391796.1|/0.0/PREDICTED: Musa acuminata subsp. malaccensis transmembrane 9 superfamily member 3-like (LOC103976552), mRNA	NA	mus:103968390/0.0/transmembrane 9 superfamily member 3-like; K17087 transmembrane 9 superfamily member 3	NA	NA
CL162.Contig4_All	gi|695008346|ref|XP_009390763.1|/0/PREDICTED: transmembrane 9 superfamily member 3-like [Musa acuminata subsp. malaccensis]	gi|695008345|ref|XM_009392488.1|/0.0/PREDICTED: Musa acuminata subsp. malaccensis transmembrane 9 superfamily member 3-like (LOC103977077), mRNA	NA	mus:103977077/0.0/transmembrane 9 superfamily member 3-like; K17087 transmembrane 9 superfamily member 3	NA	NA
CL163.Contig1_All	gi|695026910|ref|XP_009400772.1|/3.29594e-171/PREDICTED: protein trichome birefringence-like 28 [Musa acuminata subsp. malaccensis] &gt;gi|695026912|ref|XP_009400773.1| PREDICTED: protein trichome birefringence-like 28 [Musa acuminata subsp. malaccensis]	gi|695026911|ref|XM_009402498.1|/1e-134/PREDICTED: Musa acuminata subsp. malaccensis protein trichome birefringence-like 28 (LOC103984921), transcript variant X2, mRNA	sp|Q94K00|TBL28_ARATH/2e-130/Protein trichome birefringence-like 28 OS=Arabidopsis thaliana GN=TBL28 PE=2 SV=1	sita:101767855/5e-08/serine/arginine repetitive matrix protein 1; K13171 serine/arginine repetitive matrix protein 1	NA	NA
CL163.Contig2_All	gi|695026910|ref|XP_009400772.1|/1.71436e-164/PREDICTED: protein trichome birefringence-like 28 [Musa acuminata subsp. malaccensis] &gt;gi|695026912|ref|XP_009400773.1| PREDICTED: protein trichome birefringence-like 28 [Musa acuminata subsp. malaccensis]	gi|695026911|ref|XM_009402498.1|/1e-111/PREDICTED: Musa acuminata subsp. malaccensis protein trichome birefringence-like 28 (LOC103984921), transcript variant X2, mRNA	sp|Q94K00|TBL28_ARATH/7e-123/Protein trichome birefringence-like 28 OS=Arabidopsis thaliana GN=TBL28 PE=2 SV=1	sita:101767855/1e-10/serine/arginine repetitive matrix protein 1; K13171 serine/arginine repetitive matrix protein 1	NA	NA
CL163.Contig3_All	gi|695026910|ref|XP_009400772.1|/3.92541e-175/PREDICTED: protein trichome birefringence-like 28 [Musa acuminata subsp. malaccensis] &gt;gi|695026912|ref|XP_009400773.1| PREDICTED: protein trichome birefringence-like 28 [Musa acuminata subsp. malaccensis]	gi|695026911|ref|XM_009402498.1|/1e-111/PREDICTED: Musa acuminata subsp. malaccensis protein trichome birefringence-like 28 (LOC103984921), transcript variant X2, mRNA	sp|Q94K00|TBL28_ARATH/3e-128/Protein trichome birefringence-like 28 OS=Arabidopsis thaliana GN=TBL28 PE=2 SV=1	sita:101767855/1e-08/serine/arginine repetitive matrix protein 1; K13171 serine/arginine repetitive matrix protein 1	NA	NA
CL163.Contig4_All	gi|695026910|ref|XP_009400772.1|/9.14372e-25/PREDICTED: protein trichome birefringence-like 28 [Musa acuminata subsp. malaccensis] &gt;gi|695026912|ref|XP_009400773.1| PREDICTED: protein trichome birefringence-like 28 [Musa acuminata subsp. malaccensis]	gi|695026911|ref|XM_009402498.1|/2e-10/PREDICTED: Musa acuminata subsp. malaccensis protein trichome birefringence-like 28 (LOC103984921), transcript variant X2, mRNA	sp|Q9LY46|TBL29_ARATH/1e-21/Protein ESKIMO 1 OS=Arabidopsis thaliana GN=ESK1 PE=1 SV=1	NA	NA	NA
CL163.Contig5_All	gi|695026910|ref|XP_009400772.1|/7.14558e-166/PREDICTED: protein trichome birefringence-like 28 [Musa acuminata subsp. malaccensis] &gt;gi|695026912|ref|XP_009400773.1| PREDICTED: protein trichome birefringence-like 28 [Musa acuminata subsp. malaccensis]	gi|695026911|ref|XM_009402498.1|/3e-97/PREDICTED: Musa acuminata subsp. malaccensis protein trichome birefringence-like 28 (LOC103984921), transcript variant X2, mRNA	sp|Q94K00|TBL28_ARATH/1e-123/Protein trichome birefringence-like 28 OS=Arabidopsis thaliana GN=TBL28 PE=2 SV=1	sita:101767855/5e-12/serine/arginine repetitive matrix protein 1; K13171 serine/arginine repetitive matrix protein 1	NA	NA
CL163.Contig6_All	gi|695026910|ref|XP_009400772.1|/6.55574e-166/PREDICTED: protein trichome birefringence-like 28 [Musa acuminata subsp. malaccensis] &gt;gi|695026912|ref|XP_009400773.1| PREDICTED: protein trichome birefringence-like 28 [Musa acuminata subsp. malaccensis]	gi|695026911|ref|XM_009402498.1|/2e-97/PREDICTED: Musa acuminata subsp. malaccensis protein trichome birefringence-like 28 (LOC103984921), transcript variant X2, mRNA	sp|Q94K00|TBL28_ARATH/1e-123/Protein trichome birefringence-like 28 OS=Arabidopsis thaliana GN=TBL28 PE=2 SV=1	sita:101767855/4e-12/serine/arginine repetitive matrix protein 1; K13171 serine/arginine repetitive matrix protein 1	NA	NA
CL163.Contig7_All	gi|695020123|ref|XP_009397099.1|/4.55371e-32/PREDICTED: protein trichome birefringence-like 28 [Musa acuminata subsp. malaccensis]	gi|695020122|ref|XM_009398824.1|/1e-45/PREDICTED: Musa acuminata subsp. malaccensis protein trichome birefringence-like 28 (LOC103982033), mRNA	sp|Q9LY46|TBL29_ARATH/6e-27/Protein ESKIMO 1 OS=Arabidopsis thaliana GN=ESK1 PE=1 SV=1	NA	NA	NA
CL164.Contig1_All	gi|694995704|ref|XP_009389993.1|/8.88236e-35/PREDICTED: coiled-coil domain-containing protein 115 isoform X1 [Musa acuminata subsp. malaccensis]	gi|694995705|ref|XM_009391727.1|/2e-12/PREDICTED: Musa acuminata subsp. malaccensis coiled-coil domain-containing protein 115 (LOC103976496), transcript variant X2, mRNA	NA	NA	NA	NA
CL164.Contig2_All	gi|694995704|ref|XP_009389993.1|/4.15947e-66/PREDICTED: coiled-coil domain-containing protein 115 isoform X1 [Musa acuminata subsp. malaccensis]	gi|694995705|ref|XM_009391727.1|/8e-25/PREDICTED: Musa acuminata subsp. malaccensis coiled-coil domain-containing protein 115 (LOC103976496), transcript variant X2, mRNA	NA	NA	NA	NA
CL165.Contig1_All	gi|695022833|ref|XP_009398560.1|/2.49023e-46/PREDICTED: uncharacterized protein LOC103983117 [Musa acuminata subsp. malaccensis]	gi|695022832|ref|XM_009400285.1|/2e-83/PREDICTED: Musa acuminata subsp. malaccensis uncharacterized LOC103983117 (LOC103983117), mRNA	NA	cvr:CHLNCDRAFT_140537/1e-05/hypothetical protein; K13172 serine/arginine repetitive matrix protein 2	NA	NA
CL165.Contig2_All	gi|695022833|ref|XP_009398560.1|/1.16324e-139/PREDICTED: uncharacterized protein LOC103983117 [Musa acuminata subsp. malaccensis]	gi|695022832|ref|XM_009400285.1|/1e-137/PREDICTED: Musa acuminata subsp. malaccensis uncharacterized LOC103983117 (LOC103983117), mRNA	NA	pda:103711100/3e-07/serine/arginine-rich splicing factor SR45-like; K14325 RNA-binding protein with serine-rich domain 1	DR2133/1e-06/---	NA
CL165.Contig3_All	gi|695061026|ref|XP_009418930.1|/2.2156e-112/PREDICTED: uncharacterized protein LOC103999026 [Musa acuminata subsp. malaccensis]	gi|695022832|ref|XM_009400285.1|/1e-71/PREDICTED: Musa acuminata subsp. malaccensis uncharacterized LOC103983117 (LOC103983117), mRNA	NA	pda:103711100/4e-07/serine/arginine-rich splicing factor SR45-like; K14325 RNA-binding protein with serine-rich domain 1	NA	NA
CL165.Contig4_All	gi|695022833|ref|XP_009398560.1|/1.08104e-139/PREDICTED: uncharacterized protein LOC103983117 [Musa acuminata subsp. malaccensis]	gi|695022832|ref|XM_009400285.1|/1e-137/PREDICTED: Musa acuminata subsp. malaccensis uncharacterized LOC103983117 (LOC103983117), mRNA	NA	pda:103711100/3e-07/serine/arginine-rich splicing factor SR45-like; K14325 RNA-binding protein with serine-rich domain 1	DR2133/1e-06/---	NA
CL165.Contig5_All	gi|695061026|ref|XP_009418930.1|/2.04839e-112/PREDICTED: uncharacterized protein LOC103999026 [Musa acuminata subsp. malaccensis]	gi|695022832|ref|XM_009400285.1|/1e-71/PREDICTED: Musa acuminata subsp. malaccensis uncharacterized LOC103983117 (LOC103983117), mRNA	NA	pda:103711100/3e-07/serine/arginine-rich splicing factor SR45-like; K14325 RNA-binding protein with serine-rich domain 1	NA	NA
CL165.Contig6_All	gi|695022833|ref|XP_009398560.1|/1.06479e-139/PREDICTED: uncharacterized protein LOC103983117 [Musa acuminata subsp. malaccensis]	gi|695022832|ref|XM_009400285.1|/1e-137/PREDICTED: Musa acuminata subsp. malaccensis uncharacterized LOC103983117 (LOC103983117), mRNA	NA	jcu:105629923/2e-07/serine/arginine repetitive matrix protein 1; K13171 serine/arginine repetitive matrix protein 1	DR2133/1e-06/---	NA
CL165.Contig7_All	gi|695061026|ref|XP_009418930.1|/2.04839e-112/PREDICTED: uncharacterized protein LOC103999026 [Musa acuminata subsp. malaccensis]	gi|695022832|ref|XM_009400285.1|/1e-71/PREDICTED: Musa acuminata subsp. malaccensis uncharacterized LOC103983117 (LOC103983117), mRNA	NA	pda:103711100/3e-07/serine/arginine-rich splicing factor SR45-like; K14325 RNA-binding protein with serine-rich domain 1	NA	NA
CL165.Contig8_All	gi|695022833|ref|XP_009398560.1|/4.65552e-135/PREDICTED: uncharacterized protein LOC103983117 [Musa acuminata subsp. malaccensis]	gi|695022832|ref|XM_009400285.1|/1e-71/PREDICTED: Musa acuminata subsp. malaccensis uncharacterized LOC103983117 (LOC103983117), mRNA	sp|Q9SEE9|SR45_ARATH/6e-06/Arginine/serine-rich protein 45 OS=Arabidopsis thaliana GN=SR45 PE=1 SV=1	pda:103711100/2e-07/serine/arginine-rich splicing factor SR45-like; K14325 RNA-binding protein with serine-rich domain 1	NA	NA
CL165.Contig9_All	gi|695022833|ref|XP_009398560.1|/1.95489e-139/PREDICTED: uncharacterized protein LOC103983117 [Musa acuminata subsp. malaccensis]	gi|695022832|ref|XM_009400285.1|/1e-135/PREDICTED: Musa acuminata subsp. malaccensis uncharacterized LOC103983117 (LOC103983117), mRNA	sp|Q9SEE9|SR45_ARATH/5e-06/Arginine/serine-rich protein 45 OS=Arabidopsis thaliana GN=SR45 PE=1 SV=1	jcu:105629923/7e-08/serine/arginine repetitive matrix protein 1; K13171 serine/arginine repetitive matrix protein 1	NA	NA
CL165.Contig10_All	gi|695022833|ref|XP_009398560.1|/1.27063e-144/PREDICTED: uncharacterized protein LOC103983117 [Musa acuminata subsp. malaccensis]	gi|695022832|ref|XM_009400285.1|/1e-167/PREDICTED: Musa acuminata subsp. malaccensis uncharacterized LOC103983117 (LOC103983117), mRNA	sp|Q9SEE9|SR45_ARATH/6e-06/Arginine/serine-rich protein 45 OS=Arabidopsis thaliana GN=SR45 PE=1 SV=1	pda:103711100/1e-07/serine/arginine-rich splicing factor SR45-like; K14325 RNA-binding protein with serine-rich domain 1	NA	NA
CL165.Contig11_All	gi|695022833|ref|XP_009398560.1|/3.10376e-140/PREDICTED: uncharacterized protein LOC103983117 [Musa acuminata subsp. malaccensis]	gi|695022832|ref|XM_009400285.1|/1e-154/PREDICTED: Musa acuminata subsp. malaccensis uncharacterized LOC103983117 (LOC103983117), mRNA	NA	jcu:105629923/1e-11/serine/arginine repetitive matrix protein 1; K13171 serine/arginine repetitive matrix protein 1	NA	NA
CL166.Contig1_All	gi|695078188|ref|XP_009386473.1|/0/PREDICTED: digalactosyldiacylglycerol synthase 2, chloroplastic [Musa acuminata subsp. malaccensis] &gt;gi|695078190|ref|XP_009386474.1| PREDICTED: digalactosyldiacylglycerol synthase 2, chloroplastic [Musa acuminata subsp. malaccensis]	gi|695078189|ref|XM_009388199.1|/1e-153/PREDICTED: Musa acuminata subsp. malaccensis digalactosyldiacylglycerol synthase 2, chloroplastic (LOC103973582), transcript variant X2, mRNA	sp|Q6DW73|DGDG2_LOTJA/0.0/Digalactosyldiacylglycerol synthase 2, chloroplastic OS=Lotus japonicus GN=DGD2 PE=2 SV=1	mus:103973582/0.0/digalactosyldiacylglycerol synthase 2, chloroplastic; K09480 digalactosyldiacylglycerol synthase [EC:2.4.1.241]	NA	NA
CL166.Contig2_All	gi|695062493|ref|XP_009419717.1|/0/PREDICTED: digalactosyldiacylglycerol synthase 2, chloroplastic-like [Musa acuminata subsp. malaccensis] &gt;gi|695062495|ref|XP_009419718.1| PREDICTED: digalactosyldiacylglycerol synthase 2, chloroplastic-like [Musa acuminata subsp. malaccensis] &gt;gi|695062497|ref|XP_009419719.1| PREDICTED: digalactosyldiacylglycerol synthase 2, chloroplastic-like [Musa acumi…	gi|695062496|ref|XM_009421444.1|/0.0/PREDICTED: Musa acuminata subsp. malaccensis digalactosyldiacylglycerol synthase 2, chloroplastic-like (LOC103999640), transcript variant X3, mRNA	sp|Q6DW73|DGDG2_LOTJA/0.0/Digalactosyldiacylglycerol synthase 2, chloroplastic OS=Lotus japonicus GN=DGD2 PE=2 SV=1	mus:103999640/0.0/digalactosyldiacylglycerol synthase 2, chloroplastic-like; K09480 digalactosyldiacylglycerol synthase [EC:2.4.1.241]	NA	NA
CL167.Contig1_All	gi|695076556|ref|XP_009385576.1|/1.02021e-73/PREDICTED: uncharacterized protein LOC103972906 [Musa acuminata subsp. malaccensis]	gi|695076555|ref|XM_009387301.1|/1e-24/PREDICTED: Musa acuminata subsp. malaccensis uncharacterized LOC103972906 (LOC103972906), mRNA	NA	NA	NA	NA
CL167.Contig2_All	gi|695076556|ref|XP_009385576.1|/2.0367e-58/PREDICTED: uncharacterized protein LOC103972906 [Musa acuminata subsp. malaccensis]	gi|695076555|ref|XM_009387301.1|/6e-25/PREDICTED: Musa acuminata subsp. malaccensis uncharacterized LOC103972906 (LOC103972906), mRNA	NA	NA	NA	NA
CL167.Contig3_All	gi|695076556|ref|XP_009385576.1|/6.98988e-73/PREDICTED: uncharacterized protein LOC103972906 [Musa acuminata subsp. malaccensis]	gi|695076555|ref|XM_009387301.1|/1e-24/PREDICTED: Musa acuminata subsp. malaccensis uncharacterized LOC103972906 (LOC103972906), mRNA	NA	NA	NA	NA
CL168.Contig1_All	gi|695075647|ref|XP_009385069.1|/7.89349e-71/PREDICTED: zinc finger protein CONSTANS-like [Musa acuminata subsp. malaccensis]	gi|695075646|ref|XM_009386794.1|/4e-43/PREDICTED: Musa acuminata subsp. malaccensis zinc finger protein CONSTANS-like (LOC103972451), mRNA	sp|Q9SSE5|COL9_ARATH/1e-08/Zinc finger protein CONSTANS-LIKE 9 OS=Arabidopsis thaliana GN=COL9 PE=2 SV=1	mis:MICPUN_62589/8e-09/COMPASS/Set1C complex protein; K14961 COMPASS component SWD1	YJL115w/3e-06/---	NA
CL168.Contig2_All	gi|695075647|ref|XP_009385069.1|/6.22707e-70/PREDICTED: zinc finger protein CONSTANS-like [Musa acuminata subsp. malaccensis]	gi|695075646|ref|XM_009386794.1|/6e-42/PREDICTED: Musa acuminata subsp. malaccensis zinc finger protein CONSTANS-like (LOC103972451), mRNA	sp|Q9SSE5|COL9_ARATH/6e-09/Zinc finger protein CONSTANS-LIKE 9 OS=Arabidopsis thaliana GN=COL9 PE=2 SV=1	mis:MICPUN_62589/3e-08/COMPASS/Set1C complex protein; K14961 COMPASS component SWD1	XF1267/3e-06/---	NA
CL168.Contig3_All	gi|695075647|ref|XP_009385069.1|/3.50878e-69/PREDICTED: zinc finger protein CONSTANS-like [Musa acuminata subsp. malaccensis]	gi|695075646|ref|XM_009386794.1|/4e-43/PREDICTED: Musa acuminata subsp. malaccensis zinc finger protein CONSTANS-like (LOC103972451), mRNA	sp|Q9SSE5|COL9_ARATH/3e-08/Zinc finger protein CONSTANS-LIKE 9 OS=Arabidopsis thaliana GN=COL9 PE=2 SV=1	mis:MICPUN_62589/3e-07/COMPASS/Set1C complex protein; K14961 COMPASS component SWD1	YDR170c/5e-06/---	NA
CL168.Contig4_All	gi|695075647|ref|XP_009385069.1|/4.09289e-74/PREDICTED: zinc finger protein CONSTANS-like [Musa acuminata subsp. malaccensis]	gi|695030283|ref|XM_009404322.1|/1e-42/PREDICTED: Musa acuminata subsp. malaccensis histone H3.v1-like (LOC103986341), mRNA	sp|Q96502|COL2_ARATH/2e-08/Zinc finger protein CONSTANS-LIKE 2 OS=Arabidopsis thaliana GN=COL2 PE=1 SV=1	bdi:100822641/1e-07/probable chromatin-remodeling complex ATPase chain; K11654 SWI/SNF-related matrix-associated actin-dependent regulator of chromatin subfamily A member 5 [EC:3.6.4.-]	YDR170c/5e-06/---	NA
CL169.Contig1_All	gi|695034390|ref|XP_009404703.1|/0/PREDICTED: autophagy-related protein 18g [Musa acuminata subsp. malaccensis]	gi|695032552|ref|XM_009405552.1|/0.0/PREDICTED: Musa acuminata subsp. malaccensis autophagy-related protein 18g-like (LOC103987290), transcript variant X2, mRNA	sp|Q8GUL1|AT18G_ARATH/0.0/Autophagy-related protein 18g OS=Arabidopsis thaliana GN=ATG18G PE=2 SV=1	smo:SELMODRAFT_176503/9e-06/hypothetical protein; K17908 autophagy-related protein 18	NA	NA
CL169.Contig2_All	gi|695034390|ref|XP_009404703.1|/0/PREDICTED: autophagy-related protein 18g [Musa acuminata subsp. malaccensis]	gi|695032552|ref|XM_009405552.1|/0.0/PREDICTED: Musa acuminata subsp. malaccensis autophagy-related protein 18g-like (LOC103987290), transcript variant X2, mRNA	sp|Q8GUL1|AT18G_ARATH/0.0/Autophagy-related protein 18g OS=Arabidopsis thaliana GN=ATG18G PE=2 SV=1	smo:SELMODRAFT_176503/9e-06/hypothetical protein; K17908 autophagy-related protein 18	NA	NA
CL169.Contig3_All	gi|743846563|ref|XP_010938870.1|/4.92285e-34/PREDICTED: autophagy-related protein 18g-like isoform X2 [Elaeis guineensis]	gi|695032552|ref|XM_009405552.1|/4e-70/PREDICTED: Musa acuminata subsp. malaccensis autophagy-related protein 18g-like (LOC103987290), transcript variant X2, mRNA	sp|Q8GUL1|AT18G_ARATH/1e-24/Autophagy-related protein 18g OS=Arabidopsis thaliana GN=ATG18G PE=2 SV=1	NA	NA	NA
CL169.Contig4_All	gi|695032551|ref|XP_009403826.1|/0/PREDICTED: autophagy-related protein 18g-like [Musa acuminata subsp. malaccensis] &gt;gi|695032553|ref|XP_009403827.1| PREDICTED: autophagy-related protein 18g-like [Musa acuminata subsp. malaccensis]	gi|695032552|ref|XM_009405552.1|/0.0/PREDICTED: Musa acuminata subsp. malaccensis autophagy-related protein 18g-like (LOC103987290), transcript variant X2, mRNA	sp|Q8GUL1|AT18G_ARATH/0.0/Autophagy-related protein 18g OS=Arabidopsis thaliana GN=ATG18G PE=2 SV=1	NA	NA	NA
CL169.Contig5_All	gi|695034390|ref|XP_009404703.1|/0/PREDICTED: autophagy-related protein 18g [Musa acuminata subsp. malaccensis]	gi|695032552|ref|XM_009405552.1|/0.0/PREDICTED: Musa acuminata subsp. malaccensis autophagy-related protein 18g-like (LOC103987290), transcript variant X2, mRNA	sp|Q8GUL1|AT18G_ARATH/0.0/Autophagy-related protein 18g OS=Arabidopsis thaliana GN=ATG18G PE=2 SV=1	smo:SELMODRAFT_176503/9e-06/hypothetical protein; K17908 autophagy-related protein 18	NA	NA
CL170.Contig1_All	gi|947068966|gb|KRH17857.1|/9.60098e-19/hypothetical protein GLYMA_13G022200 [Glycine max]	gi|290760477|gb|GQ144680.1|/1e-107/Placocista sp. CC-Grouse Mountain small subunit ribosomal RNA gene, partial sequence	NA	NA	NA	NA
CL170.Contig2_All	gi|922327861|ref|XP_013443323.1|/9.66992e-127/hypothetical protein MTR_0021s0160 [Medicago truncatula] &gt;gi|657371348|gb|KEH17348.1| hypothetical protein MTR_0021s0160 [Medicago truncatula]	gi|815859360|gb|KM036286.1|/0.0/Oryza sativa cultivar Tongil 18S ribosomal RNA gene, internal transcribed spacer 1, 5.8S ribosomal RNA gene, internal transcribed spacer 2, and 26S ribosomal RNA gene, complete sequence >gi|815859361|gb|KM036287.1| Oryza sativa Indica Group cultivar Milyang 23 18S ribosomal RNA gene, internal transcribed spacer 1, 5.8S ribosomal RNA gene, internal transcribed space…	NA	NA	NA	NA
CL170.Contig3_All	gi|947068966|gb|KRH17857.1|/7.83497e-145/hypothetical protein GLYMA_13G022200 [Glycine max]	gi|18143462|dbj|AB047717.1|/0.0/Curcuma kwangsiensis gene for 18S rRNA, partial sequence >gi|18253085|dbj|AB047727.2| Curcuma zedoaria gene for 18S rRNA, partial sequence, country:Japan >gi|44885287|dbj|AB047724.1| Curcuma xanthorrhiza gene for 18S rRNA, partial sequence	NA	mdm:103411291/1e-22/lysosomal alpha-mannosidase-like; K01191 alpha-mannosidase [EC:3.2.1.24]	NA	NA
CL170.Contig4_All	gi|545712678|ref|XP_005708643.1|/4.94942e-26/hypothetical protein Gasu_05410 [Galdieria sulphuraria] &gt;gi|452825125|gb|EME32123.1| hypothetical protein Gasu_05410 [Galdieria sulphuraria]	gi|315306549|gb|HM746724.1|/1e-37/Arachis batizocoi 18S ribosomal RNA gene, partial sequence	NA	NA	NA	NA
CL170.Contig5_All	gi|545712678|ref|XP_005708643.1|/4.52643e-25/hypothetical protein Gasu_05410 [Galdieria sulphuraria] &gt;gi|452825125|gb|EME32123.1| hypothetical protein Gasu_05410 [Galdieria sulphuraria]	gi|118076274|gb|EF025381.1|/3e-88/Prorocentrum lima 18S ribosomal RNA gene, partial sequence	NA	NA	NA	NA
CL170.Contig6_All	gi|551639629|ref|XP_005822623.1|/1.2388e-24/hypothetical protein GUITHDRAFT_79647 [Guillardia theta CCMP2712] &gt;gi|551644350|ref|XP_005824966.1| hypothetical protein GUITHDRAFT_77544 [Guillardia theta CCMP2712] &gt;gi|428166671|gb|EKX35643.1| hypothetical protein GUITHDRAFT_79647 [Guillardia theta CCMP2712] &gt;gi|428169049|gb|EKX37986.1| hypothetical protein GUITHDRAFT_77544 [Guillardia theta …	gi|86372325|gb|DQ299963.1|/1e-104/Avicennia marina isolate DNA100375 18S ribosomal RNA gene, partial sequence	NA	NA	NA	NA
CL170.Contig7_All	gi|242070913|ref|XP_002450733.1|/2.10126e-45/hypothetical protein SORBIDRAFT_05g016477, partial [Sorghum bicolor]	gi|937931852|dbj|AP014965.1|/0.0/Oryza sativa Japonica Group DNA, chromosome 9, cultivar: Nipponbare, complete sequence	NA	NA	NA	NA
CL170.Contig8_All	NA	gi|340660287|gb|HM991696.1|/3e-18/Thalassiosira oceanica 18S ribosomal RNA gene, partial sequence	NA	NA	NA	NA
CL171.Contig1_All	gi|695056093|ref|XP_009416255.1|/1.6849e-175/PREDICTED: 125 kDa kinesin-related protein-like [Musa acuminata subsp. malaccensis]	gi|695056092|ref|XM_009417980.1|/0.0/PREDICTED: Musa acuminata subsp. malaccensis 125 kDa kinesin-related protein-like (LOC103996915), mRNA	sp|O23826|K125_TOBAC/3e-113/125 kDa kinesin-related protein OS=Nicotiana tabacum GN=TKRP125 PE=1 SV=1	mus:103996915/2e-176/125 kDa kinesin-related protein-like; K10398 kinesin family member 11	YBL063w/1e-54/---	NA
CL171.Contig2_All	gi|695056093|ref|XP_009416255.1|/8.91863e-36/PREDICTED: 125 kDa kinesin-related protein-like [Musa acuminata subsp. malaccensis]	gi|695056092|ref|XM_009417980.1|/6e-54/PREDICTED: Musa acuminata subsp. malaccensis 125 kDa kinesin-related protein-like (LOC103996915), mRNA	sp|O23826|K125_TOBAC/8e-19/125 kDa kinesin-related protein OS=Nicotiana tabacum GN=TKRP125 PE=1 SV=1	mus:103996915/1e-36/125 kDa kinesin-related protein-like; K10398 kinesin family member 11	NA	NA
CL172.Contig1_All	NA	NA	NA	NA	NA	NA
CL172.Contig2_All	NA	NA	NA	NA	NA	NA
CL172.Contig3_All	NA	NA	NA	NA	NA	NA
CL173.Contig1_All	gi|695074448|ref|XP_009384427.1|/2.55924e-08/PREDICTED: cytochrome c oxidase subunit 5C [Musa acuminata subsp. malaccensis] &gt;gi|695074450|ref|XP_009384428.1| PREDICTED: cytochrome c oxidase subunit 5C [Musa acuminata subsp. malaccensis]	gi|923823635|ref|XM_013839712.1|/8e-18/PREDICTED: Brassica napus probable cytochrome c oxidase subunit 5C-1 (LOC106399233), transcript variant X2, mRNA	sp|Q9SXX7|COX5C_ORYSJ/6e-10/Cytochrome c oxidase subunit 5C OS=Oryza sativa subsp. japonica GN=COX5C PE=3 SV=3	NA	NA	NA
CL173.Contig2_All	NA	NA	NA	NA	NA	NA
CL173.Contig3_All	gi|695074448|ref|XP_009384427.1|/4.55823e-18/PREDICTED: cytochrome c oxidase subunit 5C [Musa acuminata subsp. malaccensis] &gt;gi|695074450|ref|XP_009384428.1| PREDICTED: cytochrome c oxidase subunit 5C [Musa acuminata subsp. malaccensis]	gi|923823635|ref|XM_013839712.1|/1e-17/PREDICTED: Brassica napus probable cytochrome c oxidase subunit 5C-1 (LOC106399233), transcript variant X2, mRNA	sp|Q9LZQ0|CX5C2_ARATH/2e-18/Cytochrome c oxidase subunit 5C-2 OS=Arabidopsis thaliana GN=At3g62400 PE=2 SV=1	NA	NA	NA
CL173.Contig4_All	NA	NA	NA	NA	NA	NA
CL173.Contig5_All	NA	NA	NA	NA	NA	NA
CL173.Contig6_All	NA	NA	NA	NA	NA	NA
CL173.Contig7_All	NA	NA	NA	NA	NA	NA
CL173.Contig8_All	NA	NA	NA	NA	NA	NA
CL173.Contig9_All	NA	NA	NA	NA	NA	NA
CL173.Contig10_All	NA	NA	NA	NA	NA	NA
CL173.Contig11_All	NA	NA	NA	NA	NA	NA
CL173.Contig12_All	NA	NA	NA	NA	NA	NA
CL174.Contig1_All	gi|695013111|ref|XP_009393334.1|/7.56803e-138/PREDICTED: AP-5 complex subunit zeta-1 isoform X2 [Musa acuminata subsp. malaccensis] &gt;gi|695013113|ref|XP_009393335.1| PREDICTED: AP-5 complex subunit zeta-1 isoform X2 [Musa acuminata subsp. malaccensis]	gi|695013112|ref|XM_009395060.1|/0.0/PREDICTED: Musa acuminata subsp. malaccensis AP-5 complex subunit zeta-1 (LOC103979045), transcript variant X3, mRNA	NA	mus:103979045/1e-138/AP-5 complex subunit zeta-1 isoform X1; K19025 AP-5 complex subunit zeta-1	NA	NA
CL174.Contig2_All	gi|743879367|ref|XP_010908387.1|/0/PREDICTED: AP-5 complex subunit zeta-1 [Elaeis guineensis]	gi|695013112|ref|XM_009395060.1|/0.0/PREDICTED: Musa acuminata subsp. malaccensis AP-5 complex subunit zeta-1 (LOC103979045), transcript variant X3, mRNA	NA	egu:105034796/0.0/AP-5 complex subunit zeta-1; K19025 AP-5 complex subunit zeta-1	NA	NA
CL174.Contig3_All	gi|695013111|ref|XP_009393334.1|/0/PREDICTED: AP-5 complex subunit zeta-1 isoform X2 [Musa acuminata subsp. malaccensis] &gt;gi|695013113|ref|XP_009393335.1| PREDICTED: AP-5 complex subunit zeta-1 isoform X2 [Musa acuminata subsp. malaccensis]	gi|695013112|ref|XM_009395060.1|/0.0/PREDICTED: Musa acuminata subsp. malaccensis AP-5 complex subunit zeta-1 (LOC103979045), transcript variant X3, mRNA	NA	mus:103979045/0.0/AP-5 complex subunit zeta-1 isoform X1; K19025 AP-5 complex subunit zeta-1	NA	NA
CL175.Contig1_All	gi|695068366|ref|XP_009381123.1|/9.97091e-72/PREDICTED: transcription factor HY5-like [Musa acuminata subsp. malaccensis]	gi|695068365|ref|XM_009382848.1|/1e-125/PREDICTED: Musa acuminata subsp. malaccensis transcription factor HY5-like (LOC103969348), mRNA	sp|O24646|HY5_ARATH/2e-55/Transcription factor HY5 OS=Arabidopsis thaliana GN=HY5 PE=1 SV=1	mus:103969348/1e-72/transcription factor HY5-like; K16241 transcription factor HY5	NA	NA
CL175.Contig2_All	gi|695068366|ref|XP_009381123.1|/2.81407e-72/PREDICTED: transcription factor HY5-like [Musa acuminata subsp. malaccensis]	gi|695068365|ref|XM_009382848.1|/1e-118/PREDICTED: Musa acuminata subsp. malaccensis transcription factor HY5-like (LOC103969348), mRNA	sp|O24646|HY5_ARATH/8e-57/Transcription factor HY5 OS=Arabidopsis thaliana GN=HY5 PE=1 SV=1	mus:103969348/4e-73/transcription factor HY5-like; K16241 transcription factor HY5	NA	NA
CL176.Contig1_All	gi|695022532|ref|XP_009398398.1|/7.20431e-170/PREDICTED: uncharacterized protein LOC103983002 [Musa acuminata subsp. malaccensis]	gi|695022531|ref|XM_009400123.1|/4e-84/PREDICTED: Musa acuminata subsp. malaccensis uncharacterized LOC103983002 (LOC103983002), mRNA	sp|Q9SL15|GRP3_ARATH/2e-06/Glycine-rich protein 3 OS=Arabidopsis thaliana GN=GRP3 PE=1 SV=1	brp:103868054/3e-07/serine/arginine repetitive matrix protein 1; K13171 serine/arginine repetitive matrix protein 1	NA	NA
CL176.Contig2_All	gi|695022532|ref|XP_009398398.1|/1.032e-31/PREDICTED: uncharacterized protein LOC103983002 [Musa acuminata subsp. malaccensis]	gi|695022531|ref|XM_009400123.1|/2e-19/PREDICTED: Musa acuminata subsp. malaccensis uncharacterized LOC103983002 (LOC103983002), mRNA	NA	NA	NA	NA
CL176.Contig3_All	gi|695019853|ref|XP_009396953.1|/1.85633e-09/PREDICTED: uncharacterized protein LOC103981916 [Musa acuminata subsp. malaccensis]	NA	NA	NA	NA	NA
CL176.Contig4_All	gi|695022532|ref|XP_009398398.1|/1.78439e-23/PREDICTED: uncharacterized protein LOC103983002 [Musa acuminata subsp. malaccensis]	gi|695022531|ref|XM_009400123.1|/3e-21/PREDICTED: Musa acuminata subsp. malaccensis uncharacterized LOC103983002 (LOC103983002), mRNA	NA	NA	NA	NA
CL177.Contig1_All	gi|695067733|ref|XP_009380787.1|/2.60174e-11/PREDICTED: grpE protein homolog, mitochondrial-like [Musa acuminata subsp. malaccensis]	gi|695044099|ref|XM_009411506.1|/4e-13/PREDICTED: Musa acuminata subsp. malaccensis grpE protein homolog, mitochondrial-like (LOC103991959), mRNA	NA	mus:103969088/4e-12/grpE protein homolog, mitochondrial-like; K03687 molecular chaperone GrpE	NA	NA
CL177.Contig2_All	NA	NA	NA	NA	NA	NA
CL178.Contig1_All	gi|743803230|ref|XP_010926864.1|/0/PREDICTED: ADP-ribosylation factor GTPase-activating protein AGD3 isoform X1 [Elaeis guineensis]	gi|672186802|ref|XM_008814953.1|/0.0/PREDICTED: Phoenix dactylifera ADP-ribosylation factor GTPase-activating protein AGD3-like (LOC103723881), mRNA	sp|Q5W7F2|AGD3_ARATH/0.0/ADP-ribosylation factor GTPase-activating protein AGD3 OS=Arabidopsis thaliana GN=AGD3 PE=1 SV=1	egu:105049025/0.0/ADP-ribosylation factor GTPase-activating protein AGD3; K12489 Arf-GAP with coiled-coil, ANK repeat and PH domain-containing protein	SPAC26A3.10_2/5e-16/---	NA
CL178.Contig2_All	gi|695072387|ref|XP_009383311.1|/0/PREDICTED: ADP-ribosylation factor GTPase-activating protein AGD3-like isoform X1 [Musa acuminata subsp. malaccensis] &gt;gi|695072389|ref|XP_009383312.1| PREDICTED: ADP-ribosylation factor GTPase-activating protein AGD3-like isoform X1 [Musa acuminata subsp. malaccensis]	gi|695016539|ref|XM_009396907.1|/0.0/PREDICTED: Musa acuminata subsp. malaccensis ADP-ribosylation factor GTPase-activating protein AGD3-like (LOC103980468), mRNA	sp|Q5W7F2|AGD3_ARATH/0.0/ADP-ribosylation factor GTPase-activating protein AGD3 OS=Arabidopsis thaliana GN=AGD3 PE=1 SV=1	mus:103971089/0.0/ADP-ribosylation factor GTPase-activating protein AGD3-like isoform X1; K12489 Arf-GAP with coiled-coil, ANK repeat and PH domain-containing protein	SPAC26A3.10_2/8e-17/---	NA
CL178.Contig3_All	NA	NA	NA	NA	NA	NA
CL179.Contig1_All	NA	NA	NA	NA	NA	NA
CL179.Contig2_All	NA	NA	NA	NA	NA	NA
CL180.Contig1_All	gi|694997044|ref|XP_009397304.1|/0/PREDICTED: 26S proteasome non-ATPase regulatory subunit 1 homolog A-like [Musa acuminata subsp. malaccensis]	gi|694997043|ref|XM_009399029.1|/0.0/PREDICTED: Musa acuminata subsp. malaccensis 26S proteasome non-ATPase regulatory subunit 1 homolog A-like (LOC103982186), mRNA	sp|O48844|PSD1A_ARATH/0.0/26S proteasome non-ATPase regulatory subunit 1 homolog A OS=Arabidopsis thaliana GN=RPN2A PE=1 SV=1	mus:103982186/0.0/26S proteasome non-ATPase regulatory subunit 1 homolog A-like; K03032 26S proteasome regulatory subunit N2	SPBC17D11.07c/0.0/---	NA
CL180.Contig2_All	gi|694997044|ref|XP_009397304.1|/0/PREDICTED: 26S proteasome non-ATPase regulatory subunit 1 homolog A-like [Musa acuminata subsp. malaccensis]	gi|694997043|ref|XM_009399029.1|/0.0/PREDICTED: Musa acuminata subsp. malaccensis 26S proteasome non-ATPase regulatory subunit 1 homolog A-like (LOC103982186), mRNA	sp|O48844|PSD1A_ARATH/0.0/26S proteasome non-ATPase regulatory subunit 1 homolog A OS=Arabidopsis thaliana GN=RPN2A PE=1 SV=1	mus:103982186/0.0/26S proteasome non-ATPase regulatory subunit 1 homolog A-like; K03032 26S proteasome regulatory subunit N2	SPBC17D11.07c/0.0/---	NA
CL180.Contig3_All	gi|694997044|ref|XP_009397304.1|/0/PREDICTED: 26S proteasome non-ATPase regulatory subunit 1 homolog A-like [Musa acuminata subsp. malaccensis]	gi|694997043|ref|XM_009399029.1|/0.0/PREDICTED: Musa acuminata subsp. malaccensis 26S proteasome non-ATPase regulatory subunit 1 homolog A-like (LOC103982186), mRNA	sp|O48844|PSD1A_ARATH/0.0/26S proteasome non-ATPase regulatory subunit 1 homolog A OS=Arabidopsis thaliana GN=RPN2A PE=1 SV=1	mus:103982186/0.0/26S proteasome non-ATPase regulatory subunit 1 homolog A-like; K03032 26S proteasome regulatory subunit N2	SPBC17D11.07c/0.0/---	NA
CL181.Contig1_All	gi|672114697|ref|XP_008778215.1|/3.14462e-72/PREDICTED: rRNA-processing protein UTP23 homolog isoform X1 [Phoenix dactylifera]	gi|695056016|ref|XM_009417938.1|/3e-85/PREDICTED: Musa acuminata subsp. malaccensis helicase SKI2W (LOC103996886), mRNA	sp|B9DFG3|ISE2_ARATH/8e-12/DEAD-box ATP-dependent RNA helicase ISE2, chloroplastic OS=Arabidopsis thaliana GN=ISE2 PE=1 SV=2	pda:103698038/4e-73/rRNA-processing protein UTP23 homolog; K14773 U3 small nucleolar RNA-associated protein 23	SPCC550.03c/2e-29/---	NA
CL181.Contig2_All	NA	NA	NA	NA	NA	NA
CL181.Contig3_All	NA	NA	NA	NA	NA	NA
CL181.Contig4_All	NA	NA	NA	NA	NA	NA
CL181.Contig5_All	NA	NA	NA	NA	NA	NA
CL181.Contig6_All	gi|720088043|ref|XP_010244329.1|/1.03948e-06/PREDICTED: proline-rich receptor-like protein kinase PERK4 [Nelumbo nucifera]	NA	NA	NA	NA	NA
CL181.Contig7_All	NA	NA	NA	NA	NA	NA
CL182.Contig1_All	gi|695010524|ref|XP_009391935.1|/0/PREDICTED: protein GPR107-like [Musa acuminata subsp. malaccensis]	gi|695010523|ref|XM_009393660.1|/0.0/PREDICTED: Musa acuminata subsp. malaccensis protein GPR107-like (LOC103977974), mRNA	sp|P18616|NRPB1_ARATH/3e-14/DNA-directed RNA polymerase II subunit 1 OS=Arabidopsis thaliana GN=NRPB1 PE=1 SV=3	bdi:100841250/8e-16/DNA-directed RNA polymerase II subunit 1; K03006 DNA-directed RNA polymerase II subunit RPB1 [EC:2.7.7.6]	SPBC28F2.12/1e-12/---	cellular_component:GO:0016021//integral component of membrane;
CL182.Contig2_All	gi|695010524|ref|XP_009391935.1|/0/PREDICTED: protein GPR107-like [Musa acuminata subsp. malaccensis]	gi|695040715|ref|XM_009409671.1|/0.0/PREDICTED: Musa acuminata subsp. malaccensis protein GPR107-like (LOC103990504), mRNA	sp|Q9FPQ6|GP1_CHLRE/8e-26/Vegetative cell wall protein gp1 OS=Chlamydomonas reinhardtii GN=GP1 PE=1 SV=1	fve:101311423/1e-28/nuclear pore complex protein NUP62; K14306 nuclear pore complex protein Nup62	SPBC28F2.12/2e-16/---	NA
CL182.Contig3_All	gi|695040716|ref|XP_009407946.1|/0/PREDICTED: protein GPR107-like [Musa acuminata subsp. malaccensis]	gi|695040715|ref|XM_009409671.1|/0.0/PREDICTED: Musa acuminata subsp. malaccensis protein GPR107-like (LOC103990504), mRNA	sp|Q9FPQ6|GP1_CHLRE/3e-28/Vegetative cell wall protein gp1 OS=Chlamydomonas reinhardtii GN=GP1 PE=1 SV=1	fve:101311423/2e-27/nuclear pore complex protein NUP62; K14306 nuclear pore complex protein Nup62	SPBC28F2.12/2e-16/---	NA
CL182.Contig4_All	gi|922381770|ref|XP_013461113.1|/2.1839e-34/lung seven transmembrane receptor family protein [Medicago truncatula] &gt;gi|657394551|gb|KEH35147.1| lung seven transmembrane receptor family protein [Medicago truncatula]	gi|695040715|ref|XM_009409671.1|/3e-55/PREDICTED: Musa acuminata subsp. malaccensis protein GPR107-like (LOC103990504), mRNA	NA	NA	NA	NA
CL183.Contig1_All	gi|695024141|ref|XP_009399270.1|/0/PREDICTED: ethylene receptor-like [Musa acuminata subsp. malaccensis] &gt;gi|695024143|ref|XP_009399271.1| PREDICTED: ethylene receptor-like [Musa acuminata subsp. malaccensis]	gi|695024142|ref|XM_009400996.1|/0.0/PREDICTED: Musa acuminata subsp. malaccensis ethylene receptor-like (LOC103983723), transcript variant X2, mRNA	sp|Q9M7M1|ETR1_PRUPE/0.0/Ethylene receptor OS=Prunus persica GN=ETR1 PE=2 SV=1	mus:103983723/0.0/ethylene receptor-like; K14509 ethylene receptor [EC:2.7.13.-]	MA2013_2/1e-48/---	NA
CL183.Contig2_All	gi|695074422|ref|XP_009384413.1|/0/PREDICTED: ethylene receptor-like [Musa acuminata subsp. malaccensis]	gi|695074421|ref|XM_009386138.1|/0.0/PREDICTED: Musa acuminata subsp. malaccensis ethylene receptor-like (LOC103971968), mRNA	sp|Q9M7M1|ETR1_PRUPE/0.0/Ethylene receptor OS=Prunus persica GN=ETR1 PE=2 SV=1	mus:103971968/0.0/ethylene receptor-like; K14509 ethylene receptor [EC:2.7.13.-]	MA2013_2/1e-46/---	NA
CL184.Contig1_All	gi|694998040|ref|XP_009402493.1|/6.25502e-114/PREDICTED: peptidyl-prolyl cis-trans isomerase CYP38, chloroplastic [Musa acuminata subsp. malaccensis]	gi|694998039|ref|XM_009404218.1|/1e-164/PREDICTED: Musa acuminata subsp. malaccensis peptidyl-prolyl cis-trans isomerase CYP38, chloroplastic (LOC103986263), mRNA	sp|Q9SSA5|CYP38_ARATH/5e-109/Peptidyl-prolyl cis-trans isomerase CYP38, chloroplastic OS=Arabidopsis thaliana GN=CYP38 PE=1 SV=1	NA	alr5059_2/2e-62/---	NA
CL184.Contig2_All	gi|674244850|gb|KFK37615.1|/2.74101e-32/hypothetical protein AALP_AA3G006000 [Arabis alpina]	gi|694998039|ref|XM_009404218.1|/1e-52/PREDICTED: Musa acuminata subsp. malaccensis peptidyl-prolyl cis-trans isomerase CYP38, chloroplastic (LOC103986263), mRNA	sp|Q9SSA5|CYP38_ARATH/2e-33/Peptidyl-prolyl cis-trans isomerase CYP38, chloroplastic OS=Arabidopsis thaliana GN=CYP38 PE=1 SV=1	NA	alr5059_2/2e-16/---	biological_process:GO:0009902//chloroplast relocation;GO:0010310//regulation of hydrogen peroxide metabolic process;GO:0010207//photosystem II assembly;GO:0006457//protein folding;GO:0006612//protein targeting to membrane;GO:0019288//isopentenyl diphosphate biosynthetic process, methylerythritol 4-phosphate pathway;GO:0006364//rRNA processing;GO:0006098//pentose-phosphate shunt;GO:0009867//jasmon…
CL184.Contig3_All	gi|694998040|ref|XP_009402493.1|/1.43521e-83/PREDICTED: peptidyl-prolyl cis-trans isomerase CYP38, chloroplastic [Musa acuminata subsp. malaccensis]	gi|694998039|ref|XM_009404218.1|/2e-74/PREDICTED: Musa acuminata subsp. malaccensis peptidyl-prolyl cis-trans isomerase CYP38, chloroplastic (LOC103986263), mRNA	sp|Q9SSA5|CYP38_ARATH/3e-78/Peptidyl-prolyl cis-trans isomerase CYP38, chloroplastic OS=Arabidopsis thaliana GN=CYP38 PE=1 SV=1	NA	alr5059_2/5e-19/---	NA
CL184.Contig4_All	gi|694998040|ref|XP_009402493.1|/0/PREDICTED: peptidyl-prolyl cis-trans isomerase CYP38, chloroplastic [Musa acuminata subsp. malaccensis]	gi|694998039|ref|XM_009404218.1|/1e-174/PREDICTED: Musa acuminata subsp. malaccensis peptidyl-prolyl cis-trans isomerase CYP38, chloroplastic (LOC103986263), mRNA	sp|Q9SSA5|CYP38_ARATH/2e-172/Peptidyl-prolyl cis-trans isomerase CYP38, chloroplastic OS=Arabidopsis thaliana GN=CYP38 PE=1 SV=1	NA	alr5059_2/1e-64/---	NA
CL185.Contig1_All	gi|695002773|ref|XP_009381939.1|/4.76993e-140/PREDICTED: acyl-CoA-binding domain-containing protein 4 [Musa acuminata subsp. malaccensis]	gi|695035980|ref|XM_009407152.1|/1e-92/PREDICTED: Musa acuminata subsp. malaccensis acyl-CoA-binding domain-containing protein 4-like (LOC103988574), mRNA	sp|Q9MA55|ACBP4_ARATH/6e-108/Acyl-CoA-binding domain-containing protein 4 OS=Arabidopsis thaliana GN=ACBP4 PE=1 SV=1	jcu:105649334/5e-09/tRNA wybutosine-synthesizing protein 2/3/4; K15450 tRNA wybutosine-synthesizing protein 3 [EC:2.1.1.282]	NA	NA
CL185.Contig2_All	gi|695002773|ref|XP_009381939.1|/0/PREDICTED: acyl-CoA-binding domain-containing protein 4 [Musa acuminata subsp. malaccensis]	gi|695002772|ref|XM_009383664.1|/0.0/PREDICTED: Musa acuminata subsp. malaccensis acyl-CoA-binding domain-containing protein 4 (LOC103970034), mRNA	sp|Q9MA55|ACBP4_ARATH/0.0/Acyl-CoA-binding domain-containing protein 4 OS=Arabidopsis thaliana GN=ACBP4 PE=1 SV=1	cre:CHLREDRAFT_130849/1e-17/ODA11; flagellar outer dynein arm heavy chain alpha; K10408 dynein heavy chain, axonemal	NA	NA
CL186.Contig1_All	gi|695058057|ref|XP_009417328.1|/3.87903e-93/PREDICTED: 50S ribosomal protein L10, chloroplastic-like [Musa acuminata subsp. malaccensis]	gi|695008107|ref|XM_009392356.1|/1e-119/PREDICTED: Musa acuminata subsp. malaccensis 50S ribosomal protein L10, chloroplastic-like (LOC103976979), mRNA	sp|O80362|RK10_TOBAC/5e-53/50S ribosomal protein L10, chloroplastic OS=Nicotiana tabacum GN=RPL10 PE=2 SV=1	mus:103997742/6e-94/50S ribosomal protein L10, chloroplastic-like; K02864 large subunit ribosomal protein L10	alr5302/4e-09/---	NA
CL186.Contig2_All	gi|695058057|ref|XP_009417328.1|/4.53627e-95/PREDICTED: 50S ribosomal protein L10, chloroplastic-like [Musa acuminata subsp. malaccensis]	gi|695008107|ref|XM_009392356.1|/1e-122/PREDICTED: Musa acuminata subsp. malaccensis 50S ribosomal protein L10, chloroplastic-like (LOC103976979), mRNA	sp|Q9FY50|RK10_ARATH/3e-53/50S ribosomal protein L10, chloroplastic OS=Arabidopsis thaliana GN=RPL10 PE=2 SV=1	mus:103997742/6e-96/50S ribosomal protein L10, chloroplastic-like; K02864 large subunit ribosomal protein L10	alr5302/7e-08/---	NA
CL186.Contig3_All	gi|695057995|ref|XP_009417296.1|/9.58713e-30/PREDICTED: 3-oxoacyl-[acyl-carrier-protein] reductase, chloroplastic-like [Musa acuminata subsp. malaccensis]	gi|743862423|ref|XM_010945227.1|/2e-14/PREDICTED: Elaeis guineensis 3-oxoacyl-[acyl-carrier-protein] reductase, chloroplastic-like (LOC105061240), mRNA	NA	mus:103979970/4e-22/hydroxysteroid dehydrogenase-like protein 2 isoform X1; K02934 large subunit ribosomal protein L6e	NA	NA
CL186.Contig4_All	gi|695058057|ref|XP_009417328.1|/3.60077e-94/PREDICTED: 50S ribosomal protein L10, chloroplastic-like [Musa acuminata subsp. malaccensis]	gi|695008107|ref|XM_009392356.1|/1e-122/PREDICTED: Musa acuminata subsp. malaccensis 50S ribosomal protein L10, chloroplastic-like (LOC103976979), mRNA	sp|Q9FY50|RK10_ARATH/2e-53/50S ribosomal protein L10, chloroplastic OS=Arabidopsis thaliana GN=RPL10 PE=2 SV=1	mus:103997742/5e-95/50S ribosomal protein L10, chloroplastic-like; K02864 large subunit ribosomal protein L10	alr5302/7e-08/---	NA
CL186.Contig5_All	gi|695058057|ref|XP_009417328.1|/5.66126e-95/PREDICTED: 50S ribosomal protein L10, chloroplastic-like [Musa acuminata subsp. malaccensis]	gi|695008107|ref|XM_009392356.1|/1e-122/PREDICTED: Musa acuminata subsp. malaccensis 50S ribosomal protein L10, chloroplastic-like (LOC103976979), mRNA	sp|Q9FY50|RK10_ARATH/3e-53/50S ribosomal protein L10, chloroplastic OS=Arabidopsis thaliana GN=RPL10 PE=2 SV=1	mus:103997742/8e-96/50S ribosomal protein L10, chloroplastic-like; K02864 large subunit ribosomal protein L10	alr5302/9e-08/---	NA
CL187.Contig1_All	gi|695025210|ref|XP_009399848.1|/8.44957e-158/PREDICTED: putative pentatricopeptide repeat-containing protein At3g15200 [Musa acuminata subsp. malaccensis]	gi|937934639|dbj|AP014966.1|/1e-12/Oryza sativa Japonica Group DNA, chromosome 10, cultivar: Nipponbare, complete sequence	sp|Q9LFQ4|PP383_ARATH/3e-58/Pentatricopeptide repeat-containing protein At5g15010, mitochondrial OS=Arabidopsis thaliana GN=At5g15010 PE=2 SV=2	atr:18446702/9e-42/pentatricopeptide repeat-containing protein At1g09900; K17710 pentatricopeptide repeat domain-containing protein 1	NA	cellular_component:GO:0022626//cytosolic ribosome;
CL187.Contig2_All	gi|672115234|ref|XP_008780084.1|/1.14109e-53/PREDICTED: glutathione S-transferase U17-like [Phoenix dactylifera]	gi|695026346|ref|XM_009402192.1|/5e-19/PREDICTED: Musa acuminata subsp. malaccensis glutathione S-transferase U18-like (LOC103984646), mRNA	sp|Q9FUS8|GSTUH_ARATH/1e-44/Glutathione S-transferase U17 OS=Arabidopsis thaliana GN=GSTU17 PE=2 SV=1	pda:103699863/2e-54/glutathione S-transferase U17-like; K00799 glutathione S-transferase [EC:2.5.1.18]	PA0473/8e-06/---	NA
CL187.Contig3_All	gi|672115234|ref|XP_008780084.1|/5.76472e-64/PREDICTED: glutathione S-transferase U17-like [Phoenix dactylifera]	gi|695026344|ref|XM_009402191.1|/9e-28/PREDICTED: Musa acuminata subsp. malaccensis glutathione S-transferase U18-like (LOC103984645), mRNA	sp|Q06398|GSTU6_ORYSJ/1e-52/Probable glutathione S-transferase GSTU6 OS=Oryza sativa subsp. japonica GN=GSTU6 PE=2 SV=2	pda:103699863/8e-65/glutathione S-transferase U17-like; K00799 glutathione S-transferase [EC:2.5.1.18]	Rv3876/2e-09/---	NA
CL187.Contig4_All	gi|747078517|ref|XP_011086422.1|/5.89341e-25/PREDICTED: glutathione S-transferase U17-like [Sesamum indicum]	gi|743761194|ref|XM_010942728.1|/2e-08/PREDICTED: Elaeis guineensis uncharacterized LOC105059433 (LOC105059433), partial mRNA	sp|Q06398|GSTU6_ORYSJ/2e-22/Probable glutathione S-transferase GSTU6 OS=Oryza sativa subsp. japonica GN=GSTU6 PE=2 SV=2	egu:105043548/3e-25/glutathione S-transferase U17-like; K00799 glutathione S-transferase [EC:2.5.1.18]	NA	NA
CL187.Contig5_All	gi|672115234|ref|XP_008780084.1|/2.43972e-66/PREDICTED: glutathione S-transferase U17-like [Phoenix dactylifera]	gi|937934639|dbj|AP014966.1|/3e-19/Oryza sativa Japonica Group DNA, chromosome 10, cultivar: Nipponbare, complete sequence	sp|Q9FUS8|GSTUH_ARATH/3e-55/Glutathione S-transferase U17 OS=Arabidopsis thaliana GN=GSTU17 PE=2 SV=1	pda:103699863/3e-67/glutathione S-transferase U17-like; K00799 glutathione S-transferase [EC:2.5.1.18]	SMb20420/5e-06/---	NA
CL187.Contig6_All	gi|440573468|gb|AGC13118.1|/7.11599e-09/tau class glutathione S-transferase [Pinus tabuliformis]	gi|695026346|ref|XM_009402192.1|/8e-13/PREDICTED: Musa acuminata subsp. malaccensis glutathione S-transferase U18-like (LOC103984646), mRNA	sp|Q9XIF8|GSTUG_ARATH/9e-08/Glutathione S-transferase U16 OS=Arabidopsis thaliana GN=GSTU16 PE=2 SV=1	sita:101765948/7e-09/glutathione S-transferase U17-like; K00799 glutathione S-transferase [EC:2.5.1.18]	NA	biological_process:GO:0046686//response to cadmium ion;GO:0080167//response to karrikin;GO:0060416//response to growth hormone;GO:0048527//lateral root development;GO:0009704//de-etiolation;cellular_component:GO:0009507//chloroplast;
CL187.Contig7_All	gi|672115234|ref|XP_008780084.1|/9.32882e-66/PREDICTED: glutathione S-transferase U17-like [Phoenix dactylifera]	gi|937934639|dbj|AP014966.1|/2e-19/Oryza sativa Japonica Group DNA, chromosome 10, cultivar: Nipponbare, complete sequence	sp|Q06398|GSTU6_ORYSJ/4e-53/Probable glutathione S-transferase GSTU6 OS=Oryza sativa subsp. japonica GN=GSTU6 PE=2 SV=2	pda:103699863/1e-66/glutathione S-transferase U17-like; K00799 glutathione S-transferase [EC:2.5.1.18]	Rv3876/1e-08/---	NA
CL187.Contig8_All	gi|672115234|ref|XP_008780084.1|/3.11362e-65/PREDICTED: glutathione S-transferase U17-like [Phoenix dactylifera]	gi|937934639|dbj|AP014966.1|/2e-19/Oryza sativa Japonica Group DNA, chromosome 10, cultivar: Nipponbare, complete sequence	sp|Q9LQ48|GSTUF_ARATH/5e-55/Glutathione S-transferase U15 OS=Arabidopsis thaliana GN=GSTU15 PE=2 SV=1	pda:103699863/4e-66/glutathione S-transferase U17-like; K00799 glutathione S-transferase [EC:2.5.1.18]	PA0473/4e-06/---	NA
CL187.Contig9_All	gi|695026345|ref|XP_009400466.1|/3.72568e-18/PREDICTED: glutathione S-transferase U18-like [Musa acuminata subsp. malaccensis]	gi|695026346|ref|XM_009402192.1|/2e-17/PREDICTED: Musa acuminata subsp. malaccensis glutathione S-transferase U18-like (LOC103984646), mRNA	sp|Q9XIF8|GSTUG_ARATH/2e-15/Glutathione S-transferase U16 OS=Arabidopsis thaliana GN=GSTU16 PE=2 SV=1	mus:103984645/4e-19/glutathione S-transferase U18-like; K00799 glutathione S-transferase [EC:2.5.1.18]	NA	NA
CL187.Contig10_All	gi|672115234|ref|XP_008780084.1|/4.00752e-34/PREDICTED: glutathione S-transferase U17-like [Phoenix dactylifera]	gi|937934639|dbj|AP014966.1|/2e-15/Oryza sativa Japonica Group DNA, chromosome 10, cultivar: Nipponbare, complete sequence	sp|Q9CAS6|GSTUB_ARATH/1e-27/Glutathione S-transferase U11 OS=Arabidopsis thaliana GN=GSTU11 PE=2 SV=1	pda:103699863/7e-35/glutathione S-transferase U17-like; K00799 glutathione S-transferase [EC:2.5.1.18]	DR0479/5e-07/---	NA
CL188.Contig1_All	gi|695034706|ref|XP_009404816.1|/0/PREDICTED: alkaline/neutral invertase CINV1-like isoform X1 [Musa acuminata subsp. malaccensis]	gi|695034705|ref|XM_009406541.1|/0.0/PREDICTED: Musa acuminata subsp. malaccensis alkaline/neutral invertase CINV1-like (LOC103988041), transcript variant X1, mRNA	sp|Q67XD9|CINV2_ARATH/7e-165/Alkaline/neutral invertase CINV2 OS=Arabidopsis thaliana GN=CINV2 PE=2 SV=1	sly:101261006/1e-09/ribosomal protein S4, mitochondrial; K02986 small subunit ribosomal protein S4	NA	NA
CL188.Contig2_All	gi|672109075|ref|XP_008788363.1|/4.42625e-06/PREDICTED: alkaline/neutral invertase CINV1 [Phoenix dactylifera] &gt;gi|672109077|ref|XP_008788372.1| PREDICTED: alkaline/neutral invertase CINV1 [Phoenix dactylifera]	NA	NA	NA	NA	NA
CL189.Contig1_All	NA	NA	NA	NA	NA	NA
CL189.Contig2_All	gi|695044718|ref|XP_009410121.1|/1.72639e-103/PREDICTED: putative DNA-binding protein ESCAROLA [Musa acuminata subsp. malaccensis]	gi|960485950|ref|XM_003576572.2|/3e-07/PREDICTED: Brachypodium distachyon AT-hook motif nuclear-localized protein 17-like (LOC100834433), mRNA	sp|Q9S7C9|ESCA_ARATH/1e-39/Putative DNA-binding protein ESCAROLA OS=Arabidopsis thaliana GN=ESC PE=2 SV=1	ath:AT2G29210/2e-07/splicing factor PWI domain-containing protein; K13171 serine/arginine repetitive matrix protein 1	NA	NA
CL189.Contig3_All	NA	NA	NA	NA	NA	NA
CL189.Contig4_All	gi|695044718|ref|XP_009410121.1|/2.53743e-105/PREDICTED: putative DNA-binding protein ESCAROLA [Musa acuminata subsp. malaccensis]	gi|960485950|ref|XM_003576572.2|/4e-07/PREDICTED: Brachypodium distachyon AT-hook motif nuclear-localized protein 17-like (LOC100834433), mRNA	sp|Q9S7C9|ESCA_ARATH/1e-39/Putative DNA-binding protein ESCAROLA OS=Arabidopsis thaliana GN=ESC PE=2 SV=1	ath:AT2G29210/5e-07/splicing factor PWI domain-containing protein; K13171 serine/arginine repetitive matrix protein 1	NA	NA
CL189.Contig5_All	gi|695044718|ref|XP_009410121.1|/6.09824e-102/PREDICTED: putative DNA-binding protein ESCAROLA [Musa acuminata subsp. malaccensis]	gi|960485950|ref|XM_003576572.2|/1e-06/PREDICTED: Brachypodium distachyon AT-hook motif nuclear-localized protein 17-like (LOC100834433), mRNA	sp|Q9S7C9|ESCA_ARATH/8e-40/Putative DNA-binding protein ESCAROLA OS=Arabidopsis thaliana GN=ESC PE=2 SV=1	mus:103978623/4e-14/cytochrome P450 71A3-like; K07410 cytochrome P450, family 1, subfamily B, polypeptide 1 [EC:1.14.14.1]	PA5133/4e-06/---	NA
CL189.Contig6_All	gi|695044718|ref|XP_009410121.1|/6.3268e-102/PREDICTED: putative DNA-binding protein ESCAROLA [Musa acuminata subsp. malaccensis]	gi|960485950|ref|XM_003576572.2|/1e-06/PREDICTED: Brachypodium distachyon AT-hook motif nuclear-localized protein 17-like (LOC100834433), mRNA	sp|Q9S7C9|ESCA_ARATH/8e-40/Putative DNA-binding protein ESCAROLA OS=Arabidopsis thaliana GN=ESC PE=2 SV=1	mus:103978623/4e-14/cytochrome P450 71A3-like; K07410 cytochrome P450, family 1, subfamily B, polypeptide 1 [EC:1.14.14.1]	PA5133/4e-06/---	NA
CL189.Contig7_All	gi|695044718|ref|XP_009410121.1|/1.93599e-102/PREDICTED: putative DNA-binding protein ESCAROLA [Musa acuminata subsp. malaccensis]	gi|960485950|ref|XM_003576572.2|/4e-07/PREDICTED: Brachypodium distachyon AT-hook motif nuclear-localized protein 17-like (LOC100834433), mRNA	sp|Q9S7C9|ESCA_ARATH/3e-40/Putative DNA-binding protein ESCAROLA OS=Arabidopsis thaliana GN=ESC PE=2 SV=1	mdm:103447689/5e-07/serine/arginine repetitive matrix protein 1-like; K13171 serine/arginine repetitive matrix protein 1	NA	NA
CL189.Contig8_All	gi|965663043|dbj|BAT78752.1|/3.90752e-07/hypothetical protein VIGAN_02147900 [Vigna angularis var. angularis]	NA	NA	NA	NA	NA
CL189.Contig9_All	gi|695044718|ref|XP_009410121.1|/2.52711e-111/PREDICTED: putative DNA-binding protein ESCAROLA [Musa acuminata subsp. malaccensis]	gi|937931852|dbj|AP014965.1|/3e-10/Oryza sativa Japonica Group DNA, chromosome 9, cultivar: Nipponbare, complete sequence	sp|Q0JMV4|AMYC1_ORYSJ/1e-06/Alpha-amylase isozyme C OS=Oryza sativa subsp. japonica GN=AMY1B PE=2 SV=1	pda:103723562/5e-08/kinetochore protein NDC80 homolog; K11547 kinetochore protein NDC80	NA	NA
CL189.Contig10_All	NA	NA	NA	NA	NA	NA
CL189.Contig11_All	NA	NA	NA	NA	NA	NA
CL189.Contig12_All	NA	NA	NA	NA	NA	NA
CL189.Contig13_All	NA	NA	NA	NA	NA	NA
CL189.Contig14_All	gi|527206857|gb|EPS72303.1|/3.54827e-07/hypothetical protein M569_02452, partial [Genlisea aurea]	NA	NA	NA	STM3286/5e-06/---	NA
CL189.Contig15_All	gi|960454584|ref|XP_014752014.1|/3.84225e-17/PREDICTED: uncharacterized protein LOC106865759 [Brachypodium distachyon]	NA	NA	mus:103978623/2e-14/cytochrome P450 71A3-like; K07410 cytochrome P450, family 1, subfamily B, polypeptide 1 [EC:1.14.14.1]	NA	NA
CL189.Contig16_All	NA	NA	NA	NA	NA	NA
CL189.Contig17_All	NA	NA	NA	NA	NA	NA
CL189.Contig18_All	NA	NA	NA	NA	NA	NA
CL189.Contig19_All	NA	NA	NA	NA	NA	NA
CL189.Contig20_All	NA	NA	NA	NA	NA	NA
CL189.Contig21_All	NA	NA	NA	NA	NA	NA
CL190.Contig1_All	gi|695071735|ref|XP_009382953.1|/0/PREDICTED: probable mannan synthase 11 [Musa acuminata subsp. malaccensis]	gi|695071734|ref|XM_009384678.1|/0.0/PREDICTED: Musa acuminata subsp. malaccensis probable mannan synthase 11 (LOC103970765), mRNA	sp|Q9LZR3|CSLA9_ARATH/0.0/Glucomannan 4-beta-mannosyltransferase 9 OS=Arabidopsis thaliana GN=CSLA9 PE=2 SV=1	mus:103970765/0.0/probable mannan synthase 11; K13680 beta-mannan synthase [EC:2.4.1.32]	aq_1407/4e-16/---	NA
CL190.Contig2_All	gi|695071735|ref|XP_009382953.1|/6.06924e-56/PREDICTED: probable mannan synthase 11 [Musa acuminata subsp. malaccensis]	gi|695071734|ref|XM_009384678.1|/2e-75/PREDICTED: Musa acuminata subsp. malaccensis probable mannan synthase 11 (LOC103970765), mRNA	sp|Q6YWK8|CSLAB_ORYSJ/5e-45/Probable mannan synthase 11 OS=Oryza sativa subsp. japonica GN=CSLA11 PE=2 SV=1	mus:103970765/7e-57/probable mannan synthase 11; K13680 beta-mannan synthase [EC:2.4.1.32]	aq_1407/2e-07/---	NA
CL190.Contig3_All	gi|695071735|ref|XP_009382953.1|/1.97414e-27/PREDICTED: probable mannan synthase 11 [Musa acuminata subsp. malaccensis]	gi|695008575|ref|XM_009392612.1|/3e-15/PREDICTED: Musa acuminata subsp. malaccensis probable mannan synthase 11 (LOC103977168), mRNA	sp|Q9LZR3|CSLA9_ARATH/4e-16/Glucomannan 4-beta-mannosyltransferase 9 OS=Arabidopsis thaliana GN=CSLA9 PE=2 SV=1	mus:103970765/2e-28/probable mannan synthase 11; K13680 beta-mannan synthase [EC:2.4.1.32]	NA	NA
CL190.Contig4_All	gi|695071735|ref|XP_009382953.1|/0/PREDICTED: probable mannan synthase 11 [Musa acuminata subsp. malaccensis]	gi|695071734|ref|XM_009384678.1|/0.0/PREDICTED: Musa acuminata subsp. malaccensis probable mannan synthase 11 (LOC103970765), mRNA	sp|Q7PC76|CSLA1_ORYSJ/0.0/Glucomannan 4-beta-mannosyltransferase 1 OS=Oryza sativa subsp. japonica GN=CSLA1 PE=3 SV=1	mus:103970765/0.0/probable mannan synthase 11; K13680 beta-mannan synthase [EC:2.4.1.32]	sll1377/1e-18/---	NA
CL190.Contig5_All	gi|672115356|ref|XP_008780554.1|/0/PREDICTED: glucomannan 4-beta-mannosyltransferase 1-like isoform X1 [Phoenix dactylifera]	gi|695008575|ref|XM_009392612.1|/1e-158/PREDICTED: Musa acuminata subsp. malaccensis probable mannan synthase 11 (LOC103977168), mRNA	sp|Q7PC76|CSLA1_ORYSJ/1e-169/Glucomannan 4-beta-mannosyltransferase 1 OS=Oryza sativa subsp. japonica GN=CSLA1 PE=3 SV=1	mus:103970765/0.0/probable mannan synthase 11; K13680 beta-mannan synthase [EC:2.4.1.32]	sll1377/3e-14/---	NA
CL190.Contig6_All	gi|695071735|ref|XP_009382953.1|/4.46016e-43/PREDICTED: probable mannan synthase 11 [Musa acuminata subsp. malaccensis]	gi|695071734|ref|XM_009384678.1|/3e-35/PREDICTED: Musa acuminata subsp. malaccensis probable mannan synthase 11 (LOC103970765), mRNA	sp|Q7XIF5|CSLA7_ORYSJ/6e-38/Probable mannan synthase 7 OS=Oryza sativa subsp. japonica GN=CSLA7 PE=2 SV=1	mus:103970765/7e-44/probable mannan synthase 11; K13680 beta-mannan synthase [EC:2.4.1.32]	AGl3021/5e-07/---	NA
CL191.Contig1_All	gi|695057816|ref|XP_009417201.1|/0/PREDICTED: uncharacterized protein LOC103997639 [Musa acuminata subsp. malaccensis]	gi|695057817|ref|XR_672658.1|/1e-119/PREDICTED: Musa acuminata subsp. malaccensis uncharacterized LOC103997639 (LOC103997639), transcript variant X2, misc_RNA	sp|Q9M8T5|Y3293_ARATH/3e-12/WEB family protein At3g02930, chloroplastic OS=Arabidopsis thaliana GN=At3g02930 PE=2 SV=1	cmo:103497757/3e-08/phragmoplast orienting kinesin-1; K10400 kinesin family member 15	YHR023w/1e-08/---	NA
CL191.Contig2_All	gi|695057816|ref|XP_009417201.1|/0/PREDICTED: uncharacterized protein LOC103997639 [Musa acuminata subsp. malaccensis]	gi|695057817|ref|XR_672658.1|/1e-126/PREDICTED: Musa acuminata subsp. malaccensis uncharacterized LOC103997639 (LOC103997639), transcript variant X2, misc_RNA	sp|Q9M8T5|Y3293_ARATH/3e-12/WEB family protein At3g02930, chloroplastic OS=Arabidopsis thaliana GN=At3g02930 PE=2 SV=1	cmo:103494957/1e-07/kinesin-3; K10405 kinesin family member C1	YHR023w/1e-08/---	NA
CL191.Contig3_All	gi|695057816|ref|XP_009417201.1|/1.19299e-131/PREDICTED: uncharacterized protein LOC103997639 [Musa acuminata subsp. malaccensis]	gi|695057817|ref|XR_672658.1|/8e-36/PREDICTED: Musa acuminata subsp. malaccensis uncharacterized LOC103997639 (LOC103997639), transcript variant X2, misc_RNA	NA	NA	NA	NA
CL192.Contig1_All	gi|695055511|ref|XP_009415939.1|/0/PREDICTED: adenosylhomocysteinase [Musa acuminata subsp. malaccensis]	gi|695051105|ref|XM_009415291.1|/0.0/PREDICTED: Musa acuminata subsp. malaccensis adenosylhomocysteinase-like (LOC103994848), mRNA	sp|P50249|SAHH_PHASS/0.0/Adenosylhomocysteinase OS=Phalaenopsis sp. GN=SAHH PE=2 SV=1	mus:103996699/0.0/adenosylhomocysteinase; K01251 adenosylhomocysteinase [EC:3.3.1.1]	Rv3248c/1e-163/---	NA
CL192.Contig2_All	gi|695055511|ref|XP_009415939.1|/0/PREDICTED: adenosylhomocysteinase [Musa acuminata subsp. malaccensis]	gi|695051105|ref|XM_009415291.1|/0.0/PREDICTED: Musa acuminata subsp. malaccensis adenosylhomocysteinase-like (LOC103994848), mRNA	sp|P50249|SAHH_PHASS/0.0/Adenosylhomocysteinase OS=Phalaenopsis sp. GN=SAHH PE=2 SV=1	mus:103996699/0.0/adenosylhomocysteinase; K01251 adenosylhomocysteinase [EC:3.3.1.1]	Rv3248c/3e-163/---	NA
CL192.Contig3_All	gi|695055511|ref|XP_009415939.1|/0/PREDICTED: adenosylhomocysteinase [Musa acuminata subsp. malaccensis]	gi|743866754|ref|XM_010906837.1|/0.0/PREDICTED: Elaeis guineensis adenosylhomocysteinase-like (LOC105032394), mRNA	sp|P35007|SAHH_CATRO/0.0/Adenosylhomocysteinase OS=Catharanthus roseus GN=SAHH PE=1 SV=1	mus:103996699/0.0/adenosylhomocysteinase; K01251 adenosylhomocysteinase [EC:3.3.1.1]	Rv3248c/6e-165/---	NA
CL192.Contig4_All	gi|695055511|ref|XP_009415939.1|/0/PREDICTED: adenosylhomocysteinase [Musa acuminata subsp. malaccensis]	gi|743866754|ref|XM_010906837.1|/0.0/PREDICTED: Elaeis guineensis adenosylhomocysteinase-like (LOC105032394), mRNA	sp|P35007|SAHH_CATRO/0.0/Adenosylhomocysteinase OS=Catharanthus roseus GN=SAHH PE=1 SV=1	mus:103996699/0.0/adenosylhomocysteinase; K01251 adenosylhomocysteinase [EC:3.3.1.1]	Rv3248c/6e-165/---	NA
CL192.Contig5_All	gi|695055511|ref|XP_009415939.1|/3.51755e-32/PREDICTED: adenosylhomocysteinase [Musa acuminata subsp. malaccensis]	gi|695051105|ref|XM_009415291.1|/2e-72/PREDICTED: Musa acuminata subsp. malaccensis adenosylhomocysteinase-like (LOC103994848), mRNA	sp|P50249|SAHH_PHASS/8e-33/Adenosylhomocysteinase OS=Phalaenopsis sp. GN=SAHH PE=2 SV=1	mus:103996699/4e-33/adenosylhomocysteinase; K01251 adenosylhomocysteinase [EC:3.3.1.1]	SMc02755/2e-20/---	biological_process:GO:0016441//posttranscriptional gene silencing;GO:0006346//methylation-dependent chromatin silencing;GO:0006730//one-carbon metabolic process;cellular_component:GO:0005886//plasma membrane;GO:0005773//vacuole;molecular_function:GO:0004013//adenosylhomocysteinase activity;GO:0000166//nucleotide binding;GO:0005507//copper ion binding;
CL192.Contig6_All	gi|695055511|ref|XP_009415939.1|/0/PREDICTED: adenosylhomocysteinase [Musa acuminata subsp. malaccensis]	gi|695051105|ref|XM_009415291.1|/0.0/PREDICTED: Musa acuminata subsp. malaccensis adenosylhomocysteinase-like (LOC103994848), mRNA	sp|P35007|SAHH_CATRO/0.0/Adenosylhomocysteinase OS=Catharanthus roseus GN=SAHH PE=1 SV=1	mus:103996699/0.0/adenosylhomocysteinase; K01251 adenosylhomocysteinase [EC:3.3.1.1]	Rv3248c/7e-167/---	NA
CL193.Contig1_All	gi|695040118|ref|XP_009407621.1|/0/PREDICTED: probable LRR receptor-like serine/threonine-protein kinase At3g47570 [Musa acuminata subsp. malaccensis]	gi|695040121|ref|XM_009409350.1|/3e-29/PREDICTED: Musa acuminata subsp. malaccensis probable LRR receptor-like serine/threonine-protein kinase At3g47570 (LOC103990272), mRNA	sp|C0LGP4|Y3475_ARATH/1e-125/Probable LRR receptor-like serine/threonine-protein kinase At3g47570 OS=Arabidopsis thaliana GN=At3g47570 PE=2 SV=1	egu:105036476/4e-150/probable LRR receptor-like serine/threonine-protein kinase At3g47570; K04730 interleukin-1 receptor-associated kinase 1 [EC:2.7.11.1]	L138452_1/3e-20/---	NA
CL193.Contig2_All	gi|695040118|ref|XP_009407621.1|/0/PREDICTED: probable LRR receptor-like serine/threonine-protein kinase At3g47570 [Musa acuminata subsp. malaccensis]	gi|695040121|ref|XM_009409350.1|/5e-34/PREDICTED: Musa acuminata subsp. malaccensis probable LRR receptor-like serine/threonine-protein kinase At3g47570 (LOC103990272), mRNA	sp|C0LGP4|Y3475_ARATH/3e-123/Probable LRR receptor-like serine/threonine-protein kinase At3g47570 OS=Arabidopsis thaliana GN=At3g47570 PE=2 SV=1	egu:105036476/9e-150/probable LRR receptor-like serine/threonine-protein kinase At3g47570; K04730 interleukin-1 receptor-associated kinase 1 [EC:2.7.11.1]	L138452_1/3e-20/---	NA
CL194.Contig1_All	gi|695053163|ref|XP_009414660.1|/0/PREDICTED: flowering time control protein FPA-like isoform X2 [Musa acuminata subsp. malaccensis]	gi|695079110|ref|XM_009388690.1|/3e-80/PREDICTED: Musa acuminata subsp. malaccensis flowering time control protein FPA-like (LOC103973982), transcript variant X3, mRNA	sp|Q8LPQ9|FPA_ARATH/3e-170/Flowering time control protein FPA OS=Arabidopsis thaliana GN=FPA PE=2 SV=2	vvi:100267544/9e-11/polyadenylate-binding protein 7; K13126 polyadenylate-binding protein	YBR212w/1e-06/---	NA
[truncated: 61,218 more rows]
