# Supplementary material for: De novo assembly of transcriptomes, mining, and development of novel EST-SSR markers in Curcuma alismatifolia (Zingiberaceae family) through Illumina sequencing
Source: Sci Rep. 2019 Feb 28;9:3047. doi: 10.1038/s41598-019-39944-2 (PMC6395698; doi:10.1038/s41598-019-39944-2)
Supplement: Supplementary file 2 — Supplement Dataset 2 [file 41598_2019_39944_MOESM2_ESM.xlsx]

## Sheet: All-Unigene.misa
ID	SSR nr.	SSR type	SSR	size	start	end
CL2.Contig2_All	1	p3	(GCT)5	15	1789	1803
CL2.Contig9_All	1	p3	(AGC)5	15	389	403
CL2.Contig11_All	1	p3	(CGC)5	15	5507	5521
CL5.Contig3_All	1	p3	(GAA)7	21	2835	2855
CL5.Contig4_All	1	p3	(GAA)7	21	2680	2700
CL5.Contig5_All	1	p3	(GAA)7	21	2659	2679
CL5.Contig6_All	1	p3	(GAA)7	21	2856	2876
CL5.Contig8_All	1	p3	(TCT)6	18	36	53
CL6.Contig1_All	1	p3	(GCT)5	15	67	81
CL7.Contig3_All	1	p3	(GCG)6	18	241	258
CL7.Contig6_All	1	p3	(CGG)5	15	158	172
CL7.Contig9_All	1	p3	(CGC)5	15	404	418
CL7.Contig10_All	1	p3	(GCG)6	18	194	211
CL7.Contig11_All	1	p2	(CT)8	16	2644	2659
CL13.Contig3_All	1	p3	(TCT)5	15	2	16
CL13.Contig3_All	2	p3	(CAG)6	18	482	499
CL13.Contig4_All	1	p3	(TCT)5	15	2	16
CL13.Contig4_All	2	p3	(CAG)6	18	427	444
CL13.Contig5_All	1	p3	(TGC)6	18	1745	1762
CL13.Contig5_All	2	p3	(GAA)7	21	2176	2196
CL13.Contig6_All	1	p3	(TGC)6	18	1745	1762
CL13.Contig6_All	2	p3	(GAA)7	21	2234	2254
CL14.Contig1_All	1	p3	(TCC)5	15	886	900
CL14.Contig1_All	2	p3	(CTC)5	15	2251	2265
CL14.Contig6_All	1	p3	(TCC)6	18	829	846
CL15.Contig2_All	1	p3	(GAA)5	15	2	16
CL15.Contig3_All	1	p3	(GAA)5	15	2	16
CL21.Contig1_All	1	p3	(GGC)5	15	173	187
CL21.Contig6_All	1	p3	(GCC)5	15	2317	2331
CL21.Contig7_All	1	p3	(GCC)5	15	2220	2234
CL28.Contig2_All	1	p3	(CGG)5	15	1339	1353
CL28.Contig3_All	1	p3	(CGG)7	21	1461	1481
CL33.Contig6_All	1	p1	(G)14	14	20	33
CL33.Contig7_All	1	p5	(TTGTT)4	20	241	260
CL35.Contig1_All	1	p3	(CTG)8	24	1236	1259
CL35.Contig2_All	1	p3	(CTG)8	24	1374	1397
CL36.Contig1_All	1	p2	(GA)9	18	776	793
CL36.Contig4_All	1	p2	(GA)8	16	739	754
CL36.Contig5_All	1	p2	(GA)9	18	798	815
CL39.Contig2_All	1	p6	(GCGGAC)4	24	43	66
CL42.Contig1_All	1	c	(TAT)6acggcttgcctttcacaaagtgatcaattttgttgagggatacaaaataatcatttttttgaggatagtttaatttactttgtgtatatatc(TA)9	128	862	989
CL42.Contig2_All	1	p3	(TAT)6	18	782	799
CL43.Contig4_All	1	p2	(TC)6	12	27	38
CL44.Contig1_All	1	p2	(TC)8	16	28	43
CL45.Contig3_All	1	p3	(CCG)5	15	1621	1635
CL51.Contig2_All	1	p3	(CTT)5	15	754	768
CL52.Contig4_All	1	p5	(GAGAG)4	20	2325	2344
CL52.Contig5_All	1	p5	(GAGAG)4	20	2501	2520
CL55.Contig4_All	1	c	(GA)6ac(GA)7	28	2608	2635
CL57.Contig1_All	1	p3	(AGC)5	15	296	310
CL57.Contig1_All	2	p3	(GAA)6	18	816	833
CL57.Contig2_All	1	p3	(GAA)5	15	725	739
CL59.Contig3_All	1	p1	(A)12	12	117	128
CL59.Contig4_All	1	p2	(TA)7	14	124	137
CL59.Contig4_All	2	p3	(CCG)5	15	355	369
CL59.Contig5_All	1	p3	(CGG)5	15	2260	2274
CL59.Contig5_All	2	p2	(TA)8	16	2494	2509
CL59.Contig13_All	1	p3	(CGG)5	15	1727	1741
CL59.Contig13_All	2	p2	(TA)7	14	1959	1972
CL61.Contig2_All	1	p2	(AG)8	16	24	39
CL62.Contig1_All	1	p2	(TC)7	14	3438	3451
CL65.Contig2_All	1	p3	(GGA)5	15	171	185
CL68.Contig2_All	1	p4	(CGAT)5	20	3381	3400
CL68.Contig7_All	1	p2	(TC)6	12	60	71
CL68.Contig7_All	2	p2	(AT)13	26	2783	2808
CL68.Contig8_All	1	p2	(CT)9	18	15	32
CL68.Contig8_All	2	p2	(AT)6	12	2746	2757
CL68.Contig8_All	3	p2	(TA)7	14	2859	2872
CL70.Contig2_All	1	p2	(AT)8	16	2298	2313
CL71.Contig1_All	1	p2	(CT)9	18	802	819
CL71.Contig2_All	1	p2	(TC)6	12	793	804
CL71.Contig3_All	1	p2	(AG)12	24	25	48
CL71.Contig3_All	2	p6	(TTTTTG)5	30	712	741
CL74.Contig3_All	1	p3	(CGC)6	18	1141	1158
CL74.Contig4_All	1	p2	(AT)6	12	856	867
CL78.Contig2_All	1	p3	(GCG)5	15	187	201
CL79.Contig1_All	1	p2	(AG)8	16	65	80
CL86.Contig9_All	1	p3	(CTT)6	18	4606	4623
CL86.Contig11_All	1	p3	(CTT)6	18	4695	4712
CL89.Contig2_All	1	p1	(A)12	12	258	269
CL94.Contig1_All	1	p3	(GGA)7	21	1664	1684
CL94.Contig2_All	1	p3	(TCC)8	24	28	51
CL95.Contig2_All	1	p2	(CT)7	14	1244	1257
CL95.Contig4_All	1	p2	(GA)6	12	237	248
CL95.Contig4_All	2	p3	(GCT)6	18	799	816
CL95.Contig5_All	1	c	(CCT)5ct(TCC)6	35	590	624
CL95.Contig5_All	2	p2	(TC)11	22	1213	1234
CL98.Contig1_All	1	p3	(TTC)10	30	289	318
CL98.Contig3_All	1	p3	(GGA)5	15	166	180
CL99.Contig1_All	1	p3	(CAT)5	15	286	300
CL99.Contig2_All	1	p3	(CAT)5	15	337	351
CL99.Contig3_All	1	p3	(ATG)5	15	148	162
CL99.Contig4_All	1	p3	(ATG)5	15	148	162
CL103.Contig2_All	1	p2	(TC)6	12	3	14
CL108.Contig4_All	1	p3	(CCG)6	18	338	355
CL108.Contig5_All	1	p3	(CCG)6	18	338	355
CL108.Contig6_All	1	p3	(CCG)6	18	338	355
CL108.Contig7_All	1	p3	(CCG)6	18	338	355
CL108.Contig8_All	1	p3	(CCG)6	18	338	355
CL108.Contig11_All	1	p1	(T)12	12	1836	1847
CL109.Contig1_All	1	p5	(CCATG)4	20	138	157
CL109.Contig1_All	2	p3	(GCA)5	15	1532	1546
CL111.Contig2_All	1	p3	(AAT)5	15	2715	2729
CL111.Contig7_All	1	p2	(TC)6	12	2684	2695
CL112.Contig1_All	1	p2	(GA)9	18	1819	1836
CL112.Contig3_All	1	p2	(GA)12	24	1646	1669
CL112.Contig4_All	1	p2	(GA)12	24	1710	1733
CL114.Contig1_All	1	p3	(GAC)5	15	616	630
CL118.Contig3_All	1	p2	(CT)7	14	93	106
CL122.Contig1_All	1	p3	(GCG)5	15	305	319
CL122.Contig2_All	1	p3	(GCG)5	15	307	321
CL122.Contig5_All	1	p3	(GCG)5	15	305	319
CL124.Contig3_All	1	p2	(GA)9	18	1	18
CL127.Contig1_All	1	p3	(GCC)6	18	335	352
CL127.Contig2_All	1	p3	(GCC)6	18	477	494
CL127.Contig3_All	1	p3	(CGC)5	15	474	488
CL127.Contig4_All	1	p3	(GCG)5	15	312	326
CL127.Contig4_All	2	p3	(ACG)5	15	608	622
CL127.Contig6_All	1	p3	(GCC)6	18	258	275
CL127.Contig7_All	1	p3	(GCC)6	18	373	390
CL127.Contig8_All	1	p3	(GCC)6	18	400	417
CL137.Contig2_All	1	p2	(CT)9	18	1553	1570
CL137.Contig3_All	1	p3	(GGC)5	15	213	227
CL137.Contig4_All	1	p2	(CT)7	14	1530	1543
CL137.Contig5_All	1	p3	(TCT)5	15	1720	1734
CL144.Contig1_All	1	p3	(TTC)5	15	1277	1291
CL144.Contig2_All	1	c	(TTC)7ctcca(CTT)7	47	196	242
CL145.Contig1_All	1	p3	(TCA)5	15	232	246
CL148.Contig3_All	1	p6	(CTCTGC)5	30	1246	1275
CL156.Contig1_All	1	p3	(GCT)5	15	2716	2730
CL159.Contig1_All	1	p3	(GAG)8	24	33	56
CL159.Contig2_All	1	p3	(GGA)5	15	93	107
CL160.Contig2_All	1	p5	(TCTGC)5	25	25	49
CL160.Contig4_All	1	p1	(T)13	13	132	144
CL160.Contig4_All	2	p4	(AAAC)5	20	2516	2535
CL160.Contig5_All	1	p1	(T)13	13	132	144
CL168.Contig1_All	1	p3	(GAA)5	15	515	529
CL168.Contig2_All	1	p3	(GAA)5	15	512	526
CL168.Contig4_All	1	p6	(GCGACG)4	24	613	636
CL175.Contig1_All	1	p3	(TTC)6	18	32	49
CL181.Contig5_All	1	p3	(GAA)5	15	133	147
CL182.Contig2_All	1	p5	(GGAGA)4	20	116	135
CL182.Contig2_All	2	p3	(CGA)5	15	1447	1461
CL182.Contig3_All	1	p2	(GA)8	16	28	43
CL186.Contig1_All	1	p3	(TCC)6	18	34	51
CL189.Contig2_All	1	p3	(CTG)6	18	1019	1036
CL189.Contig4_All	1	p3	(GAA)5	15	554	568
CL189.Contig4_All	2	p3	(CTG)5	15	1752	1766
CL189.Contig5_All	1	p3	(CAG)5	15	411	425
CL189.Contig5_All	2	p3	(TTC)6	18	1583	1600
CL189.Contig5_All	3	p1	(G)13	13	2685	2697
CL189.Contig6_All	1	p3	(CAG)5	15	411	425
CL189.Contig6_All	2	p3	(TTC)6	18	1583	1600
CL189.Contig6_All	3	p1	(G)13	13	2718	2730
CL189.Contig7_All	1	p3	(CAG)5	15	338	352
CL189.Contig7_All	2	p3	(TTC)6	18	1510	1527
CL189.Contig9_All	1	p3	(CTG)9	27	1066	1092
CL194.Contig1_All	1	p3	(TTG)5	15	132	146
CL194.Contig1_All	2	p5	(CGATG)4	20	3173	3192
CL194.Contig2_All	1	p3	(ACA)5	15	457	471
CL195.Contig2_All	1	p2	(GA)9	18	45	62
CL195.Contig3_All	1	p2	(GA)9	18	45	62
CL195.Contig5_All	1	p2	(GA)6	12	11	22
CL197.Contig2_All	1	p3	(GAC)5	15	710	724
CL203.Contig2_All	1	p3	(AGC)5	15	187	201
CL212.Contig2_All	1	p3	(ACG)8	24	331	354
CL215.Contig1_All	1	p3	(GAG)5	15	1839	1853
CL215.Contig2_All	1	p1	(T)17	17	2029	2045
CL217.Contig3_All	1	p1	(G)14	14	175	188
CL221.Contig1_All	1	p4	(CAGG)6	24	2303	2326
CL222.Contig3_All	1	p3	(AAG)5	15	96	110
CL222.Contig5_All	1	p3	(AAG)6	18	153	170
CL223.Contig1_All	1	p2	(AG)9	18	91	108
CL223.Contig2_All	1	p2	(CT)12	24	254	277
CL223.Contig3_All	1	p3	(ACG)5	15	28	42
CL223.Contig3_All	2	p2	(CT)14	28	269	296
CL224.Contig13_All	1	p2	(CT)6	12	49	60
CL224.Contig14_All	1	p2	(CT)6	12	49	60
CL224.Contig15_All	1	p2	(CT)6	12	49	60
CL224.Contig16_All	1	p2	(CT)6	12	49	60
CL224.Contig17_All	1	p2	(CT)6	12	49	60
CL224.Contig18_All	1	p2	(CT)6	12	49	60
CL224.Contig19_All	1	p2	(CT)6	12	49	60
CL224.Contig20_All	1	p2	(AG)6	12	1288	1299
CL226.Contig1_All	1	p3	(CTC)6	18	60	77
CL226.Contig1_All	2	p3	(TTC)5	15	1845	1859
CL226.Contig2_All	1	p3	(CTC)6	18	60	77
CL226.Contig2_All	2	p3	(TTC)5	15	1921	1935
CL226.Contig3_All	1	p3	(CTC)6	18	60	77
CL226.Contig3_All	2	p3	(TTC)5	15	1666	1680
CL226.Contig4_All	1	p3	(GAG)6	18	1657	1674
CL226.Contig5_All	1	p3	(CTC)6	18	60	77
CL226.Contig6_All	1	p3	(GGA)7	21	513	533
CL226.Contig6_All	2	p3	(GCC)8	24	681	704
CL227.Contig5_All	1	p1	(T)12	12	311	322
CL230.Contig4_All	1	p3	(AGC)6	18	572	589
CL230.Contig7_All	1	p3	(AGC)6	18	569	586
CL230.Contig8_All	1	p3	(AGC)6	18	572	589
CL230.Contig9_All	1	p3	(AGC)5	15	618	632
CL231.Contig1_All	1	p3	(AGA)6	18	991	1008
CL231.Contig2_All	1	p3	(TCT)6	18	40	57
CL233.Contig1_All	1	p3	(CGC)6	18	867	884
CL233.Contig2_All	1	p3	(CGC)6	18	933	950
CL233.Contig3_All	1	p3	(CGC)6	18	864	881
CL233.Contig4_All	1	p3	(CGC)6	18	731	748
CL233.Contig5_All	1	p3	(CGC)6	18	800	817
CL233.Contig6_All	1	p3	(CGC)6	18	791	808
CL236.Contig2_All	1	p3	(GGC)5	15	1040	1054
CL236.Contig7_All	1	p3	(CGC)5	15	850	864
CL236.Contig7_All	2	p1	(A)16	16	1726	1741
CL239.Contig1_All	1	p2	(TA)7	14	186	199
CL239.Contig5_All	1	p2	(TA)7	14	186	199
CL246.Contig1_All	1	p2	(AG)6	12	731	742
CL249.Contig1_All	1	p2	(TG)6	12	142	153
CL249.Contig2_All	1	p2	(TG)6	12	140	151
CL253.Contig1_All	1	p3	(TCC)6	18	162	179
CL253.Contig2_All	1	p3	(TCC)6	18	162	179
CL253.Contig3_All	1	p3	(TCC)6	18	162	179
CL253.Contig4_All	1	p3	(TCC)6	18	162	179
CL253.Contig5_All	1	p3	(TCC)6	18	143	160
CL253.Contig6_All	1	p3	(TCC)6	18	143	160
CL256.Contig4_All	1	p3	(CAT)5	15	222	236
CL258.Contig1_All	1	p3	(GAT)5	15	833	847
CL264.Contig3_All	1	p3	(TCG)5	15	30	44
CL267.Contig2_All	1	p2	(AT)29	58	445	502
CL269.Contig3_All	1	p3	(TCT)7	21	358	378
CL269.Contig4_All	1	p3	(TCT)8	24	358	381
CL269.Contig6_All	1	p3	(TGG)6	18	538	555
CL269.Contig6_All	2	p3	(AGG)5	15	1382	1396
CL269.Contig7_All	1	p3	(TGG)6	18	824	841
CL269.Contig7_All	2	p3	(AGG)5	15	1668	1682
CL274.Contig4_All	1	p3	(CTC)6	18	1576	1593
CL277.Contig1_All	1	p3	(CGG)5	15	966	980
CL279.Contig2_All	1	p5	(TGCCC)4	20	973	992
CL280.Contig1_All	1	p3	(CTC)5	15	44	58
CL280.Contig2_All	1	p3	(GGA)8	24	1084	1107
CL281.Contig1_All	1	p3	(GTC)5	15	302	316
CL281.Contig2_All	1	p3	(GTC)5	15	302	316
CL281.Contig3_All	1	p3	(GTC)5	15	302	316
CL283.Contig4_All	1	c	(ATAC)5gaactgattaaactgtagtactccaaattaatgaaatta(AT)11	81	666	746
CL286.Contig1_All	1	p2	(AG)8	16	9	24
CL286.Contig2_All	1	p3	(ACG)5	15	1842	1856
CL287.Contig2_All	1	p3	(ATC)7	21	375	395
CL290.Contig1_All	1	p3	(GGC)5	15	1035	1049
CL290.Contig2_All	1	p3	(CGC)6	18	1407	1424
CL290.Contig2_All	2	p2	(AG)11	22	1982	2003
CL290.Contig3_All	1	p2	(CT)11	22	57	78
CL290.Contig3_All	2	p3	(GCG)6	18	636	653
CL290.Contig4_All	1	p2	(CT)11	22	57	78
CL290.Contig4_All	2	p3	(GCG)6	18	636	653
CL292.Contig3_All	1	p1	(T)14	14	1	14
CL294.Contig1_All	1	p2	(CA)7	14	382	395
CL296.Contig4_All	1	p1	(A)13	13	1619	1631
CL296.Contig5_All	1	p1	(A)13	13	1726	1738
CL296.Contig6_All	1	p5	(CTGAG)4	20	1352	1371
CL300.Contig1_All	1	c	(CTT)6ccttgaaaatttctctctttattaaagcatctcagtaa(TC)6	68	228	295
CL300.Contig4_All	1	c	(AG)8attactgagatgctttaataaagagagaaattttcaag(GAA)7	75	791	865
CL300.Contig5_All	1	c	(AG)8attactgagatgctttaataaagagagaaattttcaag(GAA)7	75	779	853
CL300.Contig6_All	1	c	(AG)8attactgagatgctttaataaagagagaaattttcaag(GAA)7	75	734	808
CL303.Contig1_All	1	c	(TA)10(CA)6	32	1198	1229
CL304.Contig1_All	1	p6	(GCCGAA)4	24	568	591
CL304.Contig3_All	1	p6	(GCCGAA)4	24	565	588
CL305.Contig1_All	1	p3	(AGG)5	15	999	1013
CL305.Contig2_All	1	p3	(AGG)5	15	999	1013
CL306.Contig2_All	1	p2	(AT)9	18	101	118
CL306.Contig2_All	2	p3	(GGC)5	15	2460	2474
CL306.Contig2_All	3	p3	(AGA)8	24	2789	2812
CL306.Contig3_All	1	p3	(GGC)5	15	2359	2373
CL306.Contig3_All	2	p3	(AGA)14	42	2688	2729
CL306.Contig4_All	1	p2	(AT)9	18	101	118
CL306.Contig4_All	2	p3	(GGC)5	15	2460	2474
CL306.Contig4_All	3	p3	(AGA)14	42	2789	2830
CL306.Contig5_All	1	p2	(AT)9	18	101	118
CL306.Contig5_All	2	p3	(GGC)5	15	2484	2498
CL306.Contig5_All	3	p3	(AGA)8	24	2813	2836
CL306.Contig6_All	1	p2	(AT)9	18	78	95
CL306.Contig6_All	2	p3	(AGA)10	30	2759	2788
CL306.Contig7_All	1	p2	(AT)9	18	78	95
CL307.Contig2_All	1	p3	(GGC)10	30	217	246
CL309.Contig2_All	1	p3	(GGC)5	15	582	596
CL310.Contig2_All	1	p3	(TCT)5	15	478	492
CL310.Contig3_All	1	c	(TCT)5c(CTT)5	31	500	530
CL312.Contig2_All	1	p2	(AT)7	14	108	121
CL312.Contig4_All	1	p3	(AAT)5	15	280	294
CL312.Contig6_All	1	p2	(TA)14	28	192	219
CL314.Contig1_All	1	p3	(GCC)5	15	73	87
CL316.Contig1_All	1	c	(AGA)5attagggcgtttagttagctagctagc(TA)7	56	57	112
CL318.Contig1_All	1	p2	(AC)12	24	181	204
CL318.Contig2_All	1	p2	(AC)6	12	147	158
CL318.Contig3_All	1	p2	(AC)6	12	147	158
CL318.Contig4_All	1	p2	(AC)6	12	147	158
CL318.Contig5_All	1	p2	(AC)12	24	169	192
CL322.Contig1_All	1	p2	(CT)6	12	7	18
CL323.Contig2_All	1	p2	(GA)9	18	70	87
CL323.Contig3_All	1	p2	(GA)9	18	70	87
CL323.Contig4_All	1	p2	(GA)9	18	70	87
CL323.Contig5_All	1	p2	(GA)9	18	70	87
CL327.Contig2_All	1	p2	(AG)6	12	29	40
CL327.Contig5_All	1	p3	(GAA)5	15	415	429
CL327.Contig6_All	1	p3	(GAC)7	21	1205	1225
CL327.Contig7_All	1	p2	(AT)6	12	44	55
CL327.Contig10_All	1	p2	(TC)6	12	62	73
CL327.Contig10_All	2	p3	(GAA)5	15	297	311
CL332.Contig2_All	1	p2	(AG)14	28	187	214
CL332.Contig3_All	1	p2	(AG)17	34	2058	2091
CL332.Contig5_All	1	p2	(TC)10	20	32	51
CL335.Contig1_All	1	p3	(GCT)5	15	1335	1349
CL335.Contig4_All	1	p3	(GCC)6	18	37	54
CL346.Contig2_All	1	p1	(A)16	16	138	153
CL347.Contig1_All	1	p2	(CT)9	18	911	928
CL347.Contig3_All	1	p2	(CT)9	18	534	551
CL348.Contig1_All	1	p5	(AAGAG)5	25	1223	1247
CL348.Contig2_All	1	p3	(CCG)6	18	619	636
CL348.Contig3_All	1	p3	(CCG)6	18	926	943
CL350.Contig4_All	1	p2	(GA)7	14	58	71
CL352.Contig1_All	1	p3	(GCC)7	21	595	615
CL352.Contig2_All	1	p3	(GCC)6	18	591	608
CL354.Contig3_All	1	p3	(GGA)5	15	1169	1183
CL356.Contig1_All	1	p3	(TCC)6	18	1098	1115
CL356.Contig2_All	1	p3	(TCC)5	15	1043	1057
CL357.Contig1_All	1	c	(CGC)6ctgcccgggctccgcctccatcacgatgatcagttaggtggaacctttggtggttgcagagagaaagagatggg(GAA)8	116	1817	1932
CL361.Contig4_All	1	p2	(AT)6	12	604	615
CL367.Contig1_All	1	p2	(CT)6	12	1643	1654
CL368.Contig1_All	1	p3	(GCG)6	18	1778	1795
CL368.Contig2_All	1	p3	(GCG)6	18	1837	1854
CL368.Contig3_All	1	p3	(GCG)6	18	1853	1870
CL368.Contig4_All	1	p3	(GCG)6	18	1689	1706
CL368.Contig5_All	1	p3	(GCG)6	18	1778	1795
CL368.Contig10_All	1	p3	(GCG)6	18	1762	1779
CL368.Contig11_All	1	p3	(GCG)6	18	1764	1781
CL368.Contig12_All	1	p3	(GCG)6	18	1673	1690
CL368.Contig13_All	1	p3	(GCG)6	18	1673	1690
CL368.Contig14_All	1	p3	(GCG)6	18	1748	1765
CL368.Contig15_All	1	p3	(GCG)6	18	1838	1855
CL368.Contig16_All	1	p3	(GCG)6	18	1689	1706
CL369.Contig2_All	1	p5	(TCTCT)5	25	283	307
CL371.Contig1_All	1	p2	(AG)6	12	949	960
CL371.Contig4_All	1	p2	(AG)7	14	1079	1092
CL371.Contig4_All	2	p6	(GTGGCG)4	24	1484	1507
CL371.Contig5_All	1	p2	(AG)7	14	1079	1092
CL371.Contig6_All	1	p2	(AG)7	14	1080	1093
CL371.Contig6_All	2	p6	(GTGGCG)4	24	1581	1604
CL371.Contig6_All	3	p3	(CCG)5	15	2239	2253
CL371.Contig7_All	1	p6	(ACCGCC)4	24	17	40
CL377.Contig4_All	1	p3	(CCG)5	15	29	43
CL382.Contig1_All	1	p4	(GCGA)8	32	1	32
CL382.Contig3_All	1	p4	(GCGA)8	32	1	32
CL383.Contig1_All	1	p3	(CAG)5	15	911	925
CL383.Contig3_All	1	p3	(CAG)5	15	856	870
CL383.Contig3_All	2	p2	(GA)7	14	2947	2960
CL383.Contig4_All	1	p3	(CAG)5	15	856	870
CL383.Contig5_All	1	p3	(CAG)5	15	856	870
CL383.Contig7_All	1	p2	(GA)7	14	2943	2956
CL383.Contig8_All	1	p2	(AG)9	18	3009	3026
CL386.Contig2_All	1	p3	(ATC)5	15	346	360
CL386.Contig3_All	1	p3	(ATC)5	15	248	262
CL386.Contig4_All	1	p3	(ATC)5	15	248	262
CL386.Contig5_All	1	p3	(ATC)5	15	248	262
CL386.Contig6_All	1	p3	(ATC)5	15	346	360
CL387.Contig1_All	1	p3	(CCA)5	15	525	539
CL390.Contig2_All	1	p2	(TC)6	12	87	98
CL391.Contig2_All	1	p2	(AT)7	14	1456	1469
CL391.Contig4_All	1	p1	(T)20	20	1	20
CL391.Contig4_All	2	p2	(AT)7	14	1054	1067
CL396.Contig1_All	1	p3	(ATG)5	15	135	149
CL396.Contig2_All	1	p3	(GAT)6	18	1075	1092
CL400.Contig1_All	1	p3	(CAG)5	15	3177	3191
CL400.Contig2_All	1	p3	(CAG)5	15	3177	3191
CL406.Contig1_All	1	p3	(AGA)7	21	3146	3166
CL408.Contig1_All	1	p2	(GA)10	20	1809	1828
CL412.Contig1_All	1	c	(GGA)8gttaggagagggagaaggaaagcccctgtttcattgcaggtcttcttcaccattactaacgcatt(CTC)6	107	907	1013
CL412.Contig2_All	1	p3	(GGA)5	15	185	199
CL412.Contig3_All	1	p3	(GGA)5	15	251	265
CL414.Contig1_All	1	p3	(AAC)8	24	271	294
CL423.Contig4_All	1	p3	(TGC)5	15	112	126
CL427.Contig3_All	1	p1	(A)14	14	79	92
CL431.Contig4_All	1	p3	(CCG)6	18	17	34
CL432.Contig3_All	1	p3	(GAG)5	15	1016	1030
CL440.Contig1_All	1	p2	(AG)7	14	317	330
CL440.Contig2_All	1	p3	(GGA)5	15	215	229
CL443.Contig2_All	1	p3	(GCG)5	15	87	101
CL445.Contig2_All	1	p2	(TA)7	14	95	108
CL446.Contig1_All	1	p3	(CCG)5	15	453	467
CL446.Contig2_All	1	p3	(GGC)6	18	324	341
CL448.Contig1_All	1	p3	(TCT)5	15	857	871
CL448.Contig2_All	1	p3	(TCT)5	15	871	885
CL459.Contig1_All	1	p3	(GCG)6	18	368	385
CL459.Contig2_All	1	p3	(GCG)6	18	368	385
CL459.Contig3_All	1	p3	(GCG)6	18	368	385
CL459.Contig4_All	1	p3	(GGC)5	15	367	381
CL461.Contig2_All	1	p1	(A)14	14	42	55
CL461.Contig3_All	1	p1	(T)12	12	1677	1688
CL464.Contig1_All	1	p3	(CGG)5	15	2525	2539
CL464.Contig2_All	1	p3	(CGG)5	15	2595	2609
CL464.Contig3_All	1	p3	(CGG)5	15	2513	2527
CL464.Contig4_All	1	p3	(CGA)5	15	425	439
CL464.Contig4_All	2	p3	(CGG)5	15	2580	2594
CL464.Contig6_All	1	p3	(CGA)5	15	425	439
CL464.Contig8_All	1	p3	(CGA)5	15	425	439
CL464.Contig8_All	2	p3	(CGG)5	15	2611	2625
CL464.Contig9_All	1	p3	(CGG)5	15	2584	2598
CL464.Contig10_All	1	p3	(CGG)5	15	2504	2518
CL464.Contig11_All	1	p3	(CGG)5	15	2654	2668
CL464.Contig12_All	1	p3	(CGA)5	15	404	418
CL464.Contig12_All	2	p3	(CGG)5	15	2489	2503
CL464.Contig14_All	1	p3	(CGA)5	15	404	418
CL464.Contig14_All	2	p3	(CGG)5	15	2571	2585
CL464.Contig15_All	1	p3	(CGA)5	15	425	439
CL464.Contig15_All	2	p3	(CGG)5	15	2672	2686
CL464.Contig16_All	1	p3	(CGA)5	15	404	418
CL467.Contig1_All	1	p3	(AAG)6	18	458	475
CL485.Contig1_All	1	p2	(GA)6	12	114	125
CL486.Contig1_All	1	p3	(TCC)6	18	1109	1126
CL487.Contig2_All	1	p3	(CCT)5	15	303	317
CL489.Contig2_All	1	c	(CT)9caaactgctctctgtctgcaaacgtccaacggtggcggttccaaccttttgcagcaaacgtccaacggtggcaaagttgaatttggtaa(AGCTC)4agccgcagaggaagtaaacaacaaatccgataaagtccggtaaagtaaggaggaggaatcaa(CAG)5	204	1906	2109
CL489.Contig5_All	1	p4	(GGCT)6	24	110	133
CL494.Contig4_All	1	p3	(CTC)5	15	248	262
CL494.Contig5_All	1	p3	(CTC)5	15	250	264
CL494.Contig12_All	1	p3	(CTC)5	15	363	377
CL494.Contig13_All	1	p3	(CTC)5	15	363	377
CL494.Contig14_All	1	p3	(CTC)5	15	250	264
CL509.Contig1_All	1	p3	(GCC)6	18	24	41
CL509.Contig1_All	2	p3	(GCG)6	18	1138	1155
CL509.Contig3_All	1	p2	(AG)10	20	14	33
CL509.Contig4_All	1	p3	(CCG)7	21	1042	1062
CL509.Contig5_All	1	p3	(GGC)5	15	153	167
CL512.Contig5_All	1	c	(CT)6(TC)10	32	690	721
CL515.Contig2_All	1	p2	(TA)6	12	50	61
CL518.Contig2_All	1	p1	(A)16	16	1581	1596
CL519.Contig3_All	1	p3	(GAG)6	18	732	749
CL522.Contig1_All	1	p3	(ACT)6	18	160	177
CL522.Contig2_All	1	p3	(ACT)6	18	152	169
CL522.Contig3_All	1	p3	(AGT)6	18	599	616
CL522.Contig4_All	1	p3	(AGT)6	18	664	681
CL525.Contig3_All	1	p2	(AG)11	22	225	246
CL527.Contig1_All	1	p3	(CAG)6	18	162	179
CL527.Contig1_All	2	p3	(GCG)6	18	645	662
CL527.Contig3_All	1	p3	(CAG)5	15	163	177
CL527.Contig3_All	2	p3	(GCG)6	18	643	660
CL527.Contig3_All	3	p3	(GCA)5	15	1465	1479
CL531.Contig1_All	1	p2	(AT)15	30	2629	2658
CL531.Contig7_All	1	p2	(AT)10	20	2478	2497
CL531.Contig8_All	1	p3	(GGA)7	21	571	591
CL531.Contig9_All	1	p2	(TC)7	14	1311	1324
CL531.Contig10_All	1	p3	(AGG)7	21	2162	2182
CL531.Contig11_All	1	p3	(GAG)9	27	1976	2002
CL532.Contig1_All	1	p6	(GGTGAT)4	24	332	355
CL533.Contig1_All	1	p3	(CTG)5	15	956	970
CL533.Contig2_All	1	p3	(CTG)5	15	850	864
CL533.Contig3_All	1	p3	(CTG)5	15	987	1001
CL535.Contig5_All	1	p1	(A)13	13	1834	1846
CL536.Contig1_All	1	p3	(GGC)5	15	480	494
CL536.Contig2_All	1	p3	(TCT)7	21	187	207
CL536.Contig2_All	2	p3	(GGA)6	18	1162	1179
CL536.Contig7_All	1	p3	(CGC)5	15	1918	1932
CL541.Contig2_All	1	p3	(CGG)6	18	892	909
CL541.Contig2_All	2	p2	(AC)7	14	1513	1526
CL541.Contig3_All	1	p3	(CGG)6	18	896	913
CL541.Contig3_All	2	p2	(AC)8	16	1517	1532
CL541.Contig4_All	1	p3	(CGG)6	18	816	833
CL541.Contig4_All	2	p2	(AC)8	16	1437	1452
CL541.Contig5_All	1	p3	(CGG)6	18	840	857
CL541.Contig5_All	2	p2	(AC)8	16	1461	1476
CL543.Contig1_All	1	p3	(CTC)5	15	649	663
CL550.Contig2_All	1	p3	(CCT)5	15	153	167
CL550.Contig2_All	2	p3	(AGG)5	15	319	333
CL550.Contig2_All	3	p3	(GAC)7	21	601	621
CL550.Contig8_All	1	p2	(TC)8	16	101	116
CL550.Contig8_All	2	p3	(AGG)5	15	232	246
CL550.Contig8_All	3	p3	(GAC)7	21	514	534
CL554.Contig3_All	1	p2	(TG)6	12	707	718
CL555.Contig2_All	1	p4	(TCGA)5	20	771	790
CL557.Contig1_All	1	p2	(TC)7	14	76	89
CL557.Contig2_All	1	p2	(TC)8	16	76	91
CL557.Contig3_All	1	p2	(TC)7	14	76	89
CL557.Contig3_All	2	c	(GAGGAA)4gacgacgacccgg(CGC)5	52	793	844
CL557.Contig4_All	1	p2	(TC)8	16	76	91
CL557.Contig4_All	2	c	(GAGGAA)4gacgacgacccgg(CGC)5	52	797	848
CL560.Contig3_All	1	p1	(T)23	23	1	23
CL565.Contig2_All	1	c	(GA)7cagagagaagt(AGA)6	43	2404	2446
CL565.Contig4_All	1	p2	(TC)6	12	517	528
CL566.Contig1_All	1	p5	(CCTTT)5	25	31	55
CL566.Contig1_All	2	p3	(AGG)6	18	257	274
CL566.Contig2_All	1	p5	(CCTTT)5	25	31	55
CL566.Contig2_All	2	p3	(TCC)5	15	168	182
CL566.Contig2_All	3	p3	(AGG)6	18	352	369
CL568.Contig2_All	1	p3	(CTT)5	15	79	93
CL569.Contig1_All	1	p2	(GA)6	12	1	12
CL569.Contig2_All	1	p2	(GA)6	12	1	12
CL569.Contig3_All	1	p2	(GA)6	12	1	12
CL569.Contig5_All	1	p2	(GA)10	20	16	35
CL569.Contig10_All	1	p2	(GA)10	20	16	35
CL569.Contig11_All	1	p2	(GA)6	12	1	12
CL570.Contig1_All	1	p3	(CAG)5	15	144	158
CL570.Contig2_All	1	p3	(CAG)5	15	144	158
CL570.Contig3_All	1	p3	(CAG)5	15	517	531
CL570.Contig4_All	1	p3	(CTG)5	15	353	367
CL570.Contig4_All	2	p3	(CTT)7	21	1305	1325
CL570.Contig4_All	3	p3	(CTT)5	15	1437	1451
CL576.Contig4_All	1	p2	(AC)6	12	156	167
CL576.Contig7_All	1	p2	(AC)6	12	156	167
CL577.Contig5_All	1	p2	(AT)6	12	522	533
CL581.Contig4_All	1	p3	(CTG)6	18	362	379
CL581.Contig6_All	1	c	(AGC)6aggaatccatcatcacctgccatgccatccaccacatcactcaatcatggttttgcagcatcatcaggattcccacaagtagtggcagcagcagaac(AAG)6	133	1267	1399
CL581.Contig8_All	1	p3	(AAG)6	18	511	528
CL586.Contig1_All	1	p3	(GAA)7	21	1516	1536
CL586.Contig2_All	1	p3	(GAA)6	18	1549	1566
CL589.Contig1_All	1	p2	(TC)7	14	1171	1184
CL589.Contig2_All	1	p2	(GA)15	30	258	287
CL591.Contig1_All	1	p1	(G)12	12	211	222
CL595.Contig2_All	1	p6	(AGAAAC)4	24	149	172
CL595.Contig3_All	1	c	(TC)7ta(AC)6	28	1936	1963
CL595.Contig4_All	1	c	(TC)16(AC)6	44	2005	2048
CL601.Contig1_All	1	p6	(GTGGCG)4	24	316	339
CL601.Contig2_All	1	p6	(CCGCCA)5	30	56	85
CL604.Contig2_All	1	p1	(A)16	16	917	932
CL605.Contig1_All	1	p4	(CATG)5	20	2743	2762
CL607.Contig2_All	1	p4	(TCAT)6	24	51	74
CL607.Contig3_All	1	p4	(TCAT)6	24	51	74
CL608.Contig1_All	1	p2	(AC)7	14	20	33
CL608.Contig1_All	2	c	(CTG)5atattgatgctggaactgcgggtttggttgcctaatcacttggctccgctgcacata(CTG)8	96	1852	1947
CL608.Contig2_All	1	p3	(CAG)6	18	225	242
CL611.Contig4_All	1	p3	(AGG)5	15	2742	2756
CL614.Contig2_All	1	p2	(TC)9	18	166	183
CL614.Contig4_All	1	p2	(TC)9	18	166	183
CL614.Contig6_All	1	p2	(GA)9	18	775	792
CL617.Contig3_All	1	p3	(GTG)5	15	137	151
CL620.Contig1_All	1	c	(AG)7g(GA)11	37	22	58
CL620.Contig2_All	1	p2	(AG)11	22	1	22
CL622.Contig2_All	1	p3	(TTC)6	18	167	184
CL626.Contig1_All	1	p1	(T)12	12	78	89
CL626.Contig2_All	1	p1	(T)12	12	78	89
CL627.Contig1_All	1	p2	(CT)12	24	1922	1945
CL627.Contig2_All	1	p2	(AG)12	24	57	80
CL633.Contig2_All	1	p5	(CAGCT)4	20	211	230
CL633.Contig3_All	1	p5	(CAGCT)4	20	211	230
CL633.Contig4_All	1	p5	(CAGCT)4	20	211	230
CL633.Contig8_All	1	p5	(CAGCT)4	20	211	230
CL636.Contig1_All	1	p3	(CTC)7	21	23	43
CL636.Contig2_All	1	p3	(GGC)6	18	175	192
CL636.Contig4_All	1	p6	(GCGGCA)4	24	57	80
CL636.Contig5_All	1	p6	(GCGGCA)4	24	57	80
CL645.Contig3_All	1	p3	(CTT)8	24	18	41
CL645.Contig5_All	1	p3	(CTT)8	24	18	41
CL650.Contig3_All	1	p2	(AC)6	12	213	224
CL650.Contig4_All	1	p2	(AC)6	12	213	224
CL650.Contig5_All	1	p2	(AC)6	12	213	224
CL650.Contig6_All	1	p2	(AC)6	12	213	224
CL650.Contig8_All	1	p2	(AC)6	12	213	224
CL650.Contig9_All	1	p2	(AC)6	12	213	224
CL650.Contig12_All	1	p2	(AC)6	12	213	224
CL650.Contig13_All	1	p2	(AC)6	12	213	224
CL652.Contig2_All	1	p5	(AAGTG)4	20	625	644
CL652.Contig4_All	1	p5	(TCGGC)4	20	1390	1409
CL653.Contig3_All	1	p3	(GAA)5	15	1246	1260
CL654.Contig1_All	1	p3	(GAC)6	18	1044	1061
CL655.Contig2_All	1	p1	(T)39	39	269	307
CL657.Contig9_All	1	p3	(TCT)7	21	56	76
CL660.Contig1_All	1	p2	(GA)6	12	88	99
CL667.Contig2_All	1	p2	(TA)11	22	641	662
CL667.Contig4_All	1	p3	(GGA)6	18	721	738
CL673.Contig1_All	1	p5	(AAAAC)4	20	15	34
CL673.Contig2_All	1	p5	(AAAAC)4	20	15	34
CL673.Contig3_All	1	p5	(AAAAC)4	20	15	34
CL673.Contig4_All	1	p5	(AAAAC)4	20	15	34
CL673.Contig11_All	1	p5	(AAAAC)4	20	15	34
CL673.Contig12_All	1	p5	(AAAAC)4	20	15	34
CL673.Contig13_All	1	p5	(AAAAC)4	20	15	34
CL673.Contig14_All	1	p5	(AAAAC)4	20	15	34
CL678.Contig15_All	1	p2	(TA)6	12	2291	2302
CL679.Contig3_All	1	p2	(AG)13	26	4	29
CL679.Contig4_All	1	p2	(AG)13	26	4	29
CL682.Contig1_All	1	p3	(GGC)5	15	388	402
CL682.Contig2_All	1	p3	(GGC)5	15	377	391
CL683.Contig2_All	1	p2	(GA)7	14	29	42
CL685.Contig3_All	1	p2	(AT)6	12	3883	3894
CL686.Contig1_All	1	c	(GCA)5acaagtagagacaggaggaaattcagaagaccagcagcagcaaagtgtagaaattggaggcgatgaagaaggt(CAG)7	109	1274	1382
CL686.Contig1_All	2	p3	(GCT)5	15	3099	3113
CL690.Contig2_All	1	p3	(AGG)6	18	486	503
CL690.Contig3_All	1	p3	(AGG)6	18	486	503
CL690.Contig4_All	1	p3	(AGG)6	18	486	503
CL690.Contig5_All	1	p3	(AGG)5	15	462	476
CL690.Contig6_All	1	p3	(AGG)5	15	462	476
CL693.Contig1_All	1	p3	(GCC)7	21	323	343
CL693.Contig4_All	1	p3	(GCC)7	21	233	253
CL695.Contig1_All	1	p3	(CTT)6	18	656	673
CL695.Contig2_All	1	p3	(CTT)6	18	656	673
CL697.Contig1_All	1	p2	(CT)6	12	32	43
CL699.Contig3_All	1	p3	(CGC)6	18	2325	2342
CL699.Contig4_All	1	p3	(CGC)6	18	2324	2341
CL699.Contig8_All	1	p3	(GCG)5	15	194	208
CL699.Contig10_All	1	p3	(CGC)6	18	2198	2215
CL701.Contig1_All	1	p3	(AGA)7	21	39	59
CL706.Contig2_All	1	p1	(T)12	12	1	12
CL709.Contig3_All	1	p1	(T)15	15	190	204
CL709.Contig4_All	1	p3	(CTT)6	18	340	357
CL712.Contig1_All	1	p2	(AC)11	22	1	22
CL714.Contig1_All	1	c	(GGT)6(GGA)6	36	51	86
CL714.Contig3_All	1	c	(GGA)5ggtggaggaggtggaggaagacaagcaccatgtgattttggaggaggtggaggcggaggtgggcaaggaatatcattatgtgctaatga(TGG)5	119	16	134
CL715.Contig1_All	1	p2	(AG)11	22	107	128
CL716.Contig1_All	1	p2	(GA)9	18	2209	2226
CL716.Contig2_All	1	p2	(GA)18	36	2055	2090
CL716.Contig3_All	1	p2	(GA)18	36	2129	2164
CL719.Contig2_All	1	p2	(TC)9	18	24	41
CL719.Contig5_All	1	p3	(TCT)5	15	64	78
CL720.Contig3_All	1	c	(AAT)5aaaaggtaggaatagcacgtgaaacggttag(TTAA)5	66	1223	1288
CL733.Contig4_All	1	p3	(CAT)7	21	49	69
CL738.Contig2_All	1	p5	(GTCGC)4	20	646	665
CL738.Contig3_All	1	p3	(ATT)5	15	870	884
CL739.Contig1_All	1	p3	(GGA)6	18	233	250
CL739.Contig2_All	1	p3	(GGA)6	18	372	389
CL746.Contig1_All	1	p6	(TTCCCT)4	24	965	988
CL746.Contig2_All	1	c	(GAT)6(GGT)6	36	302	337
CL746.Contig3_All	1	c	(GAT)6(GGT)6	36	302	337
CL746.Contig4_All	1	c	(GAT)6(GGT)6	36	302	337
CL746.Contig5_All	1	p6	(TTCCCT)4	24	965	988
CL746.Contig5_All	2	p3	(AAG)7	21	1690	1710
CL746.Contig7_All	1	p3	(TCC)6	18	1319	1336
CL746.Contig8_All	1	c	(GAT)5(GGT)6	33	333	365
CL748.Contig1_All	1	p3	(TGC)5	15	611	625
CL748.Contig2_All	1	p3	(TGC)5	15	611	625
CL748.Contig3_All	1	p3	(TGC)5	15	611	625
CL748.Contig4_All	1	p3	(TGC)5	15	611	625
CL748.Contig6_All	1	p3	(TGC)5	15	598	612
CL748.Contig7_All	1	p3	(TGC)5	15	598	612
CL748.Contig8_All	1	p3	(TGC)5	15	598	612
CL748.Contig9_All	1	p3	(TGC)5	15	568	582
CL748.Contig10_All	1	p3	(TGC)5	15	598	612
CL748.Contig11_All	1	p3	(TGC)5	15	598	612
CL748.Contig12_All	1	p3	(TGC)5	15	598	612
CL748.Contig13_All	1	p3	(TGC)5	15	598	612
CL748.Contig14_All	1	p3	(TGC)5	15	598	612
CL748.Contig15_All	1	p3	(TGC)5	15	598	612
CL748.Contig16_All	1	p3	(TGC)5	15	598	612
CL748.Contig17_All	1	p3	(TGC)5	15	598	612
CL750.Contig1_All	1	p2	(CT)8	16	2147	2162
CL750.Contig3_All	1	p2	(AG)11	22	140	161
CL750.Contig3_All	2	p2	(CT)8	16	2498	2513
CL750.Contig4_All	1	p2	(CT)8	16	2218	2233
CL760.Contig1_All	1	p1	(T)14	14	1919	1932
CL766.Contig1_All	1	p2	(AG)15	30	1	30
CL766.Contig3_All	1	p2	(GA)8	16	19	34
CL772.Contig2_All	1	p1	(A)14	14	1093	1106
CL772.Contig3_All	1	p1	(A)14	14	852	865
CL775.Contig1_All	1	p1	(A)12	12	1	12
CL775.Contig2_All	1	p1	(A)12	12	1	12
CL783.Contig2_All	1	p3	(GAC)5	15	389	403
CL783.Contig3_All	1	p3	(GAC)5	15	389	403
CL783.Contig4_All	1	p3	(GAC)5	15	389	403
CL783.Contig6_All	1	p3	(GAC)5	15	491	505
CL783.Contig7_All	1	p3	(GAC)5	15	392	406
CL784.Contig2_All	1	p1	(A)12	12	740	751
CL784.Contig3_All	1	c	(TA)8aatataaatggaatacccatagaaatagaatacgaagaattgatttcctaggatacacctttttatcgaaaaaac(T)15	106	812	917
CL784.Contig3_All	2	p1	(A)12	12	1249	1260
CL787.Contig1_All	1	p2	(GA)8	16	394	409
CL787.Contig2_All	1	p2	(TC)8	16	755	770
CL795.Contig1_All	1	p3	(GCC)5	15	1238	1252
CL795.Contig2_All	1	p2	(AG)8	16	1	16
CL795.Contig2_All	2	p3	(GAA)7	21	762	782
CL795.Contig4_All	1	p3	(GCC)5	15	1217	1231
CL806.Contig1_All	1	p3	(CCG)5	15	1092	1106
CL806.Contig2_All	1	p2	(TC)8	16	1	16
CL810.Contig1_All	1	p3	(GAG)6	18	48	65
CL810.Contig2_All	1	p3	(GAG)6	18	48	65
CL810.Contig3_All	1	p6	(AGCGGA)4	24	84	107
CL813.Contig2_All	1	p2	(GA)6	12	43	54
CL813.Contig3_All	1	p2	(TC)6	12	738	749
CL814.Contig1_All	1	p1	(A)12	12	101	112
CL822.Contig1_All	1	p4	(TTAT)6	24	197	220
CL823.Contig4_All	1	p3	(GAC)5	15	645	659
CL825.Contig1_All	1	p3	(CCT)5	15	481	495
CL825.Contig3_All	1	p3	(CCT)5	15	484	498
CL827.Contig3_All	1	p2	(TC)6	12	49	60
CL827.Contig6_All	1	p2	(TC)6	12	49	60
CL832.Contig2_All	1	p1	(A)20	20	1	20
CL832.Contig2_All	2	p3	(GAA)6	18	1428	1445
CL836.Contig7_All	1	p3	(TGC)8	24	2488	2511
CL840.Contig1_All	1	p5	(TCGCC)4	20	1303	1322
CL840.Contig2_All	1	p5	(TCGCC)4	20	1325	1344
CL841.Contig1_All	1	p2	(GA)7	14	1636	1649
CL841.Contig4_All	1	p2	(GA)7	14	1655	1668
CL845.Contig1_All	1	p3	(GGC)6	18	103	120
CL845.Contig1_All	2	p2	(TA)10	20	1409	1428
CL845.Contig3_All	1	p2	(CT)10	20	46	65
CL848.Contig1_All	1	p2	(TC)8	16	48	63
CL848.Contig1_All	2	c	(TCG)5atgcactacttcggattgatcagagatgaagatcaccaactcatccaccagtcgctgccgcagctaccctcgcagcaattagtggcggcgg(CGC)5	121	446	566
CL848.Contig1_All	3	p5	(AACAA)4	20	1391	1410
CL848.Contig2_All	1	p2	(CT)9	18	2	19
CL848.Contig2_All	2	c	(TCG)5atgcactacttcggattgatcagagatgaagatcaccaactcatccaccagtcgctgccgcagctaccctcgcagcaattagtggcggcgg(CGC)5	121	503	623
CL848.Contig3_All	1	p2	(CT)9	18	2	19
CL848.Contig3_All	2	p3	(CGC)5	15	643	657
CL848.Contig3_All	3	p2	(GA)6	12	2185	2196
CL848.Contig4_All	1	p3	(CCG)5	15	788	802
CL848.Contig4_All	2	p3	(GCC)6	18	1049	1066
CL848.Contig4_All	3	c	(GGC)5gccgccgccactaattgctgcgagggtagctgcggcagcgactggtggatgagttggtgatcttcatctctgatcaatccgaagtagtgcat(CGA)5	122	1730	1851
CL848.Contig4_All	4	p2	(GA)9	18	2334	2351
CL848.Contig5_All	1	p2	(TC)8	16	48	63
CL848.Contig5_All	2	p3	(CGC)5	15	588	602
CL848.Contig5_All	3	p2	(GA)6	12	2130	2141
CL849.Contig2_All	1	p6	(AAGGCA)6	36	1	36
CL849.Contig3_All	1	p6	(AAGGCA)6	36	1	36
CL850.Contig1_All	1	p3	(TAC)5	15	947	961
CL850.Contig1_All	2	p5	(CGCCT)4	20	2117	2136
CL850.Contig2_All	1	p3	(TAC)5	15	1034	1048
CL850.Contig2_All	2	p3	(TCC)7	21	2219	2239
CL850.Contig2_All	3	p3	(AGA)8	24	2354	2377
CL850.Contig3_All	1	p5	(CGCCT)4	20	585	604
CL853.Contig1_All	1	p2	(AG)11	22	960	981
CL853.Contig1_All	2	p3	(AGG)6	18	1166	1183
CL853.Contig2_All	1	p2	(AG)11	22	827	848
CL853.Contig2_All	2	p3	(AGG)6	18	1033	1050
CL853.Contig3_All	1	c	(TG)11(AG)9	40	927	966
CL854.Contig4_All	1	p1	(A)14	14	973	986
CL854.Contig5_All	1	p1	(T)16	16	67	82
CL855.Contig4_All	1	p1	(A)38	38	1	38
CL862.Contig2_All	1	p3	(GGA)5	15	459	473
CL867.Contig1_All	1	p2	(AG)7	14	1032	1045
CL867.Contig2_All	1	p2	(AG)7	14	1060	1073
CL867.Contig4_All	1	p2	(AG)7	14	1199	1212
CL867.Contig5_All	1	p2	(AG)7	14	1088	1101
CL867.Contig6_All	1	p2	(CT)7	14	16	29
CL867.Contig7_All	1	p2	(CT)7	14	16	29
CL870.Contig2_All	1	p1	(T)13	13	2057	2069
CL870.Contig3_All	1	p1	(T)13	13	1991	2003
CL875.Contig1_All	1	p2	(AT)7	14	329	342
CL876.Contig1_All	1	p2	(TC)14	28	24	51
CL876.Contig2_All	1	c	(CT)7caactgt(TC)11	43	35	77
CL876.Contig2_All	2	p3	(AGC)5	15	4255	4269
CL876.Contig3_All	1	c	(GA)8tcctgaacaacagagagtaaactagataaacaattaaaacacttgaatcaataaaaattctgccttcagagacgagataagtagtgcccacagtt(GA)8	127	346	472
CL876.Contig4_All	1	c	(GA)8tcctgaacaacagagagtaaactagataaacaattaaaacacttgaatcaataaaaattctgccttcagagacgagataagtagtgcccacagtt(GA)8	127	4529	4655
CL884.Contig1_All	1	p3	(AGA)5	15	67	81
CL887.Contig4_All	1	p3	(GCG)7	21	387	407
CL887.Contig5_All	1	p3	(GCG)7	21	495	515
CL887.Contig6_All	1	p3	(GCG)7	21	518	538
CL887.Contig7_All	1	p3	(CGC)5	15	37	51
CL887.Contig8_All	1	p3	(GCG)7	21	705	725
CL890.Contig1_All	1	p2	(AG)6	12	614	625
CL890.Contig2_All	1	p2	(TC)7	14	18	31
CL893.Contig1_All	1	p1	(T)14	14	111	124
CL898.Contig4_All	1	p3	(GCG)7	21	439	459
CL900.Contig1_All	1	p3	(AAG)12	36	295	330
CL902.Contig1_All	1	p2	(AG)9	18	182	199
CL902.Contig3_All	1	p2	(AG)9	18	1413	1430
CL902.Contig5_All	1	p2	(AG)9	18	1519	1536
CL907.Contig2_All	1	p1	(T)12	12	55	66
CL909.Contig3_All	1	p1	(T)15	15	214	228
CL914.Contig3_All	1	p2	(GA)8	16	3096	3111
CL916.Contig1_All	1	p2	(AG)9	18	37	54
CL921.Contig5_All	1	p2	(GA)7	14	254	267
CL923.Contig1_All	1	p3	(GGA)5	15	649	663
CL923.Contig2_All	1	p3	(GGA)5	15	788	802
CL927.Contig4_All	1	p3	(AGA)8	24	137	160
CL932.Contig1_All	1	p6	(CTCTCC)4	24	1691	1714
CL932.Contig2_All	1	p6	(CTCCCT)5	30	590	619
CL932.Contig5_All	1	p6	(CTCTCC)4	24	761	784
CL934.Contig6_All	1	p4	(CATA)5	20	101	120
CL937.Contig1_All	1	p2	(TC)7	14	1211	1224
CL937.Contig2_All	1	p2	(TC)7	14	1271	1284
CL939.Contig4_All	1	c	(GAA)5gag(GAA)5	33	1656	1688
CL948.Contig6_All	1	p3	(TTC)6	18	1609	1626
CL952.Contig1_All	1	p1	(T)21	21	1	21
CL953.Contig1_All	1	p2	(GA)12	24	2562	2585
CL953.Contig2_All	1	p2	(GA)16	32	2506	2537
CL956.Contig2_All	1	p1	(T)14	14	1849	1862
CL956.Contig4_All	1	p2	(GA)9	18	1871	1888
CL961.Contig2_All	1	p5	(TCTTC)4	20	890	909
CL966.Contig1_All	1	p3	(CTC)7	21	830	850
CL966.Contig2_All	1	p3	(GGA)6	18	354	371
CL967.Contig5_All	1	p3	(CAC)5	15	61	75
CL970.Contig1_All	1	c	(AGAGAT)4(AG)6	36	119	154
CL970.Contig2_All	1	c*	(GAGATA)4(AG)6*	35	1	35
CL970.Contig3_All	1	p3	(CGG)6	18	18	35
CL973.Contig1_All	1	p2	(GA)9	18	368	385
CL974.Contig1_All	1	p3	(CCG)5	15	356	370
CL974.Contig2_All	1	p3	(CCG)5	15	356	370
CL974.Contig3_All	1	p3	(CCG)7	21	356	376
CL974.Contig4_All	1	p3	(CCG)7	21	356	376
CL979.Contig1_All	1	p4	(ACCG)5	20	277	296
CL986.Contig7_All	1	p3	(GTC)6	18	737	754
CL986.Contig8_All	1	p3	(GTC)6	18	639	656
CL986.Contig9_All	1	p3	(GTC)6	18	815	832
CL986.Contig10_All	1	p3	(GTC)6	18	560	577
CL986.Contig11_All	1	p3	(GTC)6	18	563	580
CL986.Contig12_All	1	p3	(GTC)6	18	543	560
CL986.Contig13_All	1	p3	(GTC)6	18	641	658
CL986.Contig14_All	1	p3	(GTC)6	18	619	636
CL996.Contig1_All	1	p2	(CT)7	14	1149	1162
CL997.Contig2_All	1	p3	(AAG)5	15	161	175
CL998.Contig1_All	1	p2	(AC)7	14	786	799
CL998.Contig2_All	1	p2	(AC)9	18	691	708
CL998.Contig3_All	1	p2	(AC)9	18	574	591
CL998.Contig5_All	1	p2	(AC)7	14	666	679
CL1010.Contig3_All	1	p2	(CT)6	12	1896	1907
CL1014.Contig1_All	1	p3	(CGC)5	15	1363	1377
CL1014.Contig3_All	1	p3	(CGC)5	15	1367	1381
CL1017.Contig1_All	1	p2	(AT)6	12	1684	1695
CL1020.Contig2_All	1	p1	(A)14	14	3321	3334
CL1020.Contig3_All	1	p1	(A)14	14	3248	3261
CL1020.Contig13_All	1	p1	(A)14	14	3483	3496
CL1020.Contig14_All	1	p1	(A)14	14	3639	3652
CL1020.Contig15_All	1	p1	(A)14	14	3556	3569
CL1020.Contig16_All	1	p1	(A)14	14	3355	3368
CL1023.Contig1_All	1	p2	(CT)6	12	107	118
CL1023.Contig1_All	2	p2	(TG)7	14	1243	1256
CL1023.Contig3_All	1	p2	(TG)7	14	513	526
CL1025.Contig3_All	1	p2	(CT)9	18	527	544
CL1029.Contig8_All	1	p2	(TA)6	12	2465	2476
CL1029.Contig13_All	1	p2	(TC)6	12	242	253
CL1029.Contig16_All	1	p1	(T)12	12	1999	2010
CL1035.Contig1_All	1	p2	(AG)7	14	3163	3176
CL1035.Contig5_All	1	c	(AG)10ggagagg(GA)7	41	3118	3158
CL1035.Contig8_All	1	p2	(AG)21	42	11	52
CL1039.Contig2_All	1	p3	(CGC)8	24	28	51
CL1039.Contig4_All	1	p3	(GGC)9	27	1019	1045
CL1040.Contig4_All	1	p2	(AG)10	20	688	707
CL1040.Contig5_All	1	p2	(AG)10	20	595	614
CL1041.Contig3_All	1	p3	(CTG)5	15	1451	1465
CL1041.Contig4_All	1	p3	(CTG)5	15	1436	1450
CL1041.Contig6_All	1	p3	(CTG)5	15	1415	1429
CL1050.Contig2_All	1	p1	(T)15	15	10642	10656
CL1050.Contig4_All	1	p1	(T)15	15	10641	10655
CL1050.Contig5_All	1	p1	(T)14	14	10675	10688
CL1051.Contig4_All	1	p1	(A)14	14	70	83
CL1051.Contig4_All	2	p3	(AAG)5	15	1913	1927
CL1051.Contig5_All	1	p1	(A)14	14	70	83
CL1051.Contig6_All	1	p1	(A)14	14	70	83
CL1051.Contig6_All	2	p3	(AAG)5	15	2179	2193
CL1051.Contig7_All	1	p1	(A)14	14	74	87
CL1051.Contig10_All	1	p3	(AAG)5	15	534	548
CL1053.Contig1_All	1	p1	(A)20	20	1	20
CL1055.Contig3_All	1	p3	(CTC)7	21	62	82
CL1055.Contig3_All	2	p3	(AGA)5	15	976	990
CL1057.Contig2_All	1	p2	(GA)8	16	138	153
CL1057.Contig3_All	1	p2	(CT)8	16	895	910
CL1058.Contig1_All	1	p1	(A)16	16	1639	1654
CL1059.Contig1_All	1	p5	(AAAGG)4	20	960	979
CL1063.Contig1_All	1	p2	(CT)14	28	1	28
CL1064.Contig2_All	1	p2	(AG)7	14	46	59
CL1064.Contig3_All	1	p2	(AG)7	14	46	59
CL1064.Contig4_All	1	p2	(CT)9	18	1158	1175
CL1064.Contig5_All	1	p2	(CT)9	18	1134	1151
CL1065.Contig2_All	1	p5	(TTTCC)6	30	1	30
CL1065.Contig2_All	2	p2	(GA)6	12	232	243
CL1065.Contig2_All	3	c	(GTC)7gttggtggtgg(TCT)5	47	714	760
CL1065.Contig2_All	4	p3	(AGA)6	18	918	935
CL1065.Contig5_All	1	p3	(GGC)5	15	204	218
CL1066.Contig1_All	1	p3	(GGA)6	18	264	281
CL1066.Contig2_All	1	p3	(CTC)6	18	316	333
CL1067.Contig2_All	1	p3	(CTC)6	18	1734	1751
CL1070.Contig1_All	1	p1	(A)13	13	1	13
CL1070.Contig2_All	1	p1	(A)13	13	1	13
CL1074.Contig1_All	1	p3	(ATG)6	18	710	727
CL1074.Contig2_All	1	p3	(ATG)6	18	353	370
CL1076.Contig6_All	1	p3	(TGC)5	15	140	154
CL1076.Contig7_All	1	p3	(TGC)5	15	140	154
CL1079.Contig1_All	1	p3	(GGA)5	15	1980	1994
CL1079.Contig2_All	1	p3	(GGA)5	15	2077	2091
CL1083.Contig1_All	1	p1	(A)13	13	1	13
CL1083.Contig2_All	1	p2	(TC)20	40	1337	1376
CL1085.Contig2_All	1	p6	(CCTCAA)4	24	416	439
CL1085.Contig4_All	1	p6	(CCTCAA)4	24	570	593
CL1085.Contig5_All	1	p6	(CCTCAA)4	24	472	495
CL1087.Contig2_All	1	p2	(TG)6	12	132	143
CL1087.Contig2_All	2	p3	(GGC)6	18	386	403
CL1089.Contig1_All	1	p5	(GCTCT)4	20	1665	1684
CL1089.Contig2_All	1	p5	(GCTCT)4	20	1606	1625
CL1091.Contig3_All	1	p3	(CTG)7	21	815	835
CL1092.Contig1_All	1	c	(TCC)6ttctccgccgatcccctcga(CCG)5	53	188	240
CL1094.Contig5_All	1	p3	(GTC)5	15	139	153
CL1094.Contig6_All	1	p3	(CGG)5	15	181	195
CL1094.Contig7_All	1	p3	(CGG)5	15	181	195
CL1099.Contig2_All	1	p3	(AGG)6	18	192	209
CL1099.Contig2_All	2	p3	(CGT)6	18	1802	1819
CL1104.Contig1_All	1	p3	(AGA)6	18	33	50
CL1105.Contig1_All	1	p3	(GCG)8	24	1494	1517
CL1105.Contig1_All	2	p3	(GAG)5	15	1641	1655
CL1105.Contig2_All	1	p3	(GCG)8	24	127	150
CL1105.Contig2_All	2	p3	(GAG)5	15	274	288
CL1112.Contig9_All	1	p2	(TC)7	14	12	25
CL1117.Contig4_All	1	p5	(AAGAG)5	25	1374	1398
CL1127.Contig3_All	1	p3	(GTT)5	15	927	941
CL1131.Contig1_All	1	p2	(GA)11	22	958	979
CL1131.Contig2_All	1	p2	(GA)19	38	994	1031
CL1131.Contig3_All	1	p2	(GA)11	22	207	228
CL1131.Contig5_All	1	p1	(T)13	13	1113	1125
CL1140.Contig1_All	1	p2	(TC)7	14	1877	1890
CL1140.Contig8_All	1	p2	(TC)7	14	1863	1876
CL1140.Contig9_All	1	p2	(TC)6	12	2380	2391
CL1142.Contig1_All	1	p2	(AG)6	12	2389	2400
CL1142.Contig3_All	1	p3	(ATC)5	15	1257	1271
CL1143.Contig1_All	1	p3	(CAG)6	18	1062	1079
CL1143.Contig2_All	1	p3	(AGC)5	15	1170	1184
CL1143.Contig3_All	1	p3	(CAG)6	18	1147	1164
CL1143.Contig4_All	1	p3	(AGC)5	15	1085	1099
CL1143.Contig5_All	1	p3	(GCT)5	15	329	343
CL1143.Contig7_All	1	p3	(GCT)6	18	289	306
CL1143.Contig8_All	1	p3	(GCT)6	18	289	306
CL1143.Contig9_All	1	p3	(GAA)5	15	1072	1086
CL1158.Contig2_All	1	p3	(AAG)5	15	1332	1346
CL1158.Contig3_All	1	p3	(AAG)5	15	92	106
CL1159.Contig2_All	1	c	(TC)6g(CT)7	27	1098	1124
CL1164.Contig1_All	1	p2	(TC)7	14	8	21
CL1164.Contig2_All	1	p2	(TC)7	14	66	79
CL1166.Contig1_All	1	p2	(AG)7	14	352	365
CL1167.Contig1_All	1	c	(TC)6(AC)7	26	897	922
CL1167.Contig2_All	1	p2	(CA)6	12	882	893
CL1167.Contig3_All	1	p2	(CA)6	12	782	793
CL1168.Contig3_All	1	p3	(CCT)5	15	267	281
CL1174.Contig1_All	1	p3	(CGG)6	18	281	298
CL1174.Contig3_All	1	p3	(GCC)5	15	530	544
CL1182.Contig1_All	1	p1	(A)12	12	2	13
CL1182.Contig3_All	1	p1	(T)12	12	3193	3204
CL1182.Contig4_All	1	p1	(T)12	12	2348	2359
CL1182.Contig5_All	1	p1	(A)12	12	2	13
CL1182.Contig6_All	1	p1	(T)12	12	2425	2436
CL1185.Contig2_All	1	p1	(A)13	13	470	482
CL1186.Contig1_All	1	p2	(AG)8	16	45	60
CL1187.Contig2_All	1	p3	(ATC)5	15	238	252
CL1189.Contig2_All	1	p2	(TC)6	12	1569	1580
CL1189.Contig3_All	1	p2	(CT)8	16	1487	1502
CL1190.Contig1_All	1	p3	(CCT)9	27	42	68
CL1190.Contig1_All	2	p3	(AGA)14	42	2961	3002
CL1190.Contig1_All	3	p3	(GTA)6	18	3146	3163
CL1192.Contig1_All	1	p2	(CA)7	14	184	197
CL1192.Contig2_All	1	p2	(CA)8	16	182	197
CL1192.Contig2_All	2	p3	(GGA)6	18	859	876
CL1196.Contig1_All	1	p1	(A)47	47	1	47
CL1196.Contig2_All	1	p2	(TA)6	12	839	850
CL1196.Contig3_All	1	p2	(TA)6	12	1730	1741
CL1196.Contig4_All	1	p2	(TA)6	12	2365	2376
CL1196.Contig5_All	1	p1	(A)47	47	1	47
CL1196.Contig6_All	1	p2	(TA)7	14	1678	1691
CL1196.Contig7_All	1	p2	(TA)7	14	2312	2325
CL1196.Contig7_All	2	p1	(A)12	12	3663	3674
CL1196.Contig8_All	1	p2	(TA)7	14	1678	1691
CL1196.Contig8_All	2	p1	(A)12	12	3029	3040
CL1196.Contig9_All	1	p1	(A)47	47	1	47
CL1202.Contig2_All	1	p2	(AT)10	20	119	138
CL1205.Contig3_All	1	c	(TCT)5gtatcttctttaagtgattattttgtagttaagagctgtcgtcacctgtattta(TC)8	85	1466	1550
CL1206.Contig2_All	1	p2	(TC)14	28	1	28
CL1212.Contig1_All	1	p3	(CTG)5	15	153	167
CL1212.Contig7_All	1	p3	(AGC)5	15	1082	1096
CL1212.Contig8_All	1	p3	(AGC)5	15	1061	1075
CL1212.Contig9_All	1	p3	(TTC)8	24	589	612
CL1213.Contig1_All	1	p3	(AGG)6	18	492	509
CL1213.Contig2_All	1	p3	(AGG)6	18	492	509
CL1214.Contig3_All	1	p3	(AAG)5	15	228	242
CL1214.Contig4_All	1	p1	(A)25	25	2220	2244
CL1214.Contig9_All	1	p3	(CTT)5	15	137	151
CL1215.Contig3_All	1	p2	(CT)10	20	2567	2586
CL1215.Contig4_All	1	p2	(CT)10	20	2648	2667
CL1215.Contig6_All	1	p2	(AG)8	16	18	33
CL1215.Contig7_All	1	p2	(AG)8	16	18	33
CL1217.Contig4_All	1	p6	(CAGCCG)4	24	17	40
CL1217.Contig6_All	1	p1	(A)27	27	158	184
CL1222.Contig2_All	1	p3	(ACT)5	15	913	927
CL1232.Contig1_All	1	p2	(AG)17	34	1962	1995
CL1232.Contig3_All	1	p2	(TC)6	12	1	12
CL1232.Contig4_All	1	p2	(AG)15	30	1844	1873
CL1233.Contig1_All	1	p3	(CGC)6	18	1421	1438
CL1233.Contig3_All	1	p3	(GGC)5	15	357	371
CL1234.Contig1_All	1	p2	(CT)8	16	1	16
CL1234.Contig4_All	1	p2	(CT)8	16	22	37
CL1235.Contig4_All	1	p2	(TA)7	14	877	890
CL1244.Contig2_All	1	p3	(GGA)5	15	81	95
CL1246.Contig1_All	1	p2	(CT)6	12	112	123
CL1246.Contig3_All	1	p2	(CT)6	12	112	123
CL1247.Contig3_All	1	p3	(TCT)6	18	238	255
CL1247.Contig4_All	1	p3	(GAA)7	21	1461	1481
CL1249.Contig1_All	1	p3	(GGC)5	15	235	249
CL1249.Contig2_All	1	p4	(CCTT)5	20	65	84
CL1250.Contig10_All	1	p3	(GGA)7	21	1274	1294
CL1258.Contig3_All	1	p2	(AG)7	14	2047	2060
CL1259.Contig2_All	1	c	(CA)7(CT)6	26	4365	4390
CL1259.Contig2_All	2	p1	(A)13	13	4845	4857
CL1259.Contig2_All	3	p3	(GCA)7	21	5494	5514
CL1259.Contig2_All	4	p3	(CGA)7	21	6037	6057
CL1259.Contig4_All	1	p1	(T)17	17	326	342
CL1259.Contig5_All	1	p3	(CGA)7	21	1798	1818
CL1259.Contig7_All	1	p1	(T)17	17	326	342
CL1260.Contig1_All	1	p3	(CAG)7	21	154	174
CL1260.Contig1_All	2	p1	(T)27	27	1054	1080
CL1260.Contig2_All	1	p3	(GCA)6	18	163	180
CL1260.Contig2_All	2	p1	(T)18	18	1067	1084
CL1266.Contig1_All	1	p3	(CCT)5	15	15	29
CL1266.Contig2_All	1	p3	(CCT)5	15	15	29
CL1268.Contig1_All	1	p4	(GTTA)5	20	149	168
CL1275.Contig1_All	1	p2	(GA)9	18	32	49
CL1284.Contig1_All	1	p3	(TCT)7	21	157	177
CL1284.Contig1_All	2	p3	(CAG)5	15	284	298
CL1284.Contig2_All	1	p3	(TCT)7	21	157	177
CL1284.Contig2_All	2	p3	(CAG)5	15	284	298
CL1284.Contig2_All	3	p3	(TGA)5	15	436	450
CL1284.Contig3_All	1	p3	(TGA)5	15	402	416
CL1285.Contig1_All	1	p3	(GAT)5	15	101	115
CL1285.Contig9_All	1	p3	(GAT)5	15	200	214
CL1286.Contig2_All	1	p3	(CGC)5	15	12	26
CL1289.Contig1_All	1	p3	(ATT)7	21	725	745
CL1296.Contig2_All	1	p1	(A)12	12	1903	1914
CL1298.Contig1_All	1	p3	(GAC)5	15	283	297
CL1301.Contig1_All	1	p6	(CCGACG)4	24	25	48
CL1301.Contig4_All	1	p6	(GACGCC)4	24	1	24
CL1304.Contig7_All	1	p2	(AG)7	14	1380	1393
CL1304.Contig8_All	1	p2	(AG)7	14	1290	1303
CL1306.Contig2_All	1	p3	(CGC)5	15	1528	1542
CL1306.Contig3_All	1	p3	(GAT)7	21	837	857
CL1306.Contig4_All	1	p3	(GAT)5	15	993	1007
CL1306.Contig5_All	1	p3	(GAT)5	15	1005	1019
CL1306.Contig6_All	1	p3	(GAT)5	15	1728	1742
CL1306.Contig6_All	2	p3	(CGC)5	15	2323	2337
CL1306.Contig7_All	1	p3	(GAT)5	15	984	998
CL1319.Contig10_All	1	p3	(TAT)19	57	1649	1705
CL1322.Contig3_All	1	p2	(TG)9	18	75	92
CL1325.Contig3_All	1	p5	(CAAAA)5	25	1709	1733
CL1327.Contig1_All	1	p3	(CGG)5	15	2874	2888
CL1327.Contig2_All	1	p3	(GAA)8	24	2410	2433
CL1327.Contig2_All	2	p3	(CGG)5	15	2816	2830
CL1328.Contig3_All	1	p3	(GCG)6	18	1423	1440
CL1328.Contig3_All	2	p3	(GAA)7	21	1696	1716
CL1329.Contig7_All	1	p3	(GCT)5	15	270	284
CL1329.Contig11_All	1	p3	(GCT)6	18	1499	1516
CL1329.Contig12_All	1	p3	(GCT)6	18	1573	1590
CL1329.Contig13_All	1	p3	(GCT)6	18	1579	1596
CL1332.Contig1_All	1	p2	(GA)8	16	238	253
CL1337.Contig1_All	1	p2	(AT)9	18	190	207
CL1337.Contig2_All	1	p2	(AT)11	22	190	211
CL1338.Contig1_All	1	p1	(A)12	12	45	56
CL1338.Contig2_All	1	p1	(A)12	12	45	56
CL1343.Contig1_All	1	p3	(CGG)7	21	1402	1422
CL1351.Contig2_All	1	p3	(TCT)8	24	788	811
CL1352.Contig5_All	1	p3	(CAG)5	15	3197	3211
CL1352.Contig5_All	2	c	(CAG)5caacagcaacagcagcagcagttgcagcctcaa(CAG)6	66	3689	3754
CL1363.Contig3_All	1	p3	(GAC)5	15	202	216
CL1367.Contig3_All	1	p1	(T)12	12	226	237
CL1367.Contig4_All	1	p1	(T)12	12	203	214
CL1367.Contig4_All	2	p3	(GGC)5	15	2255	2269
CL1367.Contig5_All	1	p1	(T)12	12	226	237
CL1369.Contig1_All	1	p3	(ACC)5	15	1233	1247
CL1369.Contig2_All	1	p3	(TGG)5	15	78	92
CL1374.Contig2_All	1	p2	(AG)7	14	174	187
CL1374.Contig4_All	1	p2	(AG)7	14	182	195
CL1374.Contig5_All	1	p2	(AG)7	14	789	802
CL1378.Contig1_All	1	p3	(TCT)6	18	38	55
CL1378.Contig2_All	1	p3	(TCT)8	24	42	65
CL1382.Contig2_All	1	p3	(CTT)5	15	101	115
CL1382.Contig4_All	1	p3	(CTT)5	15	101	115
CL1382.Contig5_All	1	c	(CTT)5ctctctgctcgaccttcctaagcctctgcataccaaaaacaataagaatgtagtgtagtattattgtctatacatcttgtaaggtcatgtcatcc(CTCCAT)4	134	139	272
CL1382.Contig5_All	2	p3	(GAA)8	24	1961	1984
CL1382.Contig6_All	1	c	(CTT)5ctctctgctcgaccttcctaagcctctgcataccaaaaacaataagaatgtagtgtagtattattgtctatacatcttgtaaggtcatgtcatcc(CTCCAT)4	134	139	272
CL1382.Contig7_All	1	c	(CTT)5ctctctgctcgaccttcctaagcctctgcataccaaaaacaataagaatgtagtgtagtattattgtctatacatcttgtaaggtcatgtcatcc(CTCCAT)4	134	139	272
CL1382.Contig9_All	1	p3	(GAA)8	24	1817	1840
CL1386.Contig4_All	1	p6	(TTTTTA)4	24	61	84
CL1396.Contig2_All	1	p2	(AG)8	16	1963	1978
CL1396.Contig7_All	1	c	(GA)11g(GA)6	35	1872	1906
CL1396.Contig10_All	1	c	(GA)11g(GA)6	35	1932	1966
CL1399.Contig1_All	1	p2	(GT)7	14	270	283
CL1399.Contig1_All	2	p5	(GGAAA)4	20	2601	2620
CL1399.Contig2_All	1	p5	(GGAAA)4	20	2728	2747
CL1399.Contig3_All	1	p2	(GT)7	14	160	173
CL1400.Contig3_All	1	p2	(CT)7	14	11	24
CL1400.Contig4_All	1	p2	(CT)10	20	13	32
CL1404.Contig2_All	1	p5	(GGGAG)4	20	3840	3859
CL1404.Contig3_All	1	p5	(GGGAG)4	20	3753	3772
CL1406.Contig7_All	1	p2	(AG)6	12	120	131
CL1406.Contig8_All	1	c	(GAGAG)4ggagagaa(AG)6	40	76	115
CL1406.Contig9_All	1	p2	(AG)6	12	120	131
CL1406.Contig10_All	1	c	(GAGAG)4ggagagaa(AG)6	40	76	115
CL1406.Contig11_All	1	p5	(GAGAG)4	20	76	95
CL1406.Contig12_All	1	p2	(AG)6	12	120	131
CL1406.Contig13_All	1	c	(GAGAG)4ggagagaa(AG)6	40	76	115
CL1406.Contig14_All	1	p2	(AG)6	12	120	131
CL1406.Contig15_All	1	p2	(AG)6	12	120	131
CL1406.Contig16_All	1	p5	(GAGAG)4	20	76	95
CL1406.Contig17_All	1	c	(GAGAG)4ggagagaa(AG)6	40	76	115
CL1406.Contig18_All	1	c	(GAGAG)4ggagagaa(AG)6	40	76	115
CL1406.Contig19_All	1	p5	(CCTCT)4	20	1180	1199
CL1411.Contig3_All	1	p3	(GGC)6	18	35	52
CL1411.Contig4_All	1	p3	(GGC)6	18	35	52
CL1412.Contig1_All	1	p2	(GA)10	20	640	659
CL1415.Contig1_All	1	p6	(CAAGCA)4	24	1086	1109
CL1415.Contig2_All	1	p1	(A)12	12	1197	1208
CL1415.Contig4_All	1	p1	(A)12	12	1	12
CL1415.Contig4_All	2	p3	(CGG)6	18	219	236
CL1415.Contig7_All	1	p2	(GA)6	12	1959	1970
CL1416.Contig2_All	1	p2	(TC)6	12	1069	1080
CL1422.Contig3_All	1	p2	(AG)6	12	823	834
CL1426.Contig2_All	1	p3	(CTT)7	21	1411	1431
CL1426.Contig8_All	1	p3	(GGC)5	15	79	93
CL1431.Contig2_All	1	p3	(GTC)6	18	1059	1076
CL1432.Contig1_All	1	p3	(GAG)6	18	845	862
CL1435.Contig1_All	1	p3	(CCG)6	18	357	374
CL1435.Contig2_All	1	p3	(CGG)6	18	341	358
CL1435.Contig2_All	2	p3	(GAA)8	24	501	524
CL1443.Contig1_All	1	p2	(TC)9	18	89	106
CL1443.Contig1_All	2	p3	(GAA)5	15	535	549
CL1443.Contig2_All	1	p2	(TC)7	14	91	104
CL1443.Contig2_All	2	p3	(GAA)5	15	533	547
CL1444.Contig1_All	1	p1	(T)12	12	7	18
CL1447.Contig2_All	1	p3	(ATC)8	24	591	614
CL1447.Contig6_All	1	p3	(ATC)8	24	27	50
CL1451.Contig1_All	1	p3	(GAA)5	15	1003	1017
CL1453.Contig2_All	1	p1	(T)12	12	753	764
CL1455.Contig1_All	1	p3	(GCG)7	21	783	803
CL1455.Contig3_All	1	p3	(GCG)7	21	697	717
CL1458.Contig3_All	1	p2	(AG)12	24	1939	1962
CL1458.Contig4_All	1	p2	(AG)12	24	1962	1985
CL1458.Contig5_All	1	p2	(AG)12	24	1934	1957
CL1458.Contig7_All	1	p2	(GA)8	16	1986	2001
CL1459.Contig1_All	1	p3	(CTG)6	18	767	784
CL1459.Contig7_All	1	p3	(CGG)5	15	1192	1206
CL1459.Contig7_All	2	p3	(CGA)5	15	2290	2304
CL1459.Contig8_All	1	p3	(CGG)5	15	1192	1206
CL1459.Contig13_All	1	p3	(CGT)5	15	104	118
CL1459.Contig13_All	2	p3	(GCC)5	15	821	835
CL1459.Contig14_All	1	p6	(TAAATA)4	24	2787	2810
CL1459.Contig15_All	1	p3	(CGT)5	15	104	118
CL1459.Contig15_All	2	p3	(GCC)5	15	957	971
CL1459.Contig15_All	3	p6	(TAAATA)4	24	2906	2929
CL1465.Contig1_All	1	p2	(CT)7	14	29	42
CL1466.Contig1_All	1	p1	(A)12	12	1222	1233
CL1466.Contig2_All	1	p1	(A)12	12	1248	1259
CL1466.Contig4_All	1	p1	(A)12	12	3252	3263
CL1476.Contig1_All	1	p3	(AGA)5	15	1690	1704
CL1482.Contig1_All	1	p2	(GA)7	14	12	25
CL1482.Contig2_All	1	p3	(GGC)5	15	1222	1236
CL1484.Contig3_All	1	p2	(TC)9	18	51	68
CL1484.Contig4_All	1	p6	(CCTCCG)4	24	56	79
CL1484.Contig5_All	1	p6	(CCTCCG)4	24	150	173
CL1487.Contig1_All	1	p6	(GATAGG)4	24	478	501
CL1487.Contig2_All	1	p6	(GATAGG)4	24	478	501
CL1491.Contig3_All	1	p3	(AGA)7	21	221	241
CL1491.Contig3_All	2	p3	(CTC)5	15	485	499
CL1494.Contig1_All	1	c	(CGC)5cagt(GGC)5	34	381	414
CL1494.Contig2_All	1	c	(CGC)5cagt(GGC)5	34	406	439
CL1494.Contig4_All	1	p3	(GGC)5	15	440	454
CL1499.Contig1_All	1	p3	(GGA)7	21	1857	1877
CL1499.Contig1_All	2	p3	(AGA)5	15	2195	2209
CL1499.Contig1_All	3	p2	(AG)6	12	2723	2734
CL1499.Contig2_All	1	p3	(AGA)5	15	2124	2138
CL1499.Contig3_All	1	p3	(AGA)5	15	2100	2114
CL1499.Contig4_All	1	p3	(AGA)5	15	2124	2138
CL1499.Contig6_All	1	p2	(TC)6	12	64	75
CL1499.Contig6_All	2	p3	(CTT)5	15	498	512
CL1499.Contig6_All	3	p3	(TCC)7	21	832	852
CL1502.Contig1_All	1	p3	(GCG)5	15	207	221
CL1502.Contig1_All	2	p3	(CAC)8	24	964	987
CL1502.Contig2_All	1	p3	(GCG)5	15	207	221
CL1502.Contig2_All	2	p3	(CAC)8	24	964	987
CL1502.Contig3_All	1	p2	(TC)8	16	134	149
CL1502.Contig3_All	2	p3	(CGC)6	18	1736	1753
CL1502.Contig4_All	1	p2	(CT)6	12	194	205
CL1502.Contig4_All	2	p3	(GGC)5	15	1573	1587
CL1502.Contig4_All	3	p3	(CAC)8	24	2188	2211
CL1502.Contig6_All	1	p3	(CGC)6	18	1558	1575
CL1502.Contig8_All	1	p2	(GA)8	16	1024	1039
CL1502.Contig9_All	1	p3	(GGC)5	15	864	878
CL1502.Contig9_All	2	p2	(GA)8	16	2501	2516
CL1502.Contig10_All	1	p3	(CGC)6	18	520	537
CL1502.Contig11_All	1	p3	(CGC)6	18	533	550
CL1502.Contig11_All	2	p3	(GCA)6	18	1921	1938
CL1505.Contig1_All	1	p3	(CGG)6	18	1154	1171
CL1505.Contig2_All	1	p3	(CGG)5	15	1167	1181
CL1507.Contig2_All	1	p2	(TG)7	14	1352	1365
CL1507.Contig4_All	1	p2	(CA)7	14	92	105
CL1508.Contig1_All	1	p3	(AGC)5	15	1550	1564
CL1513.Contig2_All	1	p3	(CCT)8	24	33	56
CL1513.Contig3_All	1	p3	(GGA)6	18	497	514
CL1515.Contig1_All	1	p2	(GA)9	18	24	41
CL1515.Contig2_All	1	p2	(TC)6	12	647	658
CL1515.Contig3_All	1	p2	(GA)12	24	38	61
CL1518.Contig2_All	1	c	(TTC)6ttgtagtacgagtaaaataagagctgtgcttctctttgaattcctctccattgatgcctagtagttgtgagcga(TG)6	104	1056	1159
CL1520.Contig3_All	1	p3	(CCG)5	15	658	672
CL1522.Contig1_All	1	p3	(CCT)7	21	1	21
CL1523.Contig15_All	1	p2	(CT)6	12	1131	1142
CL1524.Contig5_All	1	p3	(ATT)5	15	2046	2060
CL1528.Contig1_All	1	p2	(TA)10	20	1112	1131
CL1530.Contig1_All	1	p3	(GAA)5	15	119	133
CL1530.Contig5_All	1	p3	(GAA)5	15	127	141
CL1531.Contig1_All	1	p2	(CT)6	12	344	355
CL1531.Contig2_All	1	p2	(CT)6	12	344	355
CL1531.Contig3_All	1	p2	(CT)6	12	148	159
CL1531.Contig4_All	1	p2	(CT)6	12	148	159
CL1531.Contig5_All	1	p2	(CT)6	12	148	159
CL1531.Contig6_All	1	p2	(CT)6	12	57	68
CL1531.Contig7_All	1	p2	(CT)6	12	148	159
CL1531.Contig8_All	1	p1	(T)12	12	81	92
CL1531.Contig8_All	2	p2	(CT)6	12	340	351
CL1531.Contig8_All	3	p1	(T)23	23	2332	2354
CL1531.Contig9_All	1	p1	(T)12	12	81	92
CL1531.Contig9_All	2	p2	(CT)6	12	340	351
CL1531.Contig10_All	1	p1	(T)12	12	81	92
CL1531.Contig10_All	2	p2	(CT)6	12	340	351
CL1531.Contig11_All	1	p1	(T)12	12	81	92
CL1531.Contig11_All	2	p2	(CT)6	12	340	351
CL1531.Contig11_All	3	p1	(T)23	23	2409	2431
CL1531.Contig12_All	1	p1	(T)12	12	81	92
CL1531.Contig12_All	2	p2	(CT)6	12	470	481
CL1531.Contig12_All	3	p1	(T)23	23	2462	2484
CL1531.Contig13_All	1	p1	(T)12	12	81	92
CL1531.Contig13_All	2	p2	(CT)6	12	340	351
CL1531.Contig14_All	1	p1	(T)12	12	81	92
CL1531.Contig14_All	2	p2	(CT)6	12	340	351
CL1531.Contig14_All	3	p1	(T)23	23	2488	2510
CL1531.Contig15_All	1	p1	(T)12	12	81	92
CL1531.Contig15_All	2	p2	(CT)6	12	470	481
CL1531.Contig16_All	1	p1	(T)12	12	81	92
CL1531.Contig16_All	2	p2	(CT)6	12	470	481
CL1531.Contig16_All	3	p1	(T)23	23	2539	2561
CL1531.Contig17_All	1	p1	(T)12	12	81	92
CL1531.Contig17_All	2	p2	(CT)6	12	470	481
CL1531.Contig18_All	1	p2	(CT)6	12	339	350
CL1531.Contig19_All	1	p1	(T)12	12	81	92
CL1531.Contig19_All	2	p2	(CT)6	12	470	481
CL1531.Contig20_All	1	p1	(T)12	12	81	92
CL1531.Contig20_All	2	p2	(CT)6	12	470	481
CL1531.Contig21_All	1	p1	(T)12	12	81	92
CL1531.Contig21_All	2	p2	(CT)6	12	470	481
CL1531.Contig22_All	1	p2	(CT)6	12	57	68
CL1532.Contig2_All	1	p3	(GGC)5	15	135	149
CL1532.Contig3_All	1	p3	(GCG)5	15	475	489
CL1536.Contig2_All	1	p5	(GCGAG)4	20	2167	2186
CL1536.Contig4_All	1	p2	(AG)11	22	1985	2006
CL1541.Contig2_All	1	p6	(TCGGTT)4	24	162	185
CL1541.Contig3_All	1	p6	(TCGGTT)4	24	211	234
CL1546.Contig3_All	1	p4	(TTTA)5	20	3	22
CL1549.Contig1_All	1	p2	(AG)6	12	32	43
CL1554.Contig1_All	1	p2	(TC)7	14	486	499
CL1554.Contig2_All	1	p2	(TC)7	14	486	499
CL1554.Contig3_All	1	p2	(TC)7	14	839	852
CL1560.Contig2_All	1	p2	(AG)6	12	368	379
CL1563.Contig1_All	1	p3	(CTC)5	15	789	803
CL1563.Contig2_All	1	p3	(CTC)5	15	783	797
CL1572.Contig2_All	1	p2	(GA)8	16	76	91
CL1574.Contig1_All	1	p3	(GCT)5	15	1132	1146
CL1574.Contig3_All	1	p3	(GCT)5	15	1165	1179
CL1578.Contig4_All	1	p3	(GGC)7	21	185	205
CL1585.Contig4_All	1	c	(ATA)5aatgaaaaaatt(TA)11	49	377	425
CL1587.Contig3_All	1	p3	(GCG)5	15	787	801
CL1587.Contig4_All	1	p3	(GCG)7	21	28	48
CL1587.Contig4_All	2	p3	(CGC)5	15	472	486
CL1587.Contig4_All	3	p3	(GCG)5	15	678	692
CL1587.Contig5_All	1	p3	(GCG)7	21	164	184
CL1587.Contig5_All	2	p3	(CGC)5	15	608	622
CL1587.Contig5_All	3	p3	(GCG)5	15	904	918
CL1594.Contig1_All	1	p2	(CT)6	12	854	865
CL1597.Contig2_All	1	p3	(CTC)6	18	53	70
CL1597.Contig3_All	1	p3	(CTC)6	18	53	70
CL1598.Contig1_All	1	p2	(GA)7	14	167	180
CL1598.Contig5_All	1	p2	(CT)6	12	93	104
CL1601.Contig1_All	1	c	(GAG)5ggggaggaagaggaggaagaagaagaggttgaagaagtcgaggaggaagagggggaggag(GAA)6	93	93	185
CL1602.Contig1_All	1	p2	(TC)8	16	68	83
CL1602.Contig1_All	2	p3	(CCG)6	18	249	266
CL1602.Contig2_All	1	p2	(TC)10	20	68	87
CL1602.Contig2_All	2	p3	(CCG)6	18	238	255
CL1602.Contig3_All	1	p2	(TC)8	16	68	83
CL1602.Contig3_All	2	p3	(CCG)6	18	249	266
CL1602.Contig4_All	1	p2	(TC)10	20	68	87
CL1602.Contig4_All	2	p3	(CCG)6	18	238	255
CL1603.Contig5_All	1	p2	(CT)7	14	94	107
CL1603.Contig7_All	1	p2	(AG)7	14	1702	1715
CL1608.Contig1_All	1	p5	(GAGAC)4	20	899	918
CL1612.Contig1_All	1	p2	(AG)8	16	1321	1336
CL1612.Contig2_All	1	p2	(AG)6	12	1305	1316
CL1615.Contig1_All	1	p2	(TC)8	16	29	44
CL1615.Contig5_All	1	p1	(T)14	14	2	15
CL1615.Contig6_All	1	p3	(AAT)7	21	89	109
CL1615.Contig7_All	1	p3	(AAT)7	21	89	109
CL1615.Contig8_All	1	p3	(AAT)7	21	89	109
CL1617.Contig4_All	1	p2	(AG)6	12	2013	2024
CL1617.Contig8_All	1	p2	(AG)6	12	2064	2075
CL1620.Contig1_All	1	p3	(AAG)5	15	16	30
CL1620.Contig5_All	1	p3	(AGC)6	18	324	341
CL1620.Contig12_All	1	p3	(AAG)5	15	16	30
CL1625.Contig1_All	1	c	(CCT)5catccgcctctccctccgctgccata(TCC)5	56	186	241
CL1625.Contig2_All	1	c	(CCT)5catccgcctctccctccgctgccata(TCC)5	56	213	268
CL1625.Contig4_All	1	c	(CGG)5aggggagggcgagatgatgttggtggtggcggaggaggaaggg(GGA)5tgtggcagcggagggagaggcggctgcggcggcggat(GAG)5	125	699	823
CL1626.Contig2_All	1	p3	(CAG)6	18	1002	1019
CL1629.Contig1_All	1	p3	(GAA)5	15	145	159
CL1629.Contig1_All	2	p3	(CAT)5	15	494	508
CL1629.Contig2_All	1	p3	(CAT)5	15	567	581
CL1629.Contig3_All	1	p3	(CAT)5	15	567	581
CL1629.Contig4_All	1	p3	(GAA)5	15	145	159
CL1629.Contig4_All	2	p3	(CAT)5	15	494	508
CL1630.Contig1_All	1	p3	(AGA)5	15	1279	1293
CL1630.Contig4_All	1	p3	(AGA)5	15	1279	1293
CL1630.Contig8_All	1	p3	(AGA)5	15	1252	1266
CL1630.Contig10_All	1	p3	(AGA)5	15	1252	1266
CL1633.Contig2_All	1	p6	(GGTGGC)6	36	671	706
CL1633.Contig4_All	1	p3	(CTC)5	15	1321	1335
CL1636.Contig3_All	1	p2	(GA)6	12	224	235
CL1636.Contig7_All	1	p2	(GA)6	12	31	42
CL1642.Contig1_All	1	p2	(AC)6	12	1812	1823
CL1647.Contig3_All	1	p3	(GCG)7	21	712	732
CL1647.Contig4_All	1	p3	(GCG)7	21	770	790
CL1651.Contig6_All	1	p1	(T)15	15	2884	2898
CL1652.Contig3_All	1	p3	(CGG)6	18	1483	1500
CL1652.Contig5_All	1	p3	(CGG)6	18	1501	1518
CL1652.Contig6_All	1	p3	(CGG)6	18	1418	1435
CL1652.Contig7_All	1	p3	(CGG)6	18	1401	1418
CL1662.Contig1_All	1	p5	(AAAAG)4	20	96	115
CL1663.Contig1_All	1	p2	(TC)6	12	297	308
CL1664.Contig1_All	1	p2	(TC)21	42	34	75
CL1664.Contig1_All	2	p3	(CCT)5	15	573	587
CL1664.Contig1_All	3	p3	(GGC)5	15	728	742
CL1664.Contig3_All	1	p3	(CCG)5	15	464	478
CL1664.Contig3_All	2	p3	(GAG)5	15	620	634
CL1664.Contig4_All	1	p3	(CCG)5	15	464	478
CL1664.Contig4_All	2	p3	(GAG)5	15	620	634
CL1664.Contig4_All	3	p2	(GA)9	18	1111	1128
CL1665.Contig1_All	1	p6	(ATGGAG)4	24	1080	1103
CL1665.Contig2_All	1	p6	(ATGGAG)4	24	701	724
CL1666.Contig2_All	1	p2	(GA)6	12	657	668
CL1666.Contig3_All	1	p2	(GA)6	12	795	806
CL1666.Contig4_All	1	p2	(GA)6	12	952	963
CL1673.Contig1_All	1	p3	(GCT)5	15	247	261
CL1673.Contig2_All	1	p3	(GCT)5	15	217	231
CL1676.Contig2_All	1	p4	(TCAT)5	20	17	36
CL1676.Contig3_All	1	p4	(TCAT)5	20	11	30
CL1677.Contig2_All	1	p3	(CCG)5	15	2175	2189
CL1677.Contig4_All	1	p3	(GGA)5	15	136	150
CL1677.Contig5_All	1	p3	(GGA)6	18	172	189
CL1682.Contig1_All	1	p3	(CGG)8	24	302	325
CL1682.Contig2_All	1	p3	(CGG)7	21	187	207
CL1682.Contig3_All	1	p3	(CGG)8	24	302	325
CL1684.Contig1_All	1	p2	(AG)17	34	1	34
CL1684.Contig4_All	1	p3	(AGA)6	18	1666	1683
CL1684.Contig5_All	1	p3	(GCT)5	15	441	455
CL1684.Contig5_All	2	p3	(AGA)6	18	1705	1722
CL1684.Contig6_All	1	p3	(TGC)5	15	94	108
CL1694.Contig1_All	1	p3	(AGC)5	15	355	369
CL1694.Contig2_All	1	p3	(GCT)5	15	288	302
CL1696.Contig2_All	1	p3	(GAA)5	15	586	600
CL1703.Contig2_All	1	p3	(AAG)5	15	2011	2025
CL1705.Contig1_All	1	p3	(GGA)5	15	1027	1041
CL1708.Contig1_All	1	p1	(T)12	12	1	12
CL1708.Contig2_All	1	p1	(A)12	12	1528	1539
CL1708.Contig3_All	1	p1	(A)12	12	1450	1461
CL1708.Contig4_All	1	p3	(TGG)7	21	547	567
CL1708.Contig5_All	1	p1	(A)12	12	1467	1478
CL1708.Contig6_All	1	p1	(A)12	12	1509	1520
CL1709.Contig1_All	1	p3	(CTT)6	18	1916	1933
CL1709.Contig2_All	1	p3	(AAG)6	18	127	144
CL1713.Contig1_All	1	p3	(TCG)5	15	1524	1538
CL1713.Contig2_All	1	p6	(CCTCTT)4	24	1466	1489
CL1722.Contig1_All	1	p3	(CGG)6	18	52	69
CL1722.Contig1_All	2	p2	(TA)6	12	920	931
CL1722.Contig2_All	1	p3	(GTC)5	15	386	400
CL1722.Contig3_All	1	p3	(GTC)5	15	433	447
CL1722.Contig4_All	1	p1	(T)14	14	776	789
CL1722.Contig5_All	1	p3	(CGG)6	18	16	33
CL1722.Contig5_All	2	p1	(T)14	14	908	921
CL1727.Contig5_All	1	p2	(GA)7	14	1043	1056
CL1733.Contig1_All	1	p3	(CTT)7	21	12	32
CL1735.Contig1_All	1	p3	(CCG)5	15	2431	2445
CL1735.Contig5_All	1	p3	(GCC)5	15	802	816
CL1739.Contig3_All	1	p2	(AG)7	14	1755	1768
CL1739.Contig4_All	1	p2	(AG)7	14	1880	1893
CL1739.Contig5_All	1	p2	(AG)7	14	1883	1896
CL1739.Contig6_All	1	p2	(AG)7	14	1957	1970
CL1739.Contig7_All	1	p2	(AG)7	14	1859	1872
CL1739.Contig9_All	1	p2	(AG)7	14	1734	1747
CL1747.Contig3_All	1	p2	(TC)6	12	638	649
CL1749.Contig4_All	1	p1	(A)12	12	2383	2394
CL1754.Contig1_All	1	p3	(TTC)16	48	243	290
CL1754.Contig2_All	1	p6	(GAAGTA)4	24	163	186
CL1754.Contig3_All	1	p3	(TTC)16	48	243	290
CL1754.Contig4_All	1	p3	(TTC)8	24	230	253
CL1754.Contig4_All	2	p4	(TATC)5	20	2994	3013
CL1755.Contig1_All	1	p3	(TTC)5	15	3374	3388
CL1755.Contig2_All	1	p3	(CAT)6	18	197	214
CL1755.Contig3_All	1	p3	(ATG)5	15	193	207
CL1756.Contig2_All	1	p2	(AG)6	12	2352	2363
CL1758.Contig1_All	1	p1	(A)89	89	1	89
CL1758.Contig3_All	1	p1	(A)89	89	1	89
CL1760.Contig1_All	1	p3	(AGC)5	15	225	239
CL1764.Contig2_All	1	p2	(CT)10	20	24	43
CL1765.Contig4_All	1	p3	(GAA)5	15	897	911
CL1765.Contig5_All	1	p3	(GAA)5	15	972	986
CL1765.Contig8_All	1	p2	(AG)7	14	4	17
CL1765.Contig8_All	2	p3	(CCG)5	15	709	723
CL1765.Contig8_All	3	p3	(GAA)5	15	1008	1022
CL1766.Contig1_All	1	c	(GCT)5gttgtatttggatctgctgctgcggctgcggctgcggctggaactggaatggcgattgctgagacaa(CTG)6	100	1562	1661
CL1766.Contig2_All	1	p3	(GCT)5	15	1554	1568
CL1767.Contig3_All	1	p6	(CGATGC)4	24	1102	1125
CL1767.Contig4_All	1	p6	(CGATGC)6	36	25	60
CL1770.Contig1_All	1	p4	(TAAT)5	20	59	78
CL1773.Contig1_All	1	p6	(ATGGAT)4	24	1461	1484
CL1773.Contig2_All	1	p3	(GAA)6	18	277	294
CL1773.Contig2_All	2	p3	(GCA)5	15	1257	1271
CL1774.Contig2_All	1	p1	(A)12	12	3153	3164
CL1775.Contig2_All	1	p5	(TTCCC)5	25	11	35
CL1778.Contig4_All	1	p3	(TCC)8	24	1481	1504
CL1780.Contig3_All	1	p3	(GGC)7	21	340	360
CL1784.Contig1_All	1	p1	(A)13	13	1285	1297
CL1784.Contig2_All	1	p3	(GTC)7	21	51	71
CL1788.Contig1_All	1	p2	(TG)7	14	3715	3728
CL1788.Contig7_All	1	p3	(TCA)7	21	1093	1113
CL1788.Contig9_All	1	p3	(GAT)6	18	641	658
CL1788.Contig9_All	2	p2	(TG)7	14	3947	3960
CL1789.Contig1_All	1	p6	(TCGCCA)4	24	155	178
CL1789.Contig2_All	1	p6	(ATCGCC)4	24	31	54
CL1789.Contig5_All	1	p6	(TCGCCA)4	24	155	178
CL1790.Contig7_All	1	p3	(GAA)8	24	231	254
CL1798.Contig1_All	1	p3	(TAA)5	15	1365	1379
CL1799.Contig1_All	1	p3	(CAA)7	21	491	511
CL1799.Contig2_All	1	p3	(CAA)6	18	578	595
CL1800.Contig1_All	1	p5	(CCTCT)4	20	95	114
CL1800.Contig4_All	1	p5	(CCTCT)5	25	108	132
CL1800.Contig6_All	1	p5	(CCTCT)5	25	108	132
CL1803.Contig3_All	1	p2	(TC)9	18	141	158
CL1803.Contig4_All	1	p2	(TC)7	14	100	113
CL1804.Contig3_All	1	p3	(GAA)7	21	401	421
CL1807.Contig2_All	1	p2	(AG)7	14	745	758
CL1815.Contig5_All	1	p3	(GTC)5	15	1828	1842
CL1816.Contig1_All	1	p1	(A)18	18	1	18
CL1817.Contig1_All	1	p1	(T)13	13	898	910
CL1817.Contig2_All	1	p1	(T)12	12	104	115
CL1817.Contig3_All	1	p3	(GAT)5	15	444	458
CL1817.Contig3_All	2	p1	(T)12	12	906	917
CL1820.Contig1_All	1	c	(GGA)5cggaggaggggaagtggaagaagccatggagtctcgttcgagc(CT)8	74	1144	1217
CL1825.Contig2_All	1	p3	(TCT)6	18	14	31
CL1826.Contig3_All	1	p2	(TC)13	26	108	133
CL1827.Contig1_All	1	p3	(GCG)5	15	883	897
CL1827.Contig2_All	1	p3	(GCG)5	15	851	865
CL1835.Contig1_All	1	p3	(AAT)8	24	16	39
CL1835.Contig1_All	2	p3	(CTC)7	21	215	235
CL1836.Contig1_All	1	c	(TC)7act(CA)7	31	1334	1364
CL1836.Contig2_All	1	c	(TC)7act(CA)7	31	1420	1450
CL1836.Contig3_All	1	c	(TC)7act(CA)7	31	569	599
CL1836.Contig4_All	1	c	(TC)7act(CA)7	31	755	785
CL1844.Contig1_All	1	p3	(CTT)5	15	69	83
CL1844.Contig2_All	1	p3	(CTT)6	18	69	86
CL1844.Contig3_All	1	p3	(CTT)5	15	69	83
CL1844.Contig4_All	1	p3	(CTT)5	15	69	83
CL1844.Contig6_All	1	p3	(GAA)5	15	988	1002
CL1848.Contig4_All	1	p2	(GA)7	14	2078	2091
CL1851.Contig1_All	1	p2	(GA)10	20	84	103
CL1851.Contig2_All	1	c	(CT)9(TC)7	32	641	672
CL1851.Contig3_All	1	p2	(GA)10	20	84	103
CL1854.Contig5_All	1	p3	(AGC)5	15	134	148
CL1863.Contig1_All	1	p3	(TCT)5	15	18	32
CL1863.Contig1_All	2	p3	(TCC)7	21	847	867
CL1863.Contig1_All	3	p3	(CTT)6	18	1812	1829
CL1863.Contig2_All	1	p3	(AAG)6	18	1	18
CL1863.Contig3_All	1	p3	(CCT)5	15	262	276
CL1863.Contig3_All	2	p3	(GAA)7	21	1837	1857
CL1872.Contig2_All	1	p3	(TCC)5	15	78	92
CL1873.Contig1_All	1	p3	(CAG)6	18	13	30
CL1878.Contig1_All	1	p3	(AGC)5	15	141	155
CL1878.Contig3_All	1	p6	(GAGATG)4	24	1931	1954
CL1878.Contig5_All	1	p2	(AG)8	16	1777	1792
CL1882.Contig4_All	1	p2	(TC)6	12	1507	1518
CL1882.Contig4_All	2	p3	(TCC)8	24	1701	1724
CL1882.Contig5_All	1	p2	(TC)6	12	1466	1477
CL1882.Contig5_All	2	p3	(TCC)8	24	1660	1683
CL1882.Contig6_All	1	p2	(TC)6	12	1486	1497
CL1882.Contig6_All	2	p3	(TCC)8	24	1680	1703
CL1882.Contig9_All	1	p2	(TC)6	12	1500	1511
CL1882.Contig9_All	2	p3	(TCC)8	24	1694	1717
CL1883.Contig1_All	1	p3	(TCC)11	33	2847	2879
CL1883.Contig2_All	1	p3	(TCC)8	24	2867	2890
CL1884.Contig2_All	1	p3	(ATA)6	18	51	68
CL1884.Contig2_All	2	p3	(AGA)7	21	1594	1614
CL1884.Contig3_All	1	p3	(TCT)11	33	23	55
CL1884.Contig4_All	1	p3	(TCT)9	27	23	49
CL1893.Contig2_All	1	p4	(ATGA)5	20	626	645
CL1893.Contig2_All	2	p5	(CTGCT)5	25	782	806
CL1893.Contig3_All	1	p5	(TCTGC)4	20	1811	1830
CL1893.Contig5_All	1	p2	(GA)6	12	1973	1984
CL1909.Contig4_All	1	p3	(AGA)5	15	198	212
CL1912.Contig1_All	1	p3	(TGC)5	15	2726	2740
CL1912.Contig3_All	1	p3	(TGC)5	15	2735	2749
CL1912.Contig4_All	1	p3	(TGC)5	15	2601	2615
CL1919.Contig1_All	1	p2	(TC)11	22	1	22
CL1919.Contig2_All	1	p2	(TC)11	22	1	22
CL1919.Contig3_All	1	p2	(GA)16	32	530	561
CL1923.Contig1_All	1	p3	(GGT)5	15	501	515
CL1923.Contig1_All	2	p5	(GAAGG)4	20	751	770
CL1923.Contig4_All	1	p3	(GTG)6	18	502	519
CL1923.Contig4_All	2	p5	(GAAGG)4	20	919	938
CL1923.Contig5_All	1	p3	(GTG)6	18	502	519
CL1923.Contig5_All	2	p5	(GAAGG)4	20	822	841
CL1925.Contig5_All	1	p3	(TCT)8	24	1085	1108
CL1926.Contig2_All	1	p3	(GCA)5	15	760	774
CL1928.Contig2_All	1	p3	(CTG)5	15	96	110
CL1928.Contig3_All	1	p3	(CTG)5	15	96	110
CL1928.Contig5_All	1	p3	(GCA)5	15	1068	1082
CL1937.Contig2_All	1	c	(CTT)7caacttcttcttccg(TGC)6	54	932	985
CL1939.Contig2_All	1	p2	(AT)9	18	2549	2566
CL1939.Contig4_All	1	p2	(AT)9	18	1	18
CL1940.Contig1_All	1	p1	(A)12	12	132	143
CL1941.Contig2_All	1	p2	(GA)7	14	218	231
CL1943.Contig4_All	1	p1	(A)12	12	903	914
CL1949.Contig1_All	1	p2	(TA)7	14	136	149
CL1949.Contig1_All	2	p1	(G)23	23	2013	2035
CL1949.Contig2_All	1	p2	(TA)8	16	131	146
CL1949.Contig3_All	1	p2	(TA)8	16	131	146
CL1949.Contig4_All	1	p2	(TA)7	14	136	149
CL1950.Contig1_All	1	p2	(GA)11	22	783	804
CL1950.Contig3_All	1	p2	(GA)11	22	732	753
CL1955.Contig1_All	1	p3	(ATA)5	15	2730	2744
CL1955.Contig2_All	1	p3	(ATA)5	15	2764	2778
CL1956.Contig2_All	1	p3	(GAA)7	21	20	40
CL1957.Contig1_All	1	p3	(CCG)8	24	439	462
CL1960.Contig2_All	1	p2	(CT)9	18	1723	1740
CL1960.Contig4_All	1	p2	(CT)9	18	1627	1644
CL1961.Contig2_All	1	p3	(GGC)5	15	564	578
CL1962.Contig7_All	1	p2	(TC)21	42	1225	1266
CL1962.Contig9_All	1	p3	(GAA)6	18	58	75
CL1962.Contig10_All	1	p2	(TC)9	18	453	470
CL1962.Contig16_All	1	p3	(GAA)5	15	161	175
CL1973.Contig1_All	1	p2	(CA)8	16	28	43
CL1973.Contig2_All	1	p2	(CA)8	16	28	43
CL1973.Contig5_All	1	p2	(TG)7	14	587	600
CL1975.Contig1_All	1	p3	(GGC)5	15	80	94
CL1975.Contig2_All	1	p3	(GGC)5	15	80	94
CL1975.Contig4_All	1	p3	(GGC)5	15	136	150
CL1978.Contig1_All	1	p2	(AG)6	12	87	98
CL1978.Contig1_All	2	p6	(GAGAAG)4	24	318	341
CL1978.Contig1_All	3	p6	(TTTGGA)4	24	641	664
CL1978.Contig2_All	1	p2	(TC)8	16	583	598
CL1980.Contig1_All	1	p3	(CGC)5	15	64	78
CL1980.Contig1_All	2	p3	(GGA)5	15	831	845
CL1980.Contig2_All	1	p3	(CGC)5	15	64	78
CL1980.Contig3_All	1	p3	(CGC)5	15	58	72
CL1981.Contig1_All	1	p3	(ATT)11	33	428	460
CL1983.Contig1_All	1	p3	(CAC)7	21	198	218
CL1983.Contig1_All	2	p2	(CT)6	12	1701	1712
CL1989.Contig1_All	1	p3	(TCA)5	15	1084	1098
CL1991.Contig1_All	1	p3	(GCC)5	15	547	561
CL1991.Contig2_All	1	p3	(GCC)5	15	547	561
CL1992.Contig1_All	1	p2	(AG)6	12	132	143
CL1993.Contig1_All	1	p2	(TC)6	12	1870	1881
CL1993.Contig4_All	1	p4	(CTTT)5	20	376	395
CL1995.Contig2_All	1	c	(CT)7(AT)6	26	883	908
CL2002.Contig1_All	1	p3	(GCC)5	15	29	43
CL2002.Contig2_All	1	p3	(GCC)5	15	29	43
CL2002.Contig4_All	1	p3	(GCC)5	15	29	43
CL2004.Contig2_All	1	p2	(TC)10	20	76	95
CL2004.Contig3_All	1	c	(TC)8t(TC)7	31	50	80
CL2007.Contig4_All	1	p2	(GA)10	20	3785	3804
CL2010.Contig1_All	1	p3	(CCT)5	15	191	205
CL2017.Contig1_All	1	p3	(GGA)6	18	80	97
CL2017.Contig1_All	2	p3	(GGC)5	15	347	361
CL2017.Contig2_All	1	p3	(GGA)6	18	80	97
CL2017.Contig2_All	2	p3	(GGC)5	15	347	361
CL2018.Contig3_All	1	p3	(GGC)5	15	70	84
CL2025.Contig3_All	1	p1	(A)23	23	1	23
CL2027.Contig3_All	1	p1	(A)12	12	345	356
CL2028.Contig3_All	1	p3	(CCT)6	18	127	144
CL2031.Contig1_All	1	p6	(TTCTGT)4	24	750	773
CL2045.Contig1_All	1	p1	(T)13	13	917	929
CL2045.Contig2_All	1	p3	(CCG)5	15	231	245
CL2045.Contig3_All	1	p3	(CCG)5	15	231	245
CL2045.Contig4_All	1	p3	(CCG)7	21	158	178
CL2048.Contig1_All	1	p3	(CCT)5	15	291	305
CL2048.Contig2_All	1	p3	(CCT)5	15	291	305
CL2051.Contig1_All	1	p3	(TTG)5	15	521	535
CL2052.Contig3_All	1	p3	(AAG)9	27	32	58
CL2052.Contig4_All	1	p3	(GAC)8	24	1667	1690
CL2052.Contig9_All	1	p3	(GAC)7	21	1671	1691
CL2052.Contig10_All	1	p3	(GAC)7	21	1671	1691
CL2052.Contig12_All	1	p3	(GAC)7	21	1599	1619
CL2052.Contig13_All	1	p3	(GAC)7	21	1599	1619
CL2053.Contig3_All	1	c	(AAC)6agcaacaacaacatatgcaaattcagcaactgttgttacagaggcaggca(CAG)6	86	198	283
CL2055.Contig2_All	1	p3	(CGG)7	21	197	217
CL2057.Contig1_All	1	p3	(GCA)5	15	140	154
CL2064.Contig2_All	1	p3	(CTC)7	21	62	82
CL2064.Contig3_All	1	p3	(CTC)6	18	29	46
CL2066.Contig1_All	1	p3	(GCT)5	15	326	340
CL2066.Contig1_All	2	p3	(GCG)5	15	1581	1595
CL2066.Contig2_All	1	p3	(GCT)5	15	326	340
CL2066.Contig2_All	2	p3	(GCG)5	15	1459	1473
CL2066.Contig3_All	1	p3	(GCT)5	15	334	348
CL2066.Contig3_All	2	p3	(GCG)5	15	1470	1484
CL2078.Contig1_All	1	p3	(TCT)6	18	38	55
CL2080.Contig2_All	1	p1	(T)12	12	6290	6301
CL2099.Contig1_All	1	p3	(CAA)6	18	1	18
CL2099.Contig2_All	1	p3	(CAA)6	18	1	18
CL2104.Contig1_All	1	p4	(TTTA)5	20	80	99
CL2104.Contig4_All	1	p4	(TTTA)5	20	80	99
CL2105.Contig1_All	1	p2	(TA)7	14	1179	1192
CL2106.Contig2_All	1	p3	(GAA)5	15	2417	2431
CL2113.Contig2_All	1	p2	(CT)8	16	104	119
CL2114.Contig1_All	1	p3	(AGG)6	18	2325	2342
CL2114.Contig2_All	1	p3	(GAA)6	18	2243	2260
CL2114.Contig3_All	1	p3	(AGG)6	18	2288	2305
CL2115.Contig1_All	1	p1	(T)18	18	170	187
CL2115.Contig4_All	1	p5	(AAACA)4	20	64	83
CL2122.Contig1_All	1	p3	(CCG)5	15	150	164
CL2122.Contig5_All	1	p3	(GCG)5	15	2309	2323
CL2122.Contig6_All	1	p3	(GCG)5	15	2161	2175
CL2124.Contig1_All	1	p2	(AT)6	12	33	44
CL2124.Contig1_All	2	p3	(GGA)6	18	394	411
CL2124.Contig2_All	1	p3	(GGA)5	15	395	409
CL2127.Contig1_All	1	p3	(TCG)5	15	926	940
CL2127.Contig1_All	2	p3	(CTT)5	15	1057	1071
CL2127.Contig2_All	1	p3	(CTT)5	15	1124	1138
CL2127.Contig3_All	1	p3	(AAG)5	15	407	421
CL2127.Contig3_All	2	p3	(GAC)5	15	536	550
CL2127.Contig4_All	1	p3	(AAG)5	15	407	421
CL2127.Contig5_All	1	p3	(AAG)5	15	409	423
CL2127.Contig6_All	1	p3	(TCG)5	15	883	897
CL2127.Contig6_All	2	p3	(CTT)5	15	1014	1028
CL2134.Contig2_All	1	p3	(GAT)5	15	89	103
CL2134.Contig4_All	1	p3	(GAT)5	15	89	103
CL2134.Contig7_All	1	p3	(GAT)5	15	165	179
CL2138.Contig2_All	1	p3	(GGA)7	21	378	398
CL2145.Contig1_All	1	p3	(CAG)5	15	249	263
CL2148.Contig4_All	1	p1	(T)12	12	2139	2150
CL2150.Contig2_All	1	p2	(AG)7	14	436	449
CL2150.Contig4_All	1	p2	(AG)7	14	464	477
CL2150.Contig5_All	1	p2	(AG)7	14	464	477
CL2150.Contig5_All	2	p3	(GGA)6	18	1257	1274
CL2150.Contig6_All	1	p2	(AG)7	14	355	368
CL2150.Contig8_All	1	p2	(AG)7	14	385	398
CL2150.Contig11_All	1	p3	(AGA)6	18	116	133
CL2150.Contig12_All	1	p2	(AG)6	12	448	459
CL2150.Contig13_All	1	p2	(AG)6	12	430	441
CL2150.Contig14_All	1	c	(AG)9acagagagaacaatctcaacaaacaatcatggaat(ATA)6	71	448	518
CL2150.Contig15_All	1	c	(AG)9acagagagaacaatctcaacaaacaatcatggaat(ATA)6	71	430	500
CL2150.Contig16_All	1	c	(AG)9acagagagaacaatctcaacaaacaatcatggaat(ATA)6	71	448	518
CL2150.Contig17_All	1	c	(AG)9acagagagaacaatctcaacaaacaatcatggaat(ATA)6	71	430	500
CL2150.Contig18_All	1	c	(AG)9acagagagaacaatctcaacaaacaatcatggaat(ATA)6	71	430	500
CL2150.Contig19_All	1	p2	(AG)6	12	448	459
CL2150.Contig20_All	1	c	(AG)9acagagagaacaatctcaacaaacaatcatggaat(ATA)6	71	448	518
CL2150.Contig22_All	1	p2	(AG)6	12	448	459
CL2150.Contig23_All	1	p2	(AG)6	12	430	441
CL2150.Contig24_All	1	p2	(AG)6	12	448	459
CL2150.Contig25_All	1	p2	(AG)7	14	436	449
CL2150.Contig25_All	2	p3	(GGA)6	18	1229	1246
CL2154.Contig1_All	1	p3	(ACG)5	15	81	95
CL2154.Contig2_All	1	p3	(GGC)6	18	1083	1100
CL2154.Contig2_All	2	p3	(GGA)6	18	1536	1553
CL2154.Contig3_All	1	p3	(GGC)6	18	1083	1100
CL2154.Contig3_All	2	p3	(GAG)5	15	1528	1542
CL2154.Contig3_All	3	p3	(GGC)5	15	1719	1733
CL2154.Contig8_All	1	p1	(T)12	12	455	466
CL2159.Contig4_All	1	p3	(CGG)5	15	1021	1035
CL2162.Contig5_All	1	p2	(TA)8	16	1253	1268
CL2162.Contig6_All	1	p2	(TA)8	16	923	938
CL2163.Contig1_All	1	p2	(TC)9	18	115	132
CL2163.Contig2_All	1	p2	(AG)7	14	142	155
CL2163.Contig3_All	1	p2	(AG)9	18	151	168
CL2163.Contig4_All	1	p2	(AG)7	14	246	259
CL2163.Contig5_All	1	p2	(AG)9	18	255	272
CL2163.Contig6_All	1	p2	(AG)6	12	272	283
CL2168.Contig2_All	1	p5	(GCGCA)4	20	290	309
CL2170.Contig1_All	1	p5	(AGGTT)4	20	316	335
CL2171.Contig1_All	1	p3	(CCG)5	15	143	157
CL2182.Contig2_All	1	p3	(TCC)5	15	205	219
CL2183.Contig1_All	1	p3	(CCG)6	18	623	640
CL2183.Contig1_All	2	p3	(CCG)5	15	1363	1377
CL2183.Contig3_All	1	p3	(CCG)6	18	622	639
CL2183.Contig3_All	2	p2	(AG)6	12	1463	1474
CL2184.Contig3_All	1	p1	(A)16	16	1	16
CL2189.Contig9_All	1	p2	(AG)12	24	1166	1189
CL2191.Contig1_All	1	p3	(ACA)5	15	285	299
CL2191.Contig2_All	1	p3	(ACA)5	15	285	299
CL2194.Contig2_All	1	p3	(TCC)6	18	1031	1048
CL2196.Contig1_All	1	p6	(GAGAGG)4	24	954	977
CL2196.Contig2_All	1	p6	(GAGAGG)4	24	672	695
CL2201.Contig1_All	1	p3	(ATA)5	15	1432	1446
CL2202.Contig2_All	1	p3	(CCG)5	15	1530	1544
CL2203.Contig2_All	1	p3	(TCC)5	15	423	437
CL2204.Contig2_All	1	p1	(T)13	13	1320	1332
CL2204.Contig3_All	1	p1	(T)13	13	1221	1233
CL2204.Contig4_All	1	p1	(T)13	13	1240	1252
CL2205.Contig1_All	1	p3	(CTG)6	18	1141	1158
CL2205.Contig2_All	1	p3	(CTG)6	18	1100	1117
CL2210.Contig1_All	1	p1	(A)13	13	555	567
CL2210.Contig2_All	1	p1	(T)15	15	1	15
CL2211.Contig1_All	1	p3	(CTT)6	18	1242	1259
CL2211.Contig1_All	2	p2	(CT)9	18	1421	1438
CL2211.Contig2_All	1	p3	(CTT)6	18	981	998
CL2211.Contig2_All	2	p2	(CT)9	18	1175	1192
CL2211.Contig3_All	1	p3	(CTT)6	18	981	998
CL2211.Contig3_All	2	p2	(CT)9	18	1160	1177
CL2211.Contig4_All	1	p3	(CTT)6	18	1228	1245
CL2211.Contig4_All	2	p2	(CT)9	18	1407	1424
CL2211.Contig5_All	1	p3	(CTT)6	18	967	984
CL2211.Contig5_All	2	p2	(CT)9	18	1146	1163
CL2211.Contig6_All	1	p3	(CTT)6	18	967	984
CL2211.Contig6_All	2	p2	(CT)9	18	1161	1178
CL2211.Contig7_All	1	p3	(CTT)6	18	1261	1278
CL2211.Contig7_All	2	p2	(CT)9	18	1455	1472
CL2211.Contig8_All	1	p3	(CTT)6	18	1242	1259
CL2211.Contig8_All	2	p2	(CT)9	18	1436	1453
CL2223.Contig1_All	1	p3	(TGA)5	15	684	698
CL2223.Contig2_All	1	p3	(TGA)5	15	675	689
CL2224.Contig2_All	1	p3	(CGA)6	18	912	929
CL2225.Contig3_All	1	p1	(A)16	16	5	20
CL2236.Contig1_All	1	c	(CT)8(TC)8	32	2063	2094
CL2238.Contig6_All	1	p5	(CTCTT)5	25	3608	3632
CL2238.Contig12_All	1	p5	(GAAGA)5	25	26	50
CL2241.Contig1_All	1	p3	(CCA)5	15	1194	1208
CL2244.Contig1_All	1	p2	(TC)7	14	66	79
CL2246.Contig2_All	1	p3	(TCC)8	24	45	68
CL2247.Contig1_All	1	p3	(GGC)5	15	304	318
CL2247.Contig2_All	1	p3	(GGC)5	15	312	326
CL2254.Contig2_All	1	p3	(AAG)6	18	725	742
CL2255.Contig4_All	1	p6	(GTGGCC)4	24	676	699
CL2258.Contig1_All	1	p3	(CAG)7	21	110	130
CL2258.Contig5_All	1	p3	(CAG)7	21	110	130
CL2260.Contig2_All	1	p2	(AG)6	12	135	146
CL2260.Contig3_All	1	p2	(AG)6	12	135	146
CL2260.Contig4_All	1	p2	(AG)6	12	135	146
CL2262.Contig1_All	1	p3	(GAA)5	15	970	984
CL2262.Contig2_All	1	p3	(GAA)5	15	882	896
CL2263.Contig1_All	1	p3	(TAT)6	18	168	185
CL2265.Contig1_All	1	p5	(TCTCC)4	20	247	266
CL2265.Contig2_All	1	p5	(TCTCC)4	20	262	281
CL2266.Contig2_All	1	p2	(TC)11	22	1	22
CL2266.Contig3_All	1	p2	(CT)6	12	1	12
CL2266.Contig3_All	2	p1	(A)13	13	964	976
CL2266.Contig5_All	1	p2	(AG)6	12	854	865
CL2266.Contig6_All	1	c*	(CCT)5(CT)7*	27	53	79
CL2266.Contig7_All	1	p2	(CT)17	34	33	66
CL2266.Contig7_All	2	p3	(TTA)11	33	1064	1096
CL2268.Contig1_All	1	p6	(TCCTCT)4	24	2983	3006
CL2269.Contig3_All	1	p3	(AGG)7	21	350	370
CL2273.Contig1_All	1	p2	(CT)9	18	24	41
CL2273.Contig2_All	1	p2	(AG)9	18	1160	1177
CL2281.Contig1_All	1	p5	(GAGGC)4	20	2252	2271
CL2281.Contig4_All	1	p5	(GAGGC)4	20	2263	2282
CL2285.Contig1_All	1	p2	(CT)7	14	76	89
CL2285.Contig2_All	1	p2	(TC)7	14	79	92
CL2286.Contig2_All	1	p1	(A)23	23	1	23
CL2286.Contig3_All	1	p1	(A)23	23	1	23
CL2289.Contig1_All	1	p3	(GCC)7	21	136	156
CL2289.Contig3_All	1	p3	(GCC)8	24	34	57
CL2291.Contig1_All	1	p2	(CT)15	30	1087	1116
CL2291.Contig2_All	1	p2	(CT)15	30	1375	1404
CL2291.Contig4_All	1	p2	(CT)15	30	1388	1417
CL2291.Contig5_All	1	p2	(CT)15	30	1134	1163
CL2291.Contig7_All	1	p2	(CT)15	30	1266	1295
CL2291.Contig8_All	1	p2	(CT)15	30	1354	1383
CL2292.Contig2_All	1	p2	(TC)8	16	1389	1404
CL2292.Contig3_All	1	p2	(TC)8	16	1387	1402
CL2295.Contig1_All	1	p3	(ACC)6	18	718	735
CL2297.Contig2_All	1	p2	(AT)7	14	60	73
CL2297.Contig2_All	2	p3	(GAC)7	21	204	224
CL2298.Contig3_All	1	p2	(CT)7	14	5042	5055
CL2300.Contig4_All	1	p5	(ATAAT)4	20	40	59
CL2302.Contig2_All	1	p3	(GCC)10	30	1608	1637
CL2308.Contig1_All	1	p2	(GA)15	30	2066	2095
CL2308.Contig2_All	1	p2	(GA)15	30	4163	4192
CL2309.Contig1_All	1	p2	(TC)9	18	173	190
CL2309.Contig3_All	1	p2	(TC)9	18	173	190
CL2314.Contig1_All	1	p3	(TCT)5	15	414	428
CL2314.Contig4_All	1	p3	(TCT)5	15	406	420
CL2327.Contig2_All	1	p3	(CGA)6	18	1508	1525
CL2327.Contig3_All	1	p3	(GCG)6	18	1340	1357
CL2332.Contig1_All	1	p2	(CT)8	16	328	343
CL2332.Contig2_All	1	p2	(CT)6	12	233	244
CL2333.Contig2_All	1	p1	(A)14	14	1	14
CL2337.Contig1_All	1	p3	(CTC)5	15	148	162
CL2337.Contig1_All	2	p3	(CTG)6	18	547	564
CL2337.Contig2_All	1	p3	(CTC)5	15	148	162
CL2337.Contig2_All	2	p3	(CTG)6	18	547	564
CL2337.Contig3_All	1	p3	(GCT)7	21	161	181
CL2337.Contig4_All	1	p3	(CTC)5	15	148	162
CL2337.Contig4_All	2	c	(CT)6cggagtccaggtctgtgctcatggctaaggaatgggagatgatggatttcacaatgggggtggggatggcgtctgctccgcctgctgctgcaccgttta(CTG)6	129	511	639
CL2337.Contig5_All	1	p3	(GAA)5	15	194	208
CL2337.Contig6_All	1	p3	(GAA)5	15	215	229
CL2343.Contig4_All	1	p4	(TCTT)5	20	78	97
CL2344.Contig2_All	1	p2	(CT)6	12	362	373
CL2344.Contig2_All	2	p3	(CTT)8	24	3640	3663
CL2348.Contig1_All	1	c	(AGAAA)4agaatgccttagaacagcagcatcttgaaaatatgacaaattatccatgagttagagcctgagagtgagatcagg(CTC)6	113	36	148
CL2348.Contig2_All	1	c	(AGAAA)4agaatgccttagaacagcagcatcttgaaaatatgacaaattatccatgagttagagcctgagagtgagatcagg(CTC)6	113	36	148
CL2348.Contig3_All	1	p3	(CGG)5	15	308	322
CL2356.Contig4_All	1	c	(GAG)6gctgatggcggagaacggcgagttcagcttttccagcggcggggtgaagaa(GGC)6	87	96	182
CL2360.Contig1_All	1	p3	(CTC)5	15	230	244
CL2366.Contig1_All	1	p3	(CAA)6	18	1573	1590
CL2366.Contig2_All	1	p3	(TTG)6	18	346	363
CL2367.Contig1_All	1	p3	(GGA)6	18	2485	2502
CL2368.Contig1_All	1	p3	(CGG)6	18	424	441
CL2368.Contig1_All	2	c	(GAGGAA)4ga(AG)6	38	1358	1395
CL2368.Contig4_All	1	p3	(CGG)6	18	424	441
CL2380.Contig1_All	1	p6	(TCGCCT)4	24	2367	2390
CL2380.Contig2_All	1	p6	(TCGCCT)5	30	2272	2301
CL2380.Contig4_All	1	p6	(TCGCCT)4	24	2280	2303
CL2388.Contig1_All	1	p3	(ATG)5	15	598	612
CL2388.Contig2_All	1	p3	(TCA)5	15	316	330
CL2389.Contig1_All	1	p5	(GAGGA)5	25	439	463
CL2389.Contig2_All	1	p5	(GAGGA)5	25	471	495
CL2390.Contig2_All	1	p3	(CCG)5	15	431	445
CL2392.Contig1_All	1	p3	(GGA)5	15	2914	2928
CL2395.Contig2_All	1	p3	(GCC)8	24	1584	1607
CL2395.Contig3_All	1	p3	(GCC)8	24	1669	1692
CL2397.Contig1_All	1	p3	(TCC)6	18	19	36
CL2397.Contig1_All	2	p3	(CTG)6	18	1324	1341
CL2397.Contig5_All	1	p3	(GCA)6	18	177	194
CL2397.Contig6_All	1	p3	(TCC)6	18	19	36
CL2397.Contig6_All	2	p3	(CTG)6	18	1339	1356
CL2401.Contig1_All	1	p3	(GGA)8	24	962	985
CL2401.Contig2_All	1	p3	(AGG)7	21	874	894
CL2401.Contig3_All	1	c	(CTC)8cggcgtcgtttcacccgtaggggcggcgacgccgacgccgatggcagccgct(GCG)7	97	112	208
CL2402.Contig3_All	1	c	(CGG)5aggtggcaccggcggtgggagtggtcaaggcggaggattcggagccgggggtggagtgggcggcggcgccggaggcggcgtcggaggtggcggtggatt(CGG)5	129	107	235
CL2409.Contig1_All	1	p3	(TGC)5	15	1948	1962
CL2409.Contig1_All	2	p3	(TCC)6	18	2070	2087
CL2409.Contig1_All	3	p6	(GGAAGG)5	30	2200	2229
CL2409.Contig2_All	1	p3	(ACT)6	18	85	102
CL2409.Contig2_All	2	p3	(TGC)5	15	2011	2025
CL2409.Contig2_All	3	p3	(TCC)6	18	2133	2150
CL2409.Contig2_All	4	p6	(GGAAGG)5	30	2263	2292
CL2409.Contig3_All	1	p3	(ACT)6	18	116	133
CL2409.Contig3_All	2	p3	(TGC)5	15	2066	2080
CL2409.Contig3_All	3	p3	(TCC)6	18	2188	2205
CL2409.Contig3_All	4	p6	(GGAAGG)5	30	2318	2347
CL2409.Contig4_All	1	p3	(TGC)5	15	2218	2232
CL2409.Contig4_All	2	p3	(TCC)6	18	2340	2357
CL2409.Contig5_All	1	p3	(ACT)6	18	86	103
CL2409.Contig5_All	2	p3	(TGC)5	15	2012	2026
CL2409.Contig5_All	3	p3	(TCC)6	18	2134	2151
CL2409.Contig6_All	1	p3	(ACT)6	18	116	133
CL2409.Contig6_All	2	p3	(TGC)5	15	2066	2080
CL2409.Contig6_All	3	p3	(TCC)6	18	2188	2205
CL2411.Contig1_All	1	p4	(CTGC)6	24	1630	1653
CL2415.Contig1_All	1	p2	(CT)7	14	3	16
CL2415.Contig3_All	1	p5	(AGAAG)5	25	969	993
CL2415.Contig4_All	1	p2	(CT)7	14	3	16
CL2422.Contig1_All	1	p3	(GCG)5	15	372	386
CL2422.Contig2_All	1	p3	(GCG)5	15	372	386
CL2422.Contig3_All	1	p3	(GCG)5	15	410	424
CL2422.Contig3_All	2	p3	(ATT)17	51	1076	1126
CL2424.Contig1_All	1	p5	(GTTCA)4	20	1420	1439
CL2424.Contig2_All	1	p5	(GTTCA)4	20	1733	1752
CL2424.Contig3_All	1	p5	(GTTCA)4	20	1695	1714
CL2427.Contig2_All	1	p6	(GCCTTC)4	24	1702	1725
CL2432.Contig1_All	1	p3	(CCG)5	15	55	69
CL2432.Contig2_All	1	p3	(CCG)5	15	34	48
CL2432.Contig2_All	2	p6	(TCATCT)4	24	3140	3163
CL2436.Contig1_All	1	p3	(TCC)6	18	915	932
CL2436.Contig2_All	1	p3	(TCC)6	18	956	973
CL2439.Contig1_All	1	p2	(AG)11	22	1923	1944
CL2439.Contig2_All	1	p2	(AG)11	22	1943	1964
CL2439.Contig5_All	1	p2	(TC)8	16	44	59
CL2443.Contig2_All	1	p3	(GAA)5	15	1047	1061
CL2443.Contig3_All	1	p3	(GAA)5	15	1047	1061
CL2443.Contig5_All	1	p3	(GAA)5	15	310	324
CL2443.Contig6_All	1	p3	(GAA)5	15	987	1001
CL2445.Contig1_All	1	p3	(GAG)5	15	622	636
CL2445.Contig2_All	1	p3	(GAG)5	15	622	636
CL2447.Contig4_All	1	p3	(TCT)5	15	220	234
CL2470.Contig2_All	1	p3	(TCA)8	24	1423	1446
CL2471.Contig3_All	1	p3	(TTC)5	15	295	309
CL2472.Contig2_All	1	p3	(CTT)5	15	2568	2582
CL2473.Contig1_All	1	p3	(GCG)7	21	1150	1170
CL2476.Contig2_All	1	p2	(TC)9	18	19	36
CL2476.Contig3_All	1	p2	(TC)9	18	19	36
CL2478.Contig1_All	1	p3	(CGC)7	21	214	234
CL2478.Contig1_All	2	p3	(AGC)6	18	2601	2618
CL2478.Contig2_All	1	p3	(GGA)7	21	398	418
CL2478.Contig3_All	1	p3	(AGG)6	18	1929	1946
CL2478.Contig4_All	1	p3	(AGG)6	18	2057	2074
CL2488.Contig3_All	1	c	(CT)6(TC)6(CT)14	52	13	64
CL2489.Contig1_All	1	p4	(GACG)5	20	619	638
CL2495.Contig1_All	1	p3	(TCC)5	15	51	65
CL2495.Contig2_All	1	p3	(TCC)6	18	59	76
CL2495.Contig2_All	2	p2	(TA)7	14	2055	2068
CL2495.Contig6_All	1	p2	(TA)8	16	2034	2049
CL2495.Contig7_All	1	p2	(TA)7	14	2031	2044
CL2502.Contig2_All	1	p3	(GGC)5	15	154	168
CL2504.Contig1_All	1	p3	(CCT)6	18	67	84
CL2505.Contig3_All	1	p2	(TC)9	18	45	62
CL2510.Contig1_All	1	p2	(GA)9	18	28	45
CL2510.Contig2_All	1	p2	(GA)11	22	29	50
CL2510.Contig3_All	1	p3	(TCT)5	15	110	124
CL2510.Contig3_All	2	p3	(CCT)6	18	552	569
CL2510.Contig4_All	1	p2	(GA)11	22	29	50
CL2510.Contig5_All	1	p2	(GA)9	18	28	45
CL2510.Contig5_All	2	p3	(AAG)5	15	940	954
CL2510.Contig6_All	1	p3	(TCT)5	15	72	86
CL2513.Contig1_All	1	p3	(CCG)5	15	896	910
CL2517.Contig2_All	1	p3	(GGA)8	24	3	26
CL2519.Contig1_All	1	p2	(AG)6	12	9	20
CL2524.Contig2_All	1	p2	(TC)7	14	3	16
CL2524.Contig3_All	1	p2	(GA)6	12	748	759
CL2524.Contig4_All	1	p2	(GA)6	12	749	760
CL2527.Contig13_All	1	p3	(GCT)5	15	24	38
CL2530.Contig2_All	1	p5	(CCGGC)4	20	2914	2933
CL2531.Contig1_All	1	p2	(TC)7	14	2532	2545
CL2531.Contig2_All	1	p2	(GA)7	14	250	263
CL2531.Contig3_All	1	p2	(TC)7	14	2484	2497
CL2537.Contig3_All	1	p1	(A)12	12	1521	1532
CL2537.Contig3_All	2	p1	(T)13	13	1967	1979
CL2541.Contig2_All	1	p4	(ATAC)5	20	39	58
CL2542.Contig1_All	1	p3	(GCG)8	24	851	874
CL2542.Contig1_All	2	p3	(GGC)9	27	1069	1095
CL2542.Contig4_All	1	p6	(CAAAAT)4	24	53	76
CL2542.Contig4_All	2	p3	(GCG)10	30	872	901
CL2551.Contig1_All	1	p4	(TATC)16	64	596	659
CL2551.Contig2_All	1	p4	(GATA)6	24	1	24
CL2556.Contig1_All	1	p3	(CGA)6	18	32	49
CL2556.Contig2_All	1	p3	(CGA)6	18	32	49
CL2561.Contig2_All	1	p3	(CGG)5	15	2821	2835
CL2567.Contig2_All	1	p1	(A)12	12	8	19
CL2570.Contig2_All	1	p3	(GAA)5	15	3109	3123
CL2573.Contig1_All	1	p5	(TCTCT)4	20	878	897
CL2573.Contig3_All	1	p2	(CA)6	12	558	569
CL2574.Contig3_All	1	p6	(TCGAGA)4	24	284	307
CL2579.Contig1_All	1	p4	(ATCG)5	20	129	148
CL2579.Contig3_All	1	p3	(GCC)5	15	358	372
CL2580.Contig4_All	1	p3	(GGC)6	18	272	289
CL2588.Contig2_All	1	p3	(GCC)6	18	1937	1954
CL2590.Contig2_All	1	p2	(CT)6	12	149	160
CL2600.Contig1_All	1	p3	(GAA)6	18	273	290
CL2610.Contig1_All	1	p3	(GAG)6	18	1250	1267
CL2613.Contig1_All	1	p2	(CT)9	18	3	20
CL2613.Contig7_All	1	p2	(CT)9	18	3	20
CL2614.Contig3_All	1	p2	(GA)6	12	3	14
CL2614.Contig4_All	1	p2	(GA)6	12	3	14
CL2614.Contig5_All	1	p2	(GA)6	12	3	14
CL2617.Contig2_All	1	p3	(GCG)6	18	622	639
CL2619.Contig1_All	1	p3	(ATC)6	18	467	484
CL2620.Contig1_All	1	p3	(AGG)7	21	1038	1058
CL2622.Contig1_All	1	p3	(GAA)5	15	411	425
CL2622.Contig2_All	1	p3	(GAA)5	15	411	425
CL2622.Contig3_All	1	p3	(GAA)5	15	386	400
CL2622.Contig4_All	1	p3	(GAA)5	15	386	400
CL2625.Contig2_All	1	p3	(TTG)5	15	801	815
CL2628.Contig1_All	1	p4	(ATAG)7	28	1296	1323
CL2628.Contig2_All	1	p4	(AAAG)5	20	1543	1562
CL2630.Contig1_All	1	p3	(GAG)6	18	2047	2064
CL2630.Contig2_All	1	p3	(GAG)6	18	1639	1656
CL2630.Contig3_All	1	p3	(CTC)6	18	87	104
CL2631.Contig1_All	1	p3	(GGC)5	15	1212	1226
CL2633.Contig4_All	1	p2	(GA)7	14	11	24
CL2634.Contig2_All	1	p3	(CGC)7	21	892	912
CL2641.Contig2_All	1	p3	(AGG)5	15	1986	2000
CL2642.Contig3_All	1	p3	(TGC)6	18	1422	1439
CL2642.Contig4_All	1	p3	(TGC)6	18	1407	1424
CL2652.Contig1_All	1	p3	(GCG)5	15	505	519
CL2652.Contig2_All	1	p3	(GCG)5	15	505	519
CL2652.Contig4_All	1	p2	(TC)6	12	3372	3383
CL2652.Contig7_All	1	p2	(GA)6	12	415	426
CL2656.Contig1_All	1	p6	(AGGAGA)4	24	1312	1335
CL2656.Contig2_All	1	p3	(GTC)6	18	1206	1223
CL2656.Contig2_All	2	c	(GAG)8gaaggtaaagaacagaagagggggaagaggataaagtatataa(GAG)5	82	1346	1427
CL2656.Contig3_All	1	p3	(GTC)6	18	1206	1223
CL2656.Contig3_All	2	p3	(GAG)5	15	1402	1416
CL2656.Contig4_All	1	p3	(CCG)9	27	976	1002
CL2656.Contig4_All	2	p3	(GGC)5	15	1152	1166
CL2656.Contig4_All	3	p3	(GTC)6	18	1302	1319
CL2656.Contig4_All	4	c	(GAG)5gaaggtaaagaacagaagagggggaagaggataaagtatataa(GAG)5	73	1439	1511
CL2658.Contig2_All	1	p6	(AGCGGA)4	24	168	191
CL2660.Contig2_All	1	p2	(AG)11	22	16	37
CL2662.Contig6_All	1	p3	(GAA)8	24	4548	4571
CL2667.Contig2_All	1	p2	(CT)6	12	493	504
CL2668.Contig1_All	1	c	(A)13gagtgcataacacatcatttatatttaaacaagc(TA)8	63	1	63
CL2668.Contig2_All	1	p2	(AT)9	18	272	289
CL2669.Contig1_All	1	p3	(AGC)7	21	725	745
CL2670.Contig1_All	1	p2	(AG)6	12	6201	6212
CL2670.Contig2_All	1	p2	(AG)6	12	6152	6163
CL2670.Contig3_All	1	p2	(AG)8	16	6155	6170
CL2670.Contig4_All	1	p2	(CT)8	16	110	125
CL2675.Contig1_All	1	p3	(GGA)6	18	833	850
CL2680.Contig3_All	1	p3	(ATC)5	15	1641	1655
CL2680.Contig4_All	1	p3	(ATC)5	15	1641	1655
CL2681.Contig3_All	1	p3	(TTC)6	18	226	243
CL2681.Contig3_All	2	p3	(GCC)6	18	1720	1737
CL2686.Contig1_All	1	p3	(GCA)6	18	2946	2963
CL2686.Contig2_All	1	p6	(GATGGA)4	24	2364	2387
CL2686.Contig3_All	1	p2	(TC)8	16	1	16
CL2686.Contig3_All	2	p3	(GCA)6	18	3379	3396
CL2686.Contig4_All	1	p2	(TC)8	16	2	17
CL2686.Contig5_All	1	p2	(TC)8	16	2	17
CL2686.Contig6_All	1	c	(GCA)6atcatccagatgcatttcaaaggtt(GATGGA)4	67	3215	3281
CL2686.Contig7_All	1	c	(GCA)6atcatccagatgcatttcaaaggtt(GATGGA)4	67	3256	3322
CL2690.Contig2_All	1	p2	(GA)9	18	2110	2127
CL2691.Contig1_All	1	c	(GA)6aagac(AG)6	29	3093	3121
CL2691.Contig3_All	1	c	(GA)6aagac(AG)6	29	3105	3133
CL2692.Contig1_All	1	p1	(T)17	17	1	17
CL2692.Contig2_All	1	p1	(T)15	15	1	15
CL2697.Contig2_All	1	p2	(AT)6	12	1119	1130
CL2699.Contig2_All	1	p2	(GA)7	14	14	27
CL2699.Contig3_All	1	p2	(GA)7	14	14	27
CL2701.Contig1_All	1	p2	(AT)8	16	790	805
CL2702.Contig1_All	1	c	(CAG)7caacagcagcagcagcaacaacagcaacaacag(CAA)12	90	465	554
CL2702.Contig2_All	1	c	(CAG)7caacagcagcagcagatgatgatgacgacgacgatgatgatgggagg(GCA)6	86	499	584
CL2708.Contig2_All	1	p3	(ATC)5	15	1044	1058
CL2711.Contig1_All	1	p2	(GA)7	14	77	90
CL2711.Contig2_All	1	p2	(GA)7	14	77	90
CL2711.Contig3_All	1	p2	(GA)7	14	77	90
CL2711.Contig4_All	1	p2	(GA)7	14	77	90
CL2711.Contig5_All	1	p2	(GA)7	14	77	90
CL2711.Contig6_All	1	p2	(GA)7	14	77	90
CL2712.Contig1_All	1	p4	(ATAG)6	24	551	574
CL2712.Contig2_All	1	p4	(ATAG)6	24	479	502
CL2714.Contig2_All	1	p2	(TC)7	14	122	135
CL2716.Contig1_All	1	p2	(CT)12	24	505	528
CL2717.Contig2_All	1	p3	(TCT)6	18	1621	1638
CL2717.Contig4_All	1	p3	(TCT)7	21	1626	1646
CL2719.Contig1_All	1	p2	(TG)10	20	2092	2111
CL2719.Contig2_All	1	p2	(TG)8	16	2070	2085
CL2719.Contig4_All	1	p2	(TG)10	20	2145	2164
CL2721.Contig1_All	1	p2	(CT)11	22	1416	1437
CL2721.Contig2_All	1	p2	(CT)11	22	1416	1437
[truncated: 6,851 more rows]
