# Supplementary material for: De novo assembly of transcriptomes, mining, and development of novel EST-SSR markers in Curcuma alismatifolia (Zingiberaceae family) through Illumina sequencing
Source: Sci Rep. 2019 Feb 28;9:3047. doi: 10.1038/s41598-019-39944-2 (PMC6395698; doi:10.1038/s41598-019-39944-2)
Supplement: Supplementary file 3 — Supplement Dataset 3 [file 41598_2019_39944_MOESM3_ESM.xlsx]

## Sheet: Sheet1
	Sample	Locus1		Locus2		Locus3		Locus4		Locus5		Locus6		Locus7		Locus8		Locus9		Locus10		Locus11		Locus12		Locus13		Locus14		Locus15		Locus16		Locus17
1	CMP	105	105	130	130	130	130	140	140	150	150	100	100	100	125	100	100	125	125	115	115	140	140	115	115	135	135	150	150	155	155	130	130	155	155
2	UBS	105	105	130	130	135	125	140	140	150	150	100	100	125	125	110	125	125	125	115	115	145	145	120	120	135	135	135	135	155	155	115	130	155	155
3	SP	105	115	130	130	125	125	140	140	150	150	100	100	100	100	100	110	125	125	115	130	140	145	120	120	135	135	135	135	155	155	115	130	155	155
4	DT	105	105	130	130	130	125	140	140	155	155	100	100	100	125	100	100	125	125	115	115	140	140	115	140	135	135	150	150	155	155	130	130	155	155
5	C. angustifolia	110	110	125	125	130	130	150	150	200	200	85	85	100	100	100	110	140	140	130	130	120	120	120	120	100	100	150	150	160	160	130	130	165	165
6	C. cordata	100	100	125	130	135	135	150	150	200	200	85	85	100	100	100	110	140	140	130	130	120	120	120	140	100	100	130	130	150	150	130	130	160	160
7	C. longa	125	125	100	100	120	120	150	150	200	200	85	85	100	100	100	110	145	145	130	130	120	120	120	120	100	100	205	205	185	185	130	130	205	205
8	Z. officinale	115	115	160	160	135	135	130	140	145	145	90	90	120	135	95	95	150	150	140	140	140	140	125	125	140	140	145	145	180	180	125	115	200	170
9	Z. zerumbet	120	120	165	165	140	140	140	155	145	145	90	90	115	135	105	105	155	155	130	140	155	155	125	125	140	140	145	145	180	180	125	115	160	160
